# Supplementary material for: Effect of chitosan on buck semen quality and semen plasma metabolites during low-temperature storage
Source: Front Vet Sci. 2025 Mar 13;12:1544234. doi: 10.3389/fvets.2025.1544234 (PMC11949143; doi:10.3389/fvets.2025.1544234)
Supplement: Supplementary file 4 [file Table_1.xlsx]

## Sheet: Sheet1
Index	Compounds	Class	CT1-6	CT1-1	CT1-2	CT1-3	CT1-4	CT1-5	CS1-6	CS1-1	CS1-2	CS1-3	CS1-4	CS1-5	CT5-1	CT5-2	CT5-6	CT5-3	CT5-4	CT5-5	CS5-1	CS5-2	CS5-6	CS5-3	CS5-4	CS5-5
MW0107948	Pyroglutamic acid	Amino acid and Its metabolites	1.16964	0.752517	-0.936655	-0.824153	1.06372	1.59165	1.65294	-0.261722	1.56647	1.35637	0.481698	0.192718	-1.85342	-0.784331	-0.445494	-0.121254	-1.25248	-1.04794	0.35335	-0.457163	-0.584257	-0.482128	-0.519026	-0.611044
MW0169224	Glimepiride	Amino acid and Its metabolites	2.08968	-0.108185	0.951682	1.66734	1.26351	1.03823	0.343719	-0.594193	-0.550467	-0.699034	-0.273745	-1.11689	-0.522068	-0.272916	-0.531083	0.131829	0.996613	-0.374814	1.62196	-1.06429	-0.986706	-1.26839	-0.741991	-0.999795
MW0158329	Polytuftsin	Amino acid and Its metabolites	-0.646594	-0.783826	-1.1086	-1.22231	-0.950004	-1.01239	-0.736843	-1.2283	-0.354667	-0.411692	-0.303437	-0.732468	1.38805	1.44842	0.385919	1.87936	0.596555	1.19591	1.93606	0.489023	-0.396498	-0.428459	0.386959	0.609843
MW0169545	N-[(3S)-Tetrahydro-2-oxo-3-furanyl]hexadecanamide	Amino acid and Its metabolites	0.83235	3.54431	1.27796	0.575295	0.699016	0.434705	0.0505948	0.0691333	0.197048	0.18549	-0.139057	-0.0274618	-0.854165	-0.768508	-1.23891	-0.877691	-1.27008	-0.720635	-0.392895	-0.789258	-0.260394	-0.533244	0.243361	-0.236956
MW0109170	Phe-Gly	Amino acid and Its metabolites	-0.725986	-1.03683	-0.915918	-1.16592	-0.84186	-0.957047	-1.24412	-1.20251	-0.607734	-0.774592	-0.902045	-0.635591	1.14741	1.48009	0.42347	1.01294	0.738869	-0.107977	0.810315	0.941648	0.786115	0.890996	1.40131	1.48497
MW0152615	Leu-Lys	Amino acid and Its metabolites	-0.622518	-0.604478	-0.517495	-1.13991	-0.873047	-0.644072	-1.0023	-1.56273	-0.399048	-0.878354	-0.232688	-1.4452	1.08123	1.34501	0.117677	1.07809	0.579655	-0.554647	0.791224	0.670234	0.355407	1.04558	1.5221	1.89028
MW0107510	Ile-Ser	Amino acid and Its metabolites	-0.632416	0.273829	0.290558	-0.997189	-0.539205	-0.621163	-0.776894	-1.01916	0.199868	-0.101113	0.419598	-0.586697	-0.363981	-0.785329	-0.81407	0.144708	0.0678341	-1.84755	0.555838	1.14744	0.0993804	1.724	1.61259	2.54912
MW0107786	L-Leucine	Amino acid and Its metabolites	-0.796473	-0.35593	-0.721412	-1.57372	-0.788354	-0.706588	-1.29738	-1.70536	-0.538452	-0.56843	-0.432741	-0.999618	1.14545	1.534	0.209335	1.42351	0.579696	0.421065	0.800492	1.04773	0.240108	0.456042	1.1982	1.42884
MW0109774	Suberylglycine	Amino acid and Its metabolites	-0.819792	-0.743017	-0.740231	-1.24642	-0.814349	-0.997293	-0.745101	-1.1749	-0.598317	-0.56303	-0.729426	-0.79668	2.59553	1.3206	0.165574	1.07571	0.232302	0.307728	1.0213	0.75811	-0.116352	0.296876	1.02312	1.28806
MW0105739	Arg-Met	Amino acid and Its metabolites	-0.683971	-0.847314	-0.560478	-1.36817	-0.98744	-0.722893	-0.807659	-1.41729	-0.52392	-0.677848	-0.376542	-0.558534	2.13351	1.96555	0.593681	1.48653	0.976636	-0.294401	0.945757	0.398296	-0.0673153	-0.142955	0.718201	0.818559
MW0150461	Gly-Pro-Asn	Amino acid and Its metabolites	-0.847277	-0.816476	-0.852437	-1.36429	-0.839185	-1.00194	-0.71588	-1.31793	-0.645549	-0.584707	-0.743812	-1.02899	2.19852	1.04577	0.380115	1.0806	0.497645	0.942696	1.08497	0.945939	0.195908	0.3824	0.829808	1.17411
MW0194063	Trp-glu	Amino acid and Its metabolites	-0.967927	-0.518289	-0.355613	-0.987374	-0.662329	-0.503237	-1.11978	-1.50092	-0.699619	-0.399747	-0.846357	-0.809945	1.64949	1.47932	0.624533	2.04906	0.786437	0.183972	-0.312379	-0.294251	-0.247082	0.949845	1.40084	1.10135
MEDL00853	Oxfenicine	Amino acid and Its metabolites	1.15358	1.97258	0.194869	0.0492418	-0.379967	1.09433	0.234829	0.49229	0.133832	2.19969	-0.0600087	0.284376	-0.26624	-0.660297	0.0813757	-0.763709	-1.89243	-1.51243	-1.51828	-0.806469	0.457352	-0.184653	-0.839976	0.5361
MW0146359	(S)-2-((S)-2-Amino-3-carboxypropanamido)-4-methylpentanoic acid	Amino acid and Its metabolites	-1.02315	-0.924283	-0.923011	-0.844616	-0.848913	-0.88821	-0.897114	-0.993216	-0.993976	-1.00342	-0.787597	-0.921587	0.489019	1.12582	0.576917	0.762031	0.701445	-0.0993219	0.713268	1.14835	1.23	1.45968	1.62553	1.31636
MW0109381	Prolylarginine	Amino acid and Its metabolites	-0.746688	-0.917613	-0.943746	-1.1138	-1.05259	-0.916669	-0.931369	-1.08736	-0.787119	-0.872863	-0.824999	-0.89918	0.835107	1.20463	0.536854	1.0993	0.714605	-0.267441	1.35764	1.00465	0.992055	0.878755	1.27844	1.45942
MEDP1061	o-Tyrosine	Amino acid and Its metabolites	-0.681164	-0.35183	-0.0961807	-1.37781	-0.917043	-0.24729	-0.165755	-1.6158	-1.07307	0.13853	0.62047	-0.564373	1.76943	0.969069	-0.810846	1.15348	2.00002	1.39646	-0.0440498	-1.11208	1.21251	0.0760145	0.265926	-0.544605
MW0105913	Aspartame	Amino acid and Its metabolites	-1.0707	-0.913943	-1.04033	-0.240037	-0.836161	-1.03179	-1.1231	-1.13652	-0.890819	-1.20319	-0.406891	-1.1465	0.864618	1.18425	0.531075	0.769067	0.607929	0.434983	1.03268	0.792067	0.524525	1.37178	1.71222	1.21478
MW0106796	Dapt	Amino acid and Its metabolites	2.13765	1.97731	1.26714	0.879147	0.91185	0.897049	0.76859	0.74511	0.902135	0.254491	-0.386079	-0.641737	-0.703867	-0.750907	-0.922121	-0.864668	-0.945872	-0.833462	-0.83011	-0.752478	-0.80661	-0.746875	-0.769678	-0.786012
MW0108921	N-tetradecanoyl-L-Homoserine Lactone	Amino acid and Its metabolites	1.67591	3.00014	1.25963	0.884717	0.572542	0.316699	0.432538	0.411556	-0.185808	-0.416619	-0.147187	-0.112844	-0.668872	-1.19819	-1.06205	-1.00593	-1.43105	-0.356715	-0.319534	-1.04045	0.052934	-0.637395	-0.0436028	0.019582
MEDN0075	N-Acetyl-L-phenylalanine	Amino acid and Its metabolites	-0.758002	-0.652148	-0.868077	1.03303	-1.05651	-0.953402	-0.766268	-0.75887	-0.627902	-0.713287	-1.18031	-1.21955	1.69563	0.153629	-0.317096	0.886941	0.517847	0.599408	-0.435209	1.38659	-0.328109	1.21008	1.30742	1.84416
MW0110297	Tyrosyl-Valine	Amino acid and Its metabolites	-0.608649	-0.756811	-0.863311	-1.21493	-1.02431	-0.891938	-1.0803	-1.37101	-0.576186	-0.504454	-0.743309	-0.816127	1.69528	1.67306	0.773468	1.44459	0.772324	0.597188	1.16848	0.816094	-0.171594	-0.135	0.68846	1.12898
MW0108088	Lys-Ala	Amino acid and Its metabolites	-0.845221	-0.576354	-0.92723	-1.21762	-1.56787	-0.503233	-0.417226	-0.910201	-1.47289	-0.0409803	-0.419748	0.124736	1.40233	1.27721	0.696833	1.1495	0.46957	1.18583	1.96834	0.838079	-0.0951762	-0.252297	1.02713	-0.893517
MW0107268	His-Phe	Amino acid and Its metabolites	-0.560145	-0.891888	1.90386	0.355495	1.00696	0.0757389	-0.736685	-0.75449	1.21582	1.04173	1.46117	0.0512431	-0.660885	-0.461078	-1.45579	-1.13699	-1.67561	-0.696878	0.836483	0.799799	-0.561024	-0.447123	-0.150408	1.44069
MW0109805	Ternatin heptapeptide	Amino acid and Its metabolites	-0.611815	-0.56397	-0.712724	-0.764888	-0.803651	-0.715826	-0.817118	-0.860371	-1.47014	-0.965843	-0.899462	-0.372407	1.51475	2.26386	1.7178	0.0271523	0.384981	0.514519	0.702207	0.459893	0.148019	1.66191	0.482036	-0.318909
MW0169367	L-Proline	Amino acid and Its metabolites	-0.614773	-0.317701	-0.742556	-1.54129	-0.690309	-0.682429	-1.34053	-1.83433	-0.63248	-0.504453	-0.457626	-0.948915	1.10418	1.6744	0.335607	1.46033	0.461282	0.335172	0.737069	0.978667	0.21158	0.4228	1.11485	1.47145
MW0107875	Homocitrulline	Amino acid and Its metabolites	-0.944095	-0.922755	-0.960441	-0.831942	-0.937664	-0.917396	-0.918373	-0.944123	-0.677853	-0.881998	-0.697361	-0.897079	0.294819	0.364515	0.456164	0.940323	0.7451	0.0266622	0.114539	1.46673	1.21268	1.80746	1.35458	1.7475
MEDP1720	2-Phenylglycine	Amino acid and Its metabolites	0.249577	1.14959	0.183234	-1.64657	-0.128242	-0.494676	-0.63278	-1.55895	1.42886	1.003	0.155283	-0.116527	-0.82431	-0.149499	-1.7837	0.13144	-1.11147	-1.20816	0.578692	0.639369	0.362316	0.711436	1.41028	1.65181
MW0107655	DL-Arginine	Amino acid and Its metabolites	-1.09881	0.581287	-0.232835	-1.04732	-1.08585	-1.13244	0.250825	-1.41393	-0.998098	0.303039	-1.06515	-1.15254	1.17629	1.01829	0.00228766	0.605033	0.293286	0.290467	2.88058	0.501612	0.174575	0.0422237	0.356665	0.750504
MW0158617	Tyr-Thr-Arg-Arg	Amino acid and Its metabolites	-0.770667	-0.750639	-0.834708	-1.54737	-0.983324	-0.895968	-0.983868	-1.2202	-0.555339	-0.568958	-0.56013	-0.718721	1.52808	1.504	0.393416	1.22982	0.375902	1.50545	1.60671	0.681014	-0.0601792	0.0817456	0.504465	1.03946
MW0156876	Ser-Phe-Leu	Amino acid and Its metabolites	-0.551426	0.256046	-0.200341	-1.08402	-0.0352749	-0.559444	-0.768724	-1.47909	0.315823	-0.00362098	0.100381	-0.0679246	0.481293	0.156049	-1.62687	-0.710034	-0.902549	-0.948928	0.934428	0.658258	0.481763	1.01273	2.5942	1.94728
MW0150876	His-Asp-Ser	Amino acid and Its metabolites	-0.859123	-0.995414	-0.924345	-1.01938	-0.97531	-0.842748	-0.95254	-1.08371	-1.01042	-0.586445	-0.865316	-1.05194	0.720469	1.11248	0.064697	0.761502	0.446861	0.828919	1.54774	1.11537	0.726097	1.03408	1.34654	1.46194
MW0153106	Lys-Phe-Thr	Amino acid and Its metabolites	1.10708	1.6367	2.01069	-0.516194	-0.255964	-0.101229	-0.399277	-0.384417	1.67354	0.567668	0.694593	0.284886	-0.762409	-0.9557	-1.95813	-1.37988	-1.12319	-0.417259	0.8263	-0.649863	-0.566623	-0.0286121	0.783378	-0.0860868
MW0156028	Pro-Tyr-Gly	Amino acid and Its metabolites	-0.872134	-0.770647	-0.94358	-0.971915	-1.02053	-1.04944	-0.913254	-1.09794	-0.863998	-0.935415	-0.775711	-0.936499	1.12314	1.14026	0.130002	0.641631	0.278736	0.625045	1.58699	1.04095	0.938926	0.935487	1.2157	1.49419
MW0155411	Phe-Val-Lys-Lys	Amino acid and Its metabolites	-0.0587222	0.496748	0.992124	2.33345	1.65574	0.793002	0.058293	0.351479	0.158475	0.0477443	-0.697833	-0.704916	-0.644816	-0.312641	1.69916	0.345524	0.168278	0.304699	-1.01411	-1.13943	-1.24356	-1.21545	-1.23201	-1.14123
MW0155783	Pro-Arg-Phe	Amino acid and Its metabolites	-0.415811	0.357965	1.85003	-1.38295	-0.658088	0.552767	-0.611097	-0.698279	0.788715	-0.31127	0.132179	0.440159	-0.567043	-0.469001	-1.51068	-1.28898	-0.901632	-0.164228	0.656197	0.324971	0.229053	-0.39553	2.56565	1.47691
MW0150831	His-Ala-Val-Asp	Amino acid and Its metabolites	-1.03977	-0.581105	-0.775153	-1.43082	-0.755901	-0.737429	-1.11401	-1.41525	-0.381217	-0.488836	-0.469588	-1.09738	0.787622	0.857234	0.666063	1.59632	0.836703	0.593999	0.578754	1.73145	0.21408	0.357218	0.105523	1.9615
MW0150382	Gly-Ile-Asp	Amino acid and Its metabolites	-0.784872	-0.732277	-0.646401	-1.34842	-0.877881	-0.8	-0.832594	-1.3424	-0.427562	-0.393827	-0.361196	-0.720038	2.11068	1.80786	0.636508	1.9342	1.09032	-0.225517	0.901051	0.376005	-0.346313	-0.00308314	0.333848	0.651903
MW0109878	Thr-Leu-Arg	Amino acid and Its metabolites	0.336135	2.07125	1.22993	0.404639	0.665618	-0.0567719	-0.424868	-0.519276	0.219829	0.587491	1.98178	0.5903	-1.53488	-0.968203	-0.953275	-0.8266	-0.875373	-0.762691	0.131524	0.0479698	-1.42199	-0.368951	1.41568	-0.969278
MW0152311	Leu-Glu-Asn-Gly-Glu	Amino acid and Its metabolites	-0.829087	-0.801355	-1.03401	-1.2005	-0.808061	-0.694033	-0.814508	-1.31816	-0.650822	-0.781004	-0.665375	-1.08505	1.0083	0.719364	0.246747	0.930392	0.574281	-0.357456	1.57351	1.2046	0.799894	1.08102	1.2179	1.68342
MW0153013	Lys-Ile-Ile	Amino acid and Its metabolites	-0.503175	0.0223002	0.0456985	-0.178129	-0.278353	-0.0190722	-0.581259	-0.660307	-0.192188	-0.270396	0.110318	-0.347421	-0.889677	-0.568546	-1.23409	-0.7702	-0.68301	-0.824465	0.10864	-0.18737	1.40721	2.26597	2.86972	1.3578
MW0144735	Ala-Ser-Ser-Thr-Lys	Amino acid and Its metabolites	0.524603	1.64308	-0.24488	0.946894	-0.0913953	1.50887	0.666801	1.18533	2.05961	1.21309	0.212025	-0.890955	-0.624588	-1.02899	-1.60825	-0.887145	-1.08398	0.0919349	-0.420413	-0.539667	-0.432074	-0.466939	-0.891953	-0.841013
MW0156753	Ser-Gly-Glu-Leu-His	Amino acid and Its metabolites	0.0965912	0.754803	0.898698	0.76091	0.945064	0.705876	1.14347	1.81413	1.93436	1.28437	-0.212899	-1.03618	-0.311514	-0.218129	-1.00469	-0.789993	-1.04395	-0.718613	-0.208506	-0.572792	-0.801948	-0.741934	-1.31681	-1.3603
MW0150415	Gly-Lys-Cys	Amino acid and Its metabolites	-0.157422	-0.784888	-1.31256	-0.445667	0.0580868	-1.24507	-0.172208	-0.0244686	-0.575166	-0.973736	-0.824758	-0.441483	-0.474866	0.0747205	0.826698	0.239102	0.657517	3.68541	-0.518732	0.80506	0.710552	0.178878	0.313661	0.401346
MW0152468	Leu-Pro-Glu-Phe-Tyr	Amino acid and Its metabolites	-0.960386	-0.849357	-0.935633	-1.14587	-0.950853	-0.642226	-0.648466	-1.15962	-0.657269	-0.848991	-0.562001	-0.715578	1.34158	1.34432	-0.496136	0.686857	1.60475	1.03616	1.87704	0.6828	-0.249457	0.243389	1.07542	0.92951
MW0158444	Tyr-Gln-Thr-Lys	Amino acid and Its metabolites	1.7296	2.33335	1.34598	0.552049	0.555047	0.636648	0.554813	1.0295	1.10194	0.345925	0.0455184	-0.43352	-0.739823	-0.792387	-1.11594	-1.14567	-1.2777	-0.684868	-1.11401	-0.717265	-0.56835	-0.547658	-0.672827	-0.420358
MW0152982	Lys-His-Ala-Val-Ser	Amino acid and Its metabolites	0.0488597	0.538105	0.831972	2.53752	1.62173	0.911119	-0.189201	0.518317	0.271959	0.305551	-0.482716	-0.728406	-0.704859	-0.313515	1.5524	0.113065	-0.0533439	0.0757143	-1.01805	-1.21961	-1.13474	-1.18754	-1.17183	-1.1225
MW0152456	Leu-Phe-Ser	Amino acid and Its metabolites	0.557098	1.68169	0.969904	-0.405398	0.517052	0.34997	-0.859978	-0.816229	1.36965	1.67392	1.21166	1.15212	-1.75537	0.531542	-1.38759	-0.56917	-0.898162	-0.91955	-0.2321	-0.976929	-1.08928	-0.155194	-0.00503287	0.0553771
MW0150488	Gly-Thr-Glu	Amino acid and Its metabolites	-0.647421	-0.399727	-0.859545	-1.12823	-0.84504	-1.14476	-1.0296	-1.58195	-0.660103	-0.800833	-0.647665	-1.08794	1.19994	1.50503	0.823785	1.38818	0.667155	1.3791	0.760902	1.03889	-0.130963	0.375793	0.947061	0.877937
MW0151417	Ile-Glu-His-Lys	Amino acid and Its metabolites	0.17919	0.437405	0.910299	2.34414	1.08164	1.23917	-0.189968	0.0582853	0.0129048	-0.191786	-0.765685	-0.892037	-0.448859	-0.491909	2.18183	0.484183	0.224586	0.179722	-0.894603	-1.04924	-1.16262	-1.0985	-1.09802	-1.05013
MW0155309	Phe-Phe-Val	Amino acid and Its metabolites	0.500445	0.5649	0.415912	0.603211	0.133901	-0.0893023	-0.312943	-0.161344	0.108244	0.388466	0.455594	-0.0242172	-0.564072	-0.361311	-1.49532	-1.19012	-1.12303	-1.71307	-0.231125	-0.434685	0.565011	-0.294317	0.833923	3.42526
MW0145264	Arg-Arg-Phe	Amino acid and Its metabolites	-0.931029	-0.703748	-0.624682	-0.819924	-0.64656	-0.934638	-0.936585	-0.897621	-0.945761	-0.966439	-1.02802	-1.08488	0.903017	1.10265	1.07641	1.19543	1.06172	-1.08084	1.16476	0.949993	0.9374	0.924631	1.2458	1.03892
MW0156900	Ser-Pro-Thr-Phe-Leu	Amino acid and Its metabolites	-1.33007	0.18715	-0.397021	-1.48124	-1.12308	-1.04585	-0.601964	-1.45597	-0.954974	-0.0339474	-0.121382	-0.758651	1.17909	1.17103	-0.555215	1.60863	0.716659	1.42928	1.52971	1.0174	-0.0532084	0.00303906	0.123918	0.946676
MW0152197	Leu-Ala-Glu	Amino acid and Its metabolites	-0.889811	-0.848809	-0.92098	-1.00227	-1.03009	-1.02421	-0.913864	-1.07577	-0.883641	-0.874431	-0.741226	-0.90363	1.2289	1.22159	0.137336	0.703513	0.321529	0.370468	1.49814	1.06614	0.845037	0.914274	1.33742	1.46439
MW0157553	Thr-Arg-Leu	Amino acid and Its metabolites	0.912097	1.86431	1.40076	0.690721	1.07258	0.833234	0.607136	1.26064	1.52237	0.57757	-0.328206	-0.379511	-0.557515	-0.904145	-1.00083	-1.33647	-1.36848	-0.882872	-0.81458	-0.194156	-0.755228	-0.615672	-0.655702	-0.948041
MW0145296	Arg-Asp-Ile	Amino acid and Its metabolites	-0.352956	1.97165	-0.279603	-0.466186	-0.574917	-0.158835	-0.692854	-0.732053	0.532028	-0.372752	0.529352	0.491985	-0.890617	0.000983726	-1.43869	-0.292116	-1.28047	-1.94509	0.331489	0.546472	0.761374	0.699301	1.84422	1.76828
MW0152225	Leu-Arg-Gly-Pro-Ser	Amino acid and Its metabolites	0.0843067	0.681897	1.05923	2.88224	1.55742	1.2083	0.095092	0.306508	0.360447	-0.182545	-0.739786	-0.896602	-0.689172	-0.441251	0.980761	0.0474902	-0.244841	-0.146346	-0.821256	-1.00899	-1.0242	-1.0266	-1.0188	-1.02329
MW0145662	Asn-Ala-Leu-Ala-His	Amino acid and Its metabolites	0.13311	0.69953	0.874596	2.5721	0.949403	0.433826	-0.354375	0.221054	0.372131	-0.0706537	-0.710002	-0.825876	-0.84838	-0.469497	2.33215	0.313648	0.194879	0.154684	-0.838428	-0.975985	-1.05985	-1.05325	-1.00558	-1.03922
MW0157573	Thr-Asn-Leu-Arg	Amino acid and Its metabolites	-0.164832	0.153449	0.675206	2.2608	0.639936	0.547338	-0.413426	-0.0821944	-0.026527	-0.165849	-0.642852	-0.765189	-0.696072	-0.370772	2.94313	0.838744	0.476555	0.339581	-0.841701	-0.912751	-0.973391	-0.95086	-0.931941	-0.936377
MW0194185	3-Azaniumyl-4-[(1-methoxy-1-oxo-3-phenylpropan-2-yl)amino]-4-oxobutanoate	Amino acid and Its metabolites	-0.796279	-0.830374	-0.847828	-0.742347	-0.779266	-1.03728	-0.881138	-0.885947	-0.893951	-0.839516	-0.816662	-0.918384	1.51369	0.933529	-0.586844	0.418735	0.688666	-0.213647	0.974419	1.39629	1.08493	1.18878	1.84528	1.02515
MW0155984	Pro-Pro-Thr	Amino acid and Its metabolites	-0.790184	-0.867474	-0.870965	-0.852621	-0.936773	-0.782365	-0.920102	-0.818827	-0.748279	-0.931252	-0.831926	-0.904225	0.696372	0.598721	-0.130296	0.369892	0.443195	-0.0202109	0.994618	0.832199	1.22058	1.366	2.40018	1.48375
MW0159230	Val-Tyr-Tyr	Amino acid and Its metabolites	-0.35794	-0.0116983	-1.11728	0.286391	-0.371752	-0.664137	-0.823889	-0.601591	0.374619	-0.285529	0.816706	-1.12758	1.89693	1.5838	0.573682	2.20141	1.45669	0.146402	0.0591225	-0.533998	-1.29385	-1.44058	-0.429434	-0.33651
MW0155378	Phe-Tyr-Asn-Glu	Amino acid and Its metabolites	-0.654449	-0.15127	-0.594903	-1.52395	-0.595917	-0.611666	-1.22281	-1.47451	0.11732	-0.109284	-0.323927	-0.832052	1.02791	1.55842	0.988619	2.18888	0.370059	-1.06845	0.652386	0.998454	-0.0765501	-0.170121	-0.11913	1.62694
MW0152957	Lys-Glu-His	Amino acid and Its metabolites	-1.07873	-0.771154	-0.966154	-1.0875	-0.809507	-0.811975	-1.04593	-1.32433	-0.65337	-0.633678	-0.903451	-0.764241	1.19519	1.75148	0.433505	1.24488	0.220849	0.439566	1.48415	1.0801	0.554042	0.343907	0.694728	1.40763
MW0105788	Asn-Phe	Amino acid and Its metabolites	-1.03969	-0.691032	-0.144392	-0.709885	-0.538969	-0.94954	-1.17668	-1.00962	-1.10573	-0.964346	-0.960118	-0.560369	1.32221	0.771066	0.101069	0.982365	0.539531	-0.285504	-0.237389	1.05295	0.796733	1.11836	2.28425	1.40473
MW0151053	His-Phe-Tyr	Amino acid and Its metabolites	-0.471877	-0.971102	-0.673511	-1.25198	-0.941644	-0.758677	-0.234263	-1.11912	-0.929757	-0.457584	-0.372867	-0.908951	2.00753	1.00873	1.30087	1.2158	1.89911	0.725343	0.860117	0.381655	-0.356693	-0.568403	-0.44216	1.05943
MW0150826	His-Ala-Ser-Leu-Asp	Amino acid and Its metabolites	-0.664748	-0.723648	-0.317819	-0.756655	-0.542672	-0.520276	-0.38857	-0.733663	-0.644962	-0.445595	-0.178151	-0.674581	1.02128	0.450861	-0.177053	0.77705	1.2654	3.89468	-0.0575743	-0.456719	-0.185403	0.281623	-0.153541	-0.0692609
MW0107891	Lisinopril	Amino acid and Its metabolites	0.469152	0.807048	0.661255	0.631037	-0.535866	0.138068	-0.156695	-0.25769	-0.580313	-0.532583	-0.491663	-0.682023	-1.00807	-1.06339	-1.4204	-0.528994	-0.922463	-1.19007	-0.00656481	-0.115554	0.95669	1.54925	2.5699	1.70993
MW0150413	Gly-Lys-Asn	Amino acid and Its metabolites	-0.0468037	0.71265	-0.532739	-0.40955	0.102876	-0.79787	0.9665	-0.562781	0.456797	1.44313	0.36972	3.07487	-0.0612848	0.333649	-0.551362	-0.882678	-1.01564	-1.63487	0.0976399	0.276288	-0.738823	-0.761973	-0.950759	1.11302
MW0109770	N-Stearoylglycine	Amino acid and Its metabolites	-1.44291	-0.921988	-0.808627	-0.895542	-0.408322	-0.884666	-1.10106	-1.27718	-1.15816	-2.11482	0.553401	0.86072	0.589604	0.873728	0.836383	1.00577	0.815467	0.740242	0.962124	0.65646	0.638538	0.620365	1.07746	0.783015
MW0157543	Thr-Arg-Cys	Amino acid and Its metabolites	0.82812	1.07984	0.421843	0.208766	1.02621	0.414431	0.205531	0.00859929	1.61366	1.80956	1.21362	0.914461	-0.641543	-0.280022	-0.401539	-0.089058	-0.185172	-2.11298	-0.592336	-1.1708	-1.1475	-0.919852	-1.12136	-1.08249
MW0146238	Asp-Pro-Gly	Amino acid and Its metabolites	1.39941	2.00406	1.22102	0.762417	0.631377	0.589618	0.848301	1.63734	0.954728	0.458424	-0.335242	-0.198356	-0.760838	-0.915229	-1.28884	-1.14431	-1.21697	-0.959987	-1.08218	-0.544971	-0.730722	-0.326986	-0.243829	-0.758237
MW0158188	Trp-Leu-Lys-Ser-Asn	Amino acid and Its metabolites	-0.858075	0.00242038	0.681031	-1.67538	-0.635681	-0.918095	-0.369453	-1.65331	0.328151	0.0386311	-0.00535347	-0.827747	0.787265	0.572421	-0.0500684	0.957349	0.823701	2.47196	1.24047	0.586695	-1.11169	-0.948861	-0.508178	1.0718
MW0156992	Serylarginine	Amino acid and Its metabolites	0.658042	0.956581	1.21078	1.39547	1.13787	0.579094	1.02993	1.16589	0.822886	0.635285	0.481662	0.870398	-0.530739	-0.904924	-0.74101	-1.01558	-0.467876	-1.11055	-1.15836	-0.489765	-1.08175	-1.53763	-1.6784	-0.227296
MW0145822	Asn-Lys-Ala-Val-Gly	Amino acid and Its metabolites	-0.0052437	0.558342	-1.31066	-0.0476571	-1.27242	-0.623701	-0.0411204	-0.67584	-1.07246	0.3623	-0.558563	0.437634	0.227976	-0.451835	-0.442637	-0.706003	-1.25007	-0.704093	1.23976	0.532957	0.037336	1.2102	2.42462	2.13118
MW0159028	Val-His-Phe	Amino acid and Its metabolites	-0.736727	-0.650709	-0.751531	-0.726317	-0.806437	-0.902902	-0.817207	-0.875731	-1.20201	-0.924437	-0.783499	-0.822453	0.674537	0.690826	-0.094443	0.428619	0.284034	-0.341595	0.940143	0.909928	1.05771	1.49863	2.32599	1.62559
MW0145971	Asparagylaspartic acid	Amino acid and Its metabolites	2.35467	0.165486	-0.515195	1.07907	0.866456	0.221852	1.17065	-0.287825	1.11865	-0.195649	0.717609	0.947316	-0.497131	-0.847809	-0.011183	-0.606764	-1.08715	-2.39653	-1.04099	0.201272	-0.218437	0.452533	-0.529499	-1.06139
MW0156786	Ser-His-Val-Lys	Amino acid and Its metabolites	-0.825197	-0.860351	-0.754668	-0.752879	-0.822431	-0.794272	-0.688296	-0.903375	-0.903699	-0.855197	-0.728901	-0.841041	0.00163339	0.46509	-0.0977698	0.426094	0.273131	-0.250379	0.976237	1.23575	1.14729	1.50137	2.3828	1.66905
MW0108915	N-Stearoyltyrosine	Amino acid and Its metabolites	-1.22423	-1.04359	-0.720537	-0.862845	-0.732186	-0.728933	-1.02503	-1.3182	-0.707591	-0.471075	-0.798265	-1.06478	0.350805	1.69555	0.798388	1.89469	1.30464	0.987803	0.418865	0.156094	0.615122	0.755616	1.2261	0.493581
MW0146066	Asp-Cys-Asn	Amino acid and Its metabolites	1.43614	1.38513	1.28764	1.06017	0.76201	1.11764	1.47544	1.24813	0.863983	0.724318	-0.79784	-0.861311	-0.728276	-0.904139	-0.906966	-0.883097	-0.86271	-0.935318	-0.482458	-0.746088	-0.755445	-0.826307	-0.922329	-0.748305
MW0155764	Pro-Ala-Gly	Amino acid and Its metabolites	-0.931282	-1.00267	-0.865688	-1.11451	-0.89061	-0.949148	-0.810513	-1.06443	-1.05017	-0.784467	-0.763944	-0.871939	1.24797	1.08859	0.167957	0.573129	0.316861	0.372437	1.40337	1.09836	0.958734	0.969403	1.40521	1.49735
MW0156728	Ser-Glu-Gln-Lys	Amino acid and Its metabolites	-0.505374	0.363298	2.60815	1.22369	2.21241	0.17567	-0.594888	-0.187864	-0.0301713	0.139874	-0.979992	-0.137143	0.862491	0.0350611	0.606741	0.431697	-0.280092	0.272172	-0.985677	-0.936003	-1.01877	-1.2857	-1.11375	-0.875851
MW0155258	Phe-Leu-Trp	Amino acid and Its metabolites	0.561962	0.789617	1.38142	1.03146	0.772659	0.423317	0.274209	0.769382	1.29418	0.58503	1.81096	0.802811	-0.128885	-0.627955	-1.28784	-0.904771	-0.979259	-0.254777	-0.850046	-1.24607	-1.44521	-1.24046	-1.3643	-0.16742
MW0145733	Asn-Gln-Val-Lys	Amino acid and Its metabolites	0.507538	0.819384	-0.47558	-0.215299	-0.571677	-0.698513	-0.0905766	-0.284619	0.683127	-0.637203	-0.327986	-0.590286	-1.27812	-0.00960799	-1.00848	-0.952701	-1.14878	-1.16762	1.06713	0.0454045	0.95817	1.56211	2.78782	1.02637
MW0155174	Phe-Glu-Gln	Amino acid and Its metabolites	0.880862	1.20907	1.19018	0.998079	0.9751	0.782183	0.877887	0.646979	0.941343	1.07601	1.10525	0.751622	-0.602611	-0.737512	-0.914759	-0.842632	-0.629667	-1.01289	-1.03415	-0.986225	-1.32996	-1.37826	-1.33509	-0.630819
MW0152919	Lys-Cys-Asp	Amino acid and Its metabolites	-0.0755266	-0.3254	-0.33316	0.991921	-0.522046	-0.679015	-0.494703	-0.891558	-0.123314	-0.260669	-0.749476	0.252372	-0.709505	-0.360171	-0.756812	-0.742135	-0.876546	-0.847942	0.261389	0.109924	0.660548	1.98708	3.1216	1.36314
MW0155824	Pro-Cys-Ser	Amino acid and Its metabolites	1.29877	1.16748	1.58293	-0.155718	0.430193	0.101533	-0.0633526	0.520979	1.33112	0.0575379	0.308252	1.55973	-0.685754	-0.424963	0.247634	-0.181857	-0.305562	-2.74384	-1.48715	-0.0863905	-0.86712	-0.439598	-0.115221	-1.04964
MW0157776	Thr-Pro-Asn	Amino acid and Its metabolites	-0.913272	-0.855609	-0.855935	-0.977274	-0.947678	-0.878557	-1.02516	-1.05441	-0.857493	-0.871063	-0.823571	-1.01413	1.20319	0.946705	0.718467	1.66772	1.30812	-0.024487	0.278488	0.673419	0.78283	1.07052	1.41222	1.03695
MW0061622	[(1R,2S,3S,4S,6R,7S,10S,11R,16R,17R)-2,16,17-trihydroxy-7,11-dimethyl-6-[(1R)-1-[(2R)-5-methyl-6-oxo-4-[[(2R,3R,4S,5S,6R)-3,4,5-trihydroxy-6-(hydroxymethyl)oxan-2-yl]oxymethyl]-2,3-dihydropyran-2-yl]ethyl]-12-oxo-5-oxapentacyclo[8.8.0.02,7.04,6.011,16]octadec-13-en-3-yl] acetate	Amino acid and Its metabolites	0.580756	2.08677	0.603506	0.26306	0.143598	0.283145	0.530338	0.402663	1.2199	0.40882	2.11759	1.04511	-0.873119	-0.474186	-1.32853	-0.847695	-1.25327	-0.540776	-0.434269	-0.62303	-1.64796	-1.15824	-0.295241	-0.208941
MW0157788	Thr-Pro-Ser-Cys-Asn	Amino acid and Its metabolites	1.6505	2.6429	1.20067	1.01675	0.44559	0.269611	0.473672	0.67406	0.975698	0.223682	-0.0916982	-0.196882	-0.698061	-0.766266	-1.14308	-1.64534	-1.09662	-0.74025	-0.955219	-0.464194	-0.471422	-0.368045	-0.303769	-0.63228
MW0155868	Pro-Gly-Leu	Amino acid and Its metabolites	-0.364837	-0.543828	-0.299674	-1.0003	-0.561411	-0.43005	-0.791527	-0.69042	-0.698595	-0.354047	-0.38994	-0.871257	0.570062	0.0418078	0.0781972	0.598032	0.423822	4.13106	0.504724	0.152445	-0.056924	0.0348353	0.27641	0.241411
MW0156823	Ser-Leu-Lys-Glu	Amino acid and Its metabolites	-0.76498	-0.794495	-1.13259	-0.989765	-0.688612	-0.784611	-1.12374	-0.995996	-1.03951	-0.963297	-0.576928	-0.989599	1.54471	1.63238	0.258641	1.40286	0.887884	0.722862	1.29332	0.899409	0.139114	0.0957194	0.899135	1.06808
MW0159202	Val-Trp-Phe	Amino acid and Its metabolites	-0.856629	-0.912508	-0.956205	-1.1753	-0.94056	-0.977408	-0.985109	-1.16004	-0.74706	-0.73248	-0.798631	-0.866742	1.25124	1.28204	0.295985	1.00434	0.374952	0.262895	1.27585	1.1209	0.501991	0.892825	1.44047	1.40519
MW0157662	Thr-His-His	Amino acid and Its metabolites	-0.558857	-1.05709	-0.929602	-1.11046	-0.898687	-1.12247	-0.730148	-1.10737	-0.770639	-0.715434	-0.856251	-0.829557	1.15939	1.64074	0.70055	1.66089	0.888186	1.03633	1.29376	1.05345	0.0266817	0.0782137	0.063903	1.08448
MW0151097	His-Thr-Leu	Amino acid and Its metabolites	-0.845142	0.280158	-1.03618	-0.632637	-1.31959	0.230505	-0.79576	-1.11445	-0.187965	-0.157871	-0.757053	-0.139152	1.20091	1.17238	0.0391074	2.07005	0.930132	0.702444	0.659893	0.885294	0.474448	-2.28086	1.05545	-0.43411
MW0108616	2-Acetamido-3-hydroxypropanoic acid	Amino acid and Its metabolites	-0.289621	1.24837	0.947153	-0.004837	0.732565	1.02127	0.141353	-0.339921	1.3521	1.26861	1.23809	0.902199	-0.86372	-0.368347	-1.81946	-0.987475	-1.76176	-1.14809	-0.17532	-0.763043	-1.11124	-0.529789	1.09369	0.217238
MW0153221	Lys-Gln-Ala-Gly-Asp-Val	Amino acid and Its metabolites	-0.920632	-0.869918	-0.901298	-1.3547	-0.910514	-0.845278	-1.211	-1.18952	-0.612812	-0.509869	-0.465135	-0.689337	1.47006	1.26398	0.71259	1.32784	0.693402	1.31565	1.26343	0.86279	-0.15385	-0.0720373	0.27677	1.5194
MW0108521	N-[(R)-4-phosphopantothenoyl]-L-cysteine	Amino acid and Its metabolites	-0.740832	-0.103943	0.267352	-1.37571	0.46719	-1.29549	0.061731	-0.758282	-0.369487	-0.149574	0.280032	-0.16619	0.164436	0.570468	-2.35064	-0.542734	-0.604272	-0.341802	1.18043	1.06556	0.0813534	0.864519	2.44304	1.35286
MW0107334	L-Histidine	Amino acid and Its metabolites	-1.07456	-0.913107	-0.877236	-0.860316	-0.823921	-1.08241	-0.79881	-0.984555	-0.963488	-0.769166	-0.778728	-1.08069	1.22487	1.1191	0.785554	1.20035	1.80237	0.974882	0.412901	0.878139	0.854099	0.0511724	0.297072	1.40649
MW0150045	Glu-Leu	Amino acid and Its metabolites	-0.94746	-0.874757	-0.921862	-0.99244	-0.923945	-0.914326	-0.914865	-1.0325	-0.820654	-0.878548	-0.766172	-0.929585	0.931269	1.10598	0.0108999	0.6105	0.273488	0.36403	1.16202	1.14033	0.847939	1.03861	1.76492	1.66712
MW0109669	L-Serine	Amino acid and Its metabolites	-1.34535	-0.990982	-0.160441	-0.742721	-1.06804	-1.21411	-0.728617	-0.0534828	-0.847036	-0.503652	-1.38656	-1.40559	0.608692	0.764151	1.02812	0.397203	1.80055	1.05767	1.14555	0.667024	1.27917	0.0106989	0.479836	1.20791
MW0108781	N-Formylmethionine	Amino acid and Its metabolites	0.0609711	-0.739238	1.83126	1.17103	0.463161	1.42366	-0.424083	-0.321977	0.774247	0.629163	1.5486	1.12334	-1.45222	-0.626869	-1.49435	0.373147	-0.947678	-0.720661	-0.838852	-1.25373	-1.33472	0.195923	0.30217	0.257715
MW0152578	H-Leu-Asp-OH	Amino acid and Its metabolites	-0.930928	-0.989133	-0.946807	-1.06439	-0.962753	-0.982015	-0.967755	-1.04501	-0.841515	-0.811977	-0.8639	-0.955232	1.31126	1.38382	0.507716	1.19793	0.526216	0.858114	1.45366	0.966545	0.438827	0.603383	1.03761	1.07634
MW0169647	Phenylacetylglutamine	Amino acid and Its metabolites	-0.674057	1.03248	1.19136	-0.691304	-0.570509	-0.339782	-0.641875	-0.829078	2.40112	1.83236	1.9962	0.997753	-0.210748	-0.292889	-0.732992	-0.227456	-0.814069	-0.550454	0.270065	-0.906917	-0.792216	-0.429165	-0.62879	-0.389029
MW0105439	Adouetine X	Amino acid and Its metabolites	1.75462	1.60381	1.06023	0.781177	1.50141	1.13656	0.433372	0.413547	1.11156	0.338758	0.443963	-0.185223	-0.93307	-0.873667	-1.09364	-1.04567	-1.13803	-1.23996	-0.118485	-0.917077	-1.08074	-0.86166	-0.619031	-0.472746
MW0105178	Tetragastrin	Amino acid and Its metabolites	-0.9102	-0.423355	-0.846497	-0.642304	-1.0204	-0.945136	-0.240949	-0.917468	-1.36564	-0.979288	-0.0879692	-1.31155	0.745432	1.95082	0.014983	0.257851	0.320024	-0.227627	1.18122	-0.0101215	1.32286	1.36653	1.54075	1.22803
MW0106932	Glu-Val	Amino acid and Its metabolites	-1.03718	-1.02471	-0.88042	-1.26762	-0.773486	-0.988451	-0.771522	-0.597521	-0.769281	-1.10909	-0.811699	-0.9117	1.30152	1.3931	0.797074	1.08408	1.63293	0.896245	0.678926	0.85238	0.237662	-0.125218	0.908138	1.28584
MW0158310	H-Trp-ser-OH	Amino acid and Its metabolites	-0.806484	1.14561	1.0298	-0.726048	-0.531484	-0.200659	-0.713781	-0.705716	2.2589	2.12269	1.86006	0.906511	-0.039317	-0.449911	-0.583322	-0.259238	-0.805628	-0.351207	0.415115	-0.79928	-0.784313	-0.406749	-0.866715	-0.708839
MW0108714	N-Caffeoyltryptophan	Amino acid and Its metabolites	-0.145367	1.83816	1.0564	0.473059	0.671975	1.30062	0.114177	-0.0936171	1.53309	0.792266	1.48676	0.867675	-0.820483	-0.882719	-1.34115	-0.596843	-1.36918	-0.991182	-0.689534	-0.862745	-1.26822	-0.867228	-0.31289	0.106983
MW0149739	Gln-Leu-Glu-Lys	Amino acid and Its metabolites	-0.130315	1.11103	1.97052	0.868332	0.75277	0.955756	0.941286	0.549796	1.18838	1.73795	0.45242	0.148363	-0.643354	-0.650064	-0.911961	-1.06273	-1.1642	-0.983473	-0.988283	-0.726626	-1.19487	-0.975651	-0.576261	-0.668817
MW0157545	Thr-Arg-Gln-Glu	Amino acid and Its metabolites	1.5772	1.19102	0.324709	0.0999576	0.609669	0.626961	-0.0346076	0.966725	1.00618	-0.288395	0.558357	-0.349039	-1.09584	0.909029	-1.14351	-1.75521	-1.28418	-0.843113	-1.69431	0.372217	1.74316	-0.384817	-0.274257	-0.837916
MW0146169	Asp-Leu-Glu-Asp	Amino acid and Its metabolites	1.73548	1.29085	0.775708	1.1885	1.33005	1.23734	1.02882	0.354237	0.842703	0.402329	0.439716	0.233144	-0.621417	-1.1551	-1.50036	-0.863979	-0.984293	-1.04347	-0.578891	-0.849758	-0.788293	-1.12469	-0.48029	-0.868332
MW0155260	Phe-Leu-Tyr-Asp	Amino acid and Its metabolites	0.070756	1.97108	1.06173	-0.426994	0.539905	0.602367	0.317246	-0.0878632	1.22853	1.51536	1.63785	1.18619	-0.462095	-0.889475	-0.60945	-0.809821	-1.30114	-0.803676	-0.137423	-0.594883	-1.37579	-1.23493	-0.651491	-0.745987
MW0158467	Tyr-Glu-Val-Lys	Amino acid and Its metabolites	1.72236	1.281	0.363875	0.598457	1.58888	1.51114	0.771856	0.960785	1.34674	0.591865	0.0899652	-0.464723	-0.894429	-0.685414	-1.00114	-1.03004	-0.938285	-0.67384	-0.973098	-0.966363	-1.04071	-0.692916	-0.711143	-0.754821
MW0153024	Lys-Leu-Ala-Glu	Amino acid and Its metabolites	-0.23189	0.0930931	-0.506476	-1.8881	-0.546871	-0.231694	-0.780658	-1.4375	0.462979	0.300084	0.511946	0.512112	-0.138375	0.500984	-1.74729	-0.136587	-0.949097	-0.0902569	1.06493	0.86122	-0.157726	0.354798	2.43924	1.74115
MW0155421	Phe4Cl-Asn-OH	Amino acid and Its metabolites	1.21875	1.39764	1.24058	0.581133	0.132662	0.380996	0.308711	-0.160262	1.31642	0.298323	1.37151	0.447598	-0.842826	-0.152337	-1.34573	-1.89487	-1.39056	-0.836361	-0.54216	-1.09219	-1.312	0.0250628	1.18626	-0.336348
MW0159193	Val-Thr-Tyr-Lys	Amino acid and Its metabolites	0.237559	0.975986	-0.972512	-0.928782	-0.919551	-0.607197	-0.804593	-0.0148234	0.5847	-0.114197	-0.176619	-0.975102	1.01335	-0.399774	-0.574519	-1.25102	-0.990733	-0.699152	-0.896271	1.32736	1.13602	1.5767	1.90755	1.56562
MW0146251	Asp-Ser-Asn-Lys	Amino acid and Its metabolites	-0.703181	1.18561	1.59619	-0.557382	-0.391474	-0.158842	-0.611644	-0.686645	1.86634	1.41816	2.31249	1.103	-0.122871	-0.335615	-0.727045	-0.362158	-0.847754	-0.429201	0.408649	-0.834438	-0.975018	-0.446874	-0.91775	-0.782545
MW0149761	Gln-Lys-Phe-Arg	Amino acid and Its metabolites	-0.832933	0.641396	0.151761	1.24875	0.493409	-0.424017	-0.66233	0.322476	0.346612	0.330476	0.728838	-0.171026	0.0844757	-0.048939	3.40877	-0.0766638	0.0928261	0.607185	-1.06684	-0.957552	-1.05904	-1.21183	-1.0279	-0.917903
MW0151553	Ile-Phe-Val-Lys	Amino acid and Its metabolites	-0.168698	0.539934	0.146768	1.67254	0.91859	1.2405	-0.269223	0.614347	0.378106	0.452635	-0.0724232	-0.568836	-0.50928	-0.625951	2.55831	0.313932	0.450687	0.170596	-1.41226	-1.26096	-1.20603	-1.10942	-1.21405	-1.03983
MW0158707	TyrMe-Met-OH	Amino acid and Its metabolites	0.0765127	1.68486	1.08126	0.304968	0.152882	1.11148	-0.122577	-0.190855	1.23607	1.24075	1.44741	0.847932	-0.186196	-0.724198	-1.58665	-1.57261	-1.45582	-0.618559	-0.635224	-0.721913	-1.45464	-0.49196	-0.028351	0.60542
MW0151391	Ile-Gln-Asn-Glu	Amino acid and Its metabolites	0.403889	-0.438642	-0.100606	0.336248	-0.0912584	-1.50273	1.00952	0.121173	0.0655425	0.0277685	-1.1298	0.0812066	-0.406421	-0.928243	-0.559946	-0.956766	-2.35157	-0.359827	-0.119609	1.02291	1.58572	1.65686	1.65407	0.980507
MW0158533	Tyr-Lys-Arg-Glu	Amino acid and Its metabolites	-0.785545	-0.746516	-0.996461	-1.25199	-0.920391	-0.926187	-0.95418	-1.14479	-0.834338	-0.777075	-0.685585	-0.891515	1.14225	1.42719	0.867488	1.32718	0.623847	1.51017	1.15701	1.20985	0.0727598	-0.0345308	0.539231	1.07215
MW0107353	His-Thr	Amino acid and Its metabolites	-0.322634	-1.08806	-1.55745	-1.09981	-0.753255	-0.741983	-0.560574	-0.294725	-0.663621	-1.32272	-1.51489	-0.940274	0.810518	1.03613	0.785324	0.511084	1.83203	0.874202	0.658871	1.29005	0.748304	0.815452	0.663995	0.834041
MW0155433	Phe4Cl-Ser-OH	Amino acid and Its metabolites	1.37245	1.23856	0.657252	0.45593	0.796539	0.744705	0.0881818	-0.482686	1.24475	0.559696	1.16774	0.111229	-0.475625	-0.590646	-1.75743	-1.50932	-1.32107	-0.721751	-1.025	-0.590815	-1.31016	-0.405595	1.66674	0.0863231
MW0155398	Phe-Tyr-Val-Lys	Amino acid and Its metabolites	-0.708502	1.44112	-0.649827	-0.605001	-0.0738539	0.10652	0.216772	-0.558244	2.53993	0.747099	2.54929	0.647904	-0.776095	0.407452	-0.697598	-0.92395	-0.672497	-0.553424	-0.604765	-0.548937	-0.762593	-1.0383	0.230357	0.287143
MW0145898	Asn-Thr-Asp-Arg	Amino acid and Its metabolites	1.13143	0.414246	1.30547	1.1441	1.25035	0.86433	0.550742	0.455833	0.606594	1.45903	0.935615	0.861501	-0.88743	-0.607311	-0.79781	-0.996866	-1.12512	-0.522023	-1.13789	-1.00906	-1.36896	-1.06284	-1.39755	-0.0663836
MW0106303	L-cysteinyl-L-proline	Amino acid and Its metabolites	-0.691614	1.02151	0.941748	-0.582169	-0.434597	-0.218201	-0.549772	-0.77098	2.56039	1.64012	2.01441	1.21199	0.0256273	-0.258812	-0.740083	-0.232852	-0.794539	-0.637605	0.0340889	-0.724998	-0.842122	-0.396369	-0.733791	-0.841385
MW0144208	Abu-Met-OH	Amino acid and Its metabolites	0.557391	-0.0662507	2.14811	0.888743	0.685651	0.146492	1.42974	0.820096	1.33541	1.67885	0.31741	-0.298928	-1.00088	-0.571966	-1.15496	-0.961257	-1.15238	-1.21126	-0.701869	-0.755169	-0.808825	-0.732925	0.188839	-0.780059
MW0002223	2,4-Toluenediamine	Phenol and substituted derivatives	1.39867	1.76514	0.290967	-0.218054	1.3199	-0.307958	-1.11779	-0.436815	1.41692	0.745513	0.649048	0.795481	0.590481	-0.396637	-0.193519	-1.38771	-1.37486	-2.11198	0.424071	-0.762608	-0.492688	-0.319854	0.546487	-0.82221
MW0009910	Tiocarlide	Phenol and substituted derivatives	-1.14055	-0.676725	-1.08241	-1.1594	-0.786797	-0.710811	-1.15634	-0.860839	-1.05643	-0.621563	-0.64194	-0.663413	1.36939	1.35218	0.852255	0.867715	0.677528	-0.378411	0.924996	1.66544	0.442961	0.550167	0.499306	1.73369
MW0005881	8-Anilino-1-naphthalenesulfonic acid	Phenol and substituted derivatives	0.925586	1.07141	0.729764	-0.183645	-0.313513	1.23369	0.78154	1.57694	0.78811	2.83268	-0.410908	-0.609445	-0.647055	-0.885953	-1.07521	-0.749522	-0.869903	-0.643252	-0.615046	-0.785986	-0.680807	-0.504427	-0.126054	-0.839009
MW0143235	4-[2,2-Dichloro-1-(4-methoxyphenyl)ethenyl]phenol	Phenol and substituted derivatives	-1.45125	-0.799368	-0.955614	-1.11786	-0.84466	-0.816962	-1.29058	-1.3238	-0.0620588	0.850506	0.32543	0.141159	1.09981	2.01227	0.426177	2.19168	0.350043	1.0603	0.481299	0.0400184	-0.283742	-0.000775257	0.547514	-0.579537
MW0168563	3,3'-Diamino-4,4'-dihydroxydiphenyl Sulfone	Phenol and substituted derivatives	1.08024	1.08911	0.56663	-0.276971	-0.136969	0.463547	0.441124	0.989408	0.38838	3.6143	-0.394936	-0.662479	-0.492904	-0.822135	-1.06808	-0.580121	-0.917336	-0.444354	-0.5274	-0.685422	-0.461913	-0.336872	-0.109912	-0.714928
MW0007336	Hydramethylnon	Phenol and substituted derivatives	-0.940947	-0.814323	-0.941905	-1.31595	-1.04446	-0.917866	-0.922155	-1.09845	-0.843469	-0.666503	-0.857979	-1.01103	1.63277	1.03673	0.416209	1.04847	0.524047	0.786765	1.24466	1.165	0.803513	0.973178	0.83963	0.904047
MW0004136	3-methyl-N-naphthalen-2-ylbutanamide	Phenol and substituted derivatives	-0.198664	0.843737	-0.0785792	-0.0779521	0.0479499	-0.540785	-0.501143	-0.401447	0.422107	-1.08625	0.410632	-0.821742	-0.384942	-0.357856	-0.911432	-1.42618	-0.328102	-1.62085	0.182778	0.0661227	1.07179	1.22782	2.86332	1.59967
MW0006544	Chlorohydroquinone	Phenol and substituted derivatives	-0.0914818	-1.01929	0.432276	0.24382	-0.799948	-1.26597	-1.10079	-0.390654	1.53229	0.988931	0.492789	-1.12029	0.684682	1.09766	0.881121	0.458487	0.580543	2.3182	-1.32614	-1.48567	-0.856415	0.0612673	-0.432922	0.1175
MW0003999	3-Formylsalicylic acid	Phenol and substituted derivatives	1.67898	1.03702	-0.267359	0.154135	-0.263056	-1.24282	0.837007	1.49902	1.5045	1.31017	-0.630935	0.563047	-1.33106	-0.300071	0.148006	-0.608044	-1.43074	1.23253	-0.961514	0.287665	-0.580404	-1.17934	-0.991305	-0.465422
MW0009820	Suloctidil	Phenol and substituted derivatives	0.0270824	0.0964515	0.929927	0.54793	0.583149	0.489421	1.14133	1.40381	0.356365	1.79404	1.10704	1.44023	-0.107023	-0.524807	-0.226937	-0.81468	-1.79695	-0.598362	-0.871222	-0.924268	-0.835401	-1.07469	-1.76992	-0.3725
MW0008759	N1-(2-aminophenyl)-N8-phenyloctanediamide	Phenol and substituted derivatives	-1.23327	-0.686309	-0.156942	-1.123	-0.467422	-0.623529	-1.08711	-1.83447	-0.409914	-0.652275	-0.734439	-0.875069	1.15065	0.878814	-0.142892	1.02531	0.736548	1.02376	0.22184	0.529236	0.0451291	0.815893	2.26642	1.33303
MW0169179	Flufenamic acid	Phenol and substituted derivatives	1.65889	0.109015	0.535786	0.748921	0.0152596	0.292426	1.7525	2.21792	-0.0536937	0.4275	-0.0914333	-0.694967	-0.562461	-1.22213	-0.122883	-1.51253	-0.149408	-0.632092	-0.503991	-0.813336	0.873451	0.310143	-1.99506	-0.587828
MW0009671	Rhein	Phenol and substituted derivatives	2.14725	0.580613	0.551943	0.906643	0.507941	0.31061	1.28943	2.19329	-0.10232	0.1431	-0.253667	-0.339801	-0.70038	-1.12327	-0.344246	-1.48845	-0.530432	-0.69223	-1.03315	-0.700892	0.493785	0.384984	-1.67831	-0.522451
MW0110893	(4-((5,6-Diphenylpyrazin-2-yl)(isopropyl)amino)butoxy)acetic acid	Phenol and substituted derivatives	-0.975539	-0.580565	-0.694174	-1.40199	-0.751533	-0.745243	-1.09275	-1.37546	-0.436997	-0.512129	-0.452439	-1.06656	0.580919	0.744987	0.519628	1.46601	0.721692	1.90719	0.323557	1.53556	0.177023	0.337396	-0.0130413	1.78446
MW0007674	Methyl 2,4-dihydroxy-3,6-dimethylbenzoate	Phenol and substituted derivatives	1.11064	1.59482	0.637481	-0.972969	-1.17333	-0.103258	0.879023	1.41451	0.297124	2.13006	0.16531	0.372148	-0.230123	-0.696908	-0.00702122	-0.0947405	-1.39244	-1.56677	-1.70831	-0.961332	0.194661	0.2006	0.116587	-0.205768
MW0009816	trans-Sulindac	Phenol and substituted derivatives	1.24045	1.84675	1.90923	1.06366	0.911711	0.704984	0.321394	0.455918	0.669169	0.299122	0.265926	0.0806922	-0.826457	-0.818504	-1.63113	-0.937567	-1.3861	-1.19877	-0.94159	-0.861621	-0.97278	-0.35819	0.243932	-0.080209
MEDP2111	2'-Hydroxy-4,4',6'-trimethoxychalcone	Phenol and substituted derivatives	0.943363	1.03412	1.30119	1.1694	1.02392	1.0549	1.13529	1.39193	1.05138	1.34404	-0.563688	-0.728517	-0.777442	-0.925708	-1.01176	-1.07918	-0.852446	-0.714586	-0.888061	-0.684807	-0.590698	-0.743908	-0.97328	-0.915447
MW0016971	Celastrol	Phenol and substituted derivatives	1.54216	1.41514	0.937673	0.939721	1.21876	1.02251	1.15125	1.07065	1.41156	0.566458	-0.313597	-0.752659	-0.622372	-0.771002	-0.824885	-0.784831	-1.17856	-0.804473	-0.805295	-0.855151	-0.826336	-0.879281	-0.948927	-0.908527
MW0142350	N-(2-formylphenyl)formamide	Phenol and substituted derivatives	0.250546	1.64715	0.0711673	1.04933	1.3364	0.559481	-1.123	0.00316003	0.730584	-2.08229	-0.17419	-1.20689	1.39627	-0.353126	-0.569248	1.25702	-0.998531	0.300532	-0.183376	-1.67751	-0.310438	0.0264975	-0.808264	0.858718
MW0005348	5-(10,13-Nonadecadienyl)-1,3-benzenediol	Phenol and substituted derivatives	1.29719	1.26668	1.25784	0.423298	0.835114	1.26566	1.11191	1.19455	1.80065	0.627203	-0.369892	-0.696387	-0.749128	-0.795133	-1.09203	-1.01143	-1.04989	-0.992979	-0.76279	-0.676938	-0.783021	-0.639926	-0.501339	-0.959211
MW0006790	Diclofenac	Phenol and substituted derivatives	-1.16535	-0.485585	-0.593776	-0.908427	-0.256432	-0.695123	-1.12254	-1.63305	-0.0317121	-1.44297	0.778099	0.288803	1.04776	1.98308	1.11095	1.93153	0.132223	0.644781	1.12013	0.0139105	-0.320825	0.12528	0.461663	-0.982412
MW0009665	Retigabine	Phenol and substituted derivatives	-0.790033	-0.818274	-0.844596	-1.3759	-0.83827	-1.13971	-0.655175	-1.24601	-0.607163	-0.531305	-0.84011	-0.948767	2.18101	1.07754	0.363533	1.13916	0.43162	1.00156	1.11198	0.997583	0.0246892	0.331044	0.867297	1.10829
MW0007822	Mitoglitazone	Phenol and substituted derivatives	0.000166291	0.599288	-1.23322	0.307561	-1.48601	-1.50907	-1.30148	-1.6159	-1.57488	-1.69635	1.09606	0.694765	0.456044	0.706134	0.83472	0.75838	0.654891	0.589614	0.783942	0.514897	0.499158	0.483121	0.863264	0.574911
MW0168601	4-Hydroxybenzaldehyde	Phenol and substituted derivatives	-0.753336	-0.972039	-0.780237	-1.0027	-0.900671	-0.96553	-0.949686	-0.926578	-0.480763	-0.757832	-0.811446	-0.946819	2.0233	0.599464	-0.115245	0.835088	0.243113	-0.162501	0.753875	1.11069	0.560871	1.20611	1.81031	1.38257
MW0169886	Sulfamonomethoxine	Phenol and substituted derivatives	1.87633	0.0997392	0.419819	0.513987	0.0173057	0.257141	1.6328	2.16502	-0.0257714	0.608359	-0.0754829	-0.786962	-0.355481	-1.21137	-0.000581572	-1.56292	-0.152146	-0.557688	-0.699303	-0.774234	0.751509	0.487996	-1.98412	-0.643958
MW0009621	(S)-(-)-2-(Diphenylmethyl)pyrrolidine	Phenol and substituted derivatives	0.803787	1.09107	0.0800194	1.0061	0.886087	-0.137202	0.694322	0.929029	1.432	0.604077	0.288568	1.8635	-0.403112	-0.390486	-0.54145	-0.265968	-1.592	-1.50032	-0.942719	-0.606599	-0.672552	-1.47027	-1.58324	0.427344
MEDL01889	4-Methylbenzaldehyde	Phenol and substituted derivatives	-0.685594	-0.82336	-0.865103	-1.22481	-1.00042	-0.95448	-1.02114	-1.05672	-0.864303	-0.897394	-1.05224	-0.79941	1.42114	1.41951	0.445787	1.1155	0.875445	0.561555	1.13509	0.927905	0.340626	0.506315	1.11192	1.38419
MW0138954	Methyl cinnamate	Phenol and substituted derivatives	1.63533	1.08634	0.808101	0.920953	0.978964	0.942727	1.11112	1.86467	1.41632	0.386062	-0.619755	-0.825996	-0.799698	-0.825372	-0.821178	-0.878469	-0.826255	-0.766777	-0.79584	-0.778403	-0.743436	-0.800933	-0.862305	-0.806159
MW0004447	4,4'-Methylenedianiline	Phenol and substituted derivatives	1.36027	1.73329	0.456957	-0.161656	-0.270672	-0.333959	0.607914	0.686103	-0.413338	3.19324	-0.477629	0.721189	-0.0735933	-1.2018	-0.928443	-0.512361	-1.14069	-0.596735	-0.70175	-0.468333	-0.51843	-0.219243	-0.0271972	-0.713129
MEDL01887	2-Hydroxybenzaldehyde	Phenol and substituted derivatives	0.745314	1.10783	1.15629	0.450424	0.383964	0.762368	0.722391	0.410718	1.17024	1.03447	1.22803	1.14028	-1.28604	-1.03366	-1.32201	-2.04476	-1.11521	-1.38564	-0.58682	-0.761285	-0.282027	-0.173447	0.0740929	-0.395507
MW0154128	N-[1-[4-(5-Chloro-2-oxo-3H-benzimidazol-1-yl)piperidin-1-yl]propan-2-yl]naphthalene-2-carboxamide	Phenol and substituted derivatives	-0.944641	-0.398089	-0.797167	-1.40238	-0.513738	-0.415078	-1.1678	-1.47568	-0.0764588	-0.376674	-0.403389	-1.14576	0.146502	0.733435	0.911893	1.76442	0.882975	0.355226	0.0515437	2.02174	0.180731	0.247688	-0.206478	2.02719
MW0006069	antimycin A1	Phenol and substituted derivatives	0.154156	0.78213	0.926968	2.83605	1.37662	0.814914	-0.0812483	0.201979	0.453902	-0.0337714	-0.734986	-0.799958	-0.569873	-0.435834	1.50844	0.145344	-0.243865	-0.0528324	-0.811042	-1.11773	-1.07675	-1.19761	-0.984535	-1.06047
MW0142038	2-Methylphloroglucinol	Phenol and substituted derivatives	-0.894648	-0.948839	-0.976535	-0.953421	-0.944531	-0.962328	-0.950728	-0.881201	-0.909418	-1.01124	-1.12872	1.00398	0.816938	1.01295	0.987188	1.10405	0.972757	0.920861	1.07393	0.863061	-1.13613	0.838159	1.1535	0.95037
MW0015058	(R)-Sulcatol	Phenol and substituted derivatives	1.82017	1.7641	0.577876	-0.449826	0.199237	0.251984	0.481532	1.02299	1.77275	1.98832	-0.16733	-0.728339	-0.698412	-0.743279	-0.760348	-0.932601	-1.21874	-0.883442	-1.09716	-0.686461	-0.357976	-0.362282	-0.402178	-0.390577
MW0010081	Xylazine	Phenol and substituted derivatives	-0.909179	-0.755168	-0.903176	-1.3898	-0.882482	-0.848355	-0.919758	-1.3928	-0.642314	-0.665197	-0.610905	-0.905981	1.39245	1.45717	0.396879	1.34964	0.675187	-0.0117642	1.27191	1.01001	0.35581	0.468934	1.13542	1.32347
MW0006134	Bensulfuron-methyl	Phenol and substituted derivatives	1.12944	1.65963	1.78665	1.41709	0.803482	0.69249	0.288538	0.286297	0.904047	0.532703	0.68732	0.241891	-0.849336	-0.878375	-1.48629	-0.599316	-1.32744	-0.41996	-1.02959	-1.02687	-1.26136	-0.968273	-0.159364	-0.423389
MW0009338	Parecoxib	Phenol and substituted derivatives	-0.85828	-1.22968	-1.44009	-1.12893	0.472627	-1.63371	-0.682939	-1.03778	-0.933354	-1.99593	0.534675	0.815359	0.56774	0.827239	0.793131	0.947838	0.774027	0.705322	0.907975	0.628801	0.612434	0.595835	1.01331	0.744389
MW0169694	Proadifen	Phenol and substituted derivatives	1.80727	1.77077	-0.139315	-0.22969	-0.0542068	-0.000738956	-0.0776228	-0.193987	1.36593	1.73855	-0.0343276	1.05983	-0.557264	-1.08089	-1.1914	-1.56813	-1.56209	-0.828374	0.989197	-0.0308179	-0.48881	-0.84756	-0.0543612	0.208057
MW0103790	Benznidazole	Phenol and substituted derivatives	1.70617	0.849371	0.261745	-0.26775	-0.255416	0.19074	1.30177	1.56317	0.678439	2.82559	-0.28708	-0.668369	-0.662727	-0.996584	-0.910102	-0.861899	-0.330934	-0.310112	-0.753146	-0.501467	-0.268569	-0.504881	-0.752451	-1.04551
MEDL01997	Prunasin	Phenol and substituted derivatives	0.98907	1.35623	-0.517146	1.02189	0.701328	0.590336	0.514246	-0.142974	-0.976889	-3.58263	-0.874261	-0.387951	0.357998	0.769734	-0.469207	0.904081	-0.394448	0.0446362	-0.0422805	0.230648	-0.656303	-0.249507	0.757747	0.0556552
MW0006923	1,6-Bis(acetyloxy)-5,7-dimethoxy-9H-fluoren-9-one	Phenol and substituted derivatives	1.19213	1.20586	1.15176	0.388087	0.60865	0.67428	-0.38797	0.288175	1.60604	0.0853565	1.35819	0.368953	-0.517406	-0.556009	-1.46043	-1.62686	-1.77242	-1.21119	-0.541846	-0.775874	-1.27939	0.390715	0.551408	0.25978
MW0161358	4-[(1S)-1-hydroxyethyl]phenol	Phenol and substituted derivatives	-0.91365	-1.00628	-0.926625	-1.12722	-0.941803	-1.01122	-0.971705	-1.07327	-0.812715	-0.794185	-0.864895	-0.940466	1.29778	1.44806	0.740741	1.15334	0.751243	0.975477	1.17757	1.04325	0.340225	0.360416	1.06841	1.02754
MW0016008	Avenestergenin B2	Phenol and substituted derivatives	-0.776058	0.30363	0.638686	-1.02898	1.34429	0.620547	-0.221259	0.66248	3.26443	1.10161	0.986227	-0.121536	-0.510906	0.385606	-0.572829	-0.351031	-0.716523	-0.822077	-0.936518	-0.628509	-0.699077	-1.05421	-0.401169	-0.466825
MEDN1837	3,5-Di-tert-butyl-4-hydroxybenzyl alcohol	Phenol and substituted derivatives	-0.350595	0.164904	-0.99285	-1.14057	-1.53295	-0.679346	-0.752944	0.488258	0.253048	-0.0463763	-0.364576	0.0706835	0.345032	-0.599265	-0.247563	-1.31772	-0.337559	-0.598867	-0.402508	1.07644	1.15162	1.96902	1.7234	2.12128
MW0006708	Dapsone	Phenol and substituted derivatives	-0.918106	-1.03678	-1.02738	-1.2297	-0.983551	-1.08846	-0.909723	-1.1007	-0.840064	-0.659108	-0.810584	-0.963361	1.27173	1.32919	0.769701	0.934259	0.789082	0.887303	1.193	0.825129	0.723185	1.02246	0.858996	0.963486
MEDN1206	3-Sulfocatechol	Phenol and substituted derivatives	0.184754	1.31901	0.737981	-0.135837	0.35539	0.508828	0.368336	0.751974	1.48696	1.76786	1.3328	1.30353	-0.902381	-0.456713	-1.11385	-0.330527	-0.790327	0.192735	-1.04162	-0.995411	-1.14178	-1.66731	-1.04986	-0.684529
MW0134038	5,7-Dihydroxy-3',4',5'-trimethoxyflavanone	Phenol and substituted derivatives	-0.995188	-1.03391	-1.0201	-0.832117	-0.972171	-0.943559	-0.893743	-0.882943	-0.988434	-0.817346	-0.673573	-1.0429	1.45421	1.09596	0.100409	1.00914	0.218433	0.411781	1.37427	1.00177	0.751817	1.11007	1.11296	1.45518
MW0146351	Aspidin	Phenol and substituted derivatives	-0.622674	1.2111	0.982097	-0.511423	-0.321945	-0.407609	-0.640914	-0.711605	2.73347	1.42996	2.37839	0.385254	-0.205965	-0.237695	-0.758369	-0.300519	-0.693031	-0.638606	-0.278427	-0.618824	-0.797406	-0.601888	-0.369247	-0.40412
MW0156352	Coelenterazine h	Phenol and substituted derivatives	0.264637	0.63344	-1.28546	-0.922119	-0.90156	-0.389683	-0.682662	0.539518	0.406357	-0.181658	-0.250627	-0.354243	0.596512	-0.61742	-0.555519	-1.48388	-0.984429	-0.720726	-0.872638	1.26997	1.24884	1.53287	1.77086	1.93963
MEDL02744	Bergaptol	Phenol and substituted derivatives	-0.768363	-0.903676	-0.85655	-1.07379	-1.0793	-0.762765	-1.05091	-1.19289	-0.757076	-0.594953	-0.863856	-1.05148	1.16434	-0.132471	1.00915	1.33578	0.978629	1.01896	1.30772	0.136642	1.14662	1.10146	1.41383	0.474931
MW0118596	Hydroxyphenyllactic acid	Phenol and substituted derivatives	-0.702253	-0.78182	-1.13377	-1.1868	-0.924212	-0.879617	-0.902742	-1.01501	-1.08603	-0.792292	-0.843346	-0.887587	0.856366	0.810397	0.275364	0.79413	0.410081	0.476517	1.06511	1.0077	1.02186	1.16571	1.83709	1.41515
MW0006163	n-(2-(4-Chloroanilino)-1-methyl-2-oxoethoxy)-3,5-bis(trifluoromethyl)benzamide	Phenol and substituted derivatives	1.49099	1.64807	0.804583	1.17529	1.23298	1.21535	0.237307	0.77836	1.37626	0.201144	0.440865	0.0962529	-0.585196	-0.701399	-1.16044	-1.16006	-0.59825	-1.10489	-1.12064	-0.741306	-0.942032	-0.88188	-1.17568	-0.525662
MW0139389	Polydatin	Phenol and substituted derivatives	-0.982044	-1.05321	-0.874437	-0.572153	-0.724074	-0.7645	-0.992451	-1.13278	-0.956494	-0.984322	-0.972771	-1.07149	0.579471	1.09232	1.1138	0.715115	1.4057	0.916392	0.280258	0.422763	1.08541	1.93246	0.894247	0.642791
MEDL01870	1-(4-Hydroxy-3-methoxyphenyl)-3-decanone	Phenol and substituted derivatives	0.781827	0.254518	0.349492	0.716018	-0.960527	-0.149903	0.134802	1.34109	1.11668	1.12186	1.11729	0.270942	-0.542197	-0.941611	-0.859188	-2.41508	0.329655	-1.80099	-1.74394	-0.0312277	0.515832	0.421088	0.622472	0.351092
MW0005701	3,5-Dihydroxyanisole	Phenol and substituted derivatives	-0.189498	1.01629	1.51993	0.604445	0.965428	0.570353	-0.360513	-0.745919	1.14775	0.604136	1.09071	-0.310644	0.206794	-0.856797	-2.41804	-0.00448679	-2.45948	-0.292506	0.446594	-0.153101	-0.804145	0.0961697	0.734679	-0.408153
MW0006987	Epsilon-pyrromycinone	Phenol and substituted derivatives	-0.78274	-0.643475	-0.864213	-1.07827	-0.944606	-1.0328	-0.936865	-0.973814	-0.742891	-0.938079	-0.882843	-1.07505	1.54041	1.26286	-0.055681	0.714831	0.384156	0.395501	1.6668	0.900752	0.602681	1.35722	0.874756	1.25136
MW0145071	Anatibant	Phenol and substituted derivatives	0.512325	-0.137609	-0.0600769	1.26694	0.601839	0.967051	-0.413874	0.342619	2.84275	-0.598225	0.0391178	0.969376	0.499846	-0.704302	-0.918741	-0.969425	-1.58749	-1.06745	-0.91118	-0.842116	-1.04599	0.418062	1.04195	-0.245392
MW0141381	13H-DIBENZO(a,g)FLUORENE	Phenol and substituted derivatives	0.159542	1.15975	0.681429	0.350785	0.194805	1.59996	0.709205	0.549307	1.5261	1.57052	1.58238	0.587084	-0.627594	-0.619965	-0.612214	-0.812797	-0.717776	-1.08471	-0.782933	-1.00984	-1.10588	-1.1556	-1.01727	-1.12428
MW0006222	(E)-N-(2-(((3-(4-Chlorophenyl)allyl)(methyl)amino)methyl)phenyl)-4-methoxybenzenesulfonamide	Phenol and substituted derivatives	-0.883539	-0.939654	-0.960673	-0.991378	-0.976242	-0.94359	-0.990494	-1.01026	-0.790676	-0.879398	-0.684656	-0.976515	0.9585	1.0447	0.0579133	0.661076	0.310862	0.411004	1.15943	1.21971	0.80978	1.17627	1.617	1.60083
MW0053662	Glucoconvallasaponin B	Phenol and substituted derivatives	-0.0764422	0.153875	-0.475694	-1.5388	-0.73912	-0.596575	-0.798999	-1.3573	0.92902	0.0651505	0.581118	0.498329	0.103288	0.656772	-1.42031	0.123589	-1.16576	-0.495738	1.31508	0.790966	-0.295667	-0.363634	2.52933	1.57751
MW0005121	4-Hydroxyphenylpyruvic acid	Phenol and substituted derivatives	-1.10213	-0.781508	-0.898309	-1.35023	-0.593044	-0.253852	-0.684491	-1.20808	-0.807518	-0.459368	-0.281577	-0.484342	0.827268	2.01211	1.36262	1.40884	0.556246	2.22864	0.562015	0.498377	-0.551096	-0.1501	-0.293314	0.442836
MW0110915	Arachidonoyl Thio-PC	Phenol and substituted derivatives	-0.945328	-0.869428	-0.866004	-0.989805	-0.727271	-0.790397	-0.801885	-1.39928	-1.39716	-0.476584	-0.748809	-0.746736	0.450798	1.6197	1.27132	1.4937	1.17682	1.4474	0.57635	0.899548	1.00266	0.424521	0.129198	0.266672
MW0132786	(3-Sinapoyl)fructofuranosyl-(6-sinapoyl)glucopyranoside	Phenol and substituted derivatives	-0.20916	1.60379	1.53877	0.50403	0.264972	0.771142	-0.116974	-0.44324	1.27749	1.0016	1.71565	0.777404	-0.498516	-0.467758	-1.59973	-0.906532	-1.40607	-1.02512	-0.501772	-0.873486	-1.30926	-0.746451	-0.0823308	0.731544
MW0009329	Pamoic acid	Phenol and substituted derivatives	-0.271006	-0.519355	-0.341153	-0.717373	-0.426283	-0.508797	-0.594264	-0.625671	-0.841554	-0.77804	-0.440459	-0.897041	0.19885	-0.0222595	-0.237513	3.08584	0.292108	0.518711	-0.0719201	-0.380593	0.179407	2.84219	0.542856	0.0133204
MW0014524	4-Methoxy-5-(3,7,11,15-tetramethyl-2,6,10,14-hexadecatetraenyl)-1,3-benzenediol	Phenol and substituted derivatives	0.537062	1.09075	0.617556	-0.0829122	1.8311	1.98887	0.274858	0.867371	1.31172	0.175972	0.903935	0.0103858	-0.266401	-0.54062	-1.19413	-0.89344	-1.4429	-0.980148	-1.30384	-0.470316	-0.808078	-0.492964	0.25112	-1.38494
MW0007494	Letrozole	Phenol and substituted derivatives	-0.446214	1.71968	1.01519	-0.854503	-0.01807	0.248611	0.113634	-0.458472	1.57549	2.40872	1.0608	0.414924	0.422279	0.0564991	-1.1151	-0.383835	-1.15382	-0.675941	0.597463	-0.498689	-1.26315	-1.06839	-1.03926	-0.657853
MW0009345	p-Cresol	Phenol and substituted derivatives	-0.839478	-0.858659	-0.563463	-1.03656	-0.766115	-0.235759	-0.765641	-1.16198	-0.943463	-0.302662	-0.315218	-0.860678	0.762314	1.62371	1.01381	2.68477	0.346496	1.60471	0.495511	0.701126	-0.390738	-0.614799	-0.148925	0.571699
MW0007543	Malonoben	Phenol and substituted derivatives	-0.47419	2.26412	0.827928	0.313098	-0.227109	1.42469	0.778678	1.86318	1.29266	0.767165	-0.00333458	0.180388	-0.0594874	-0.190225	-0.370859	-1.26739	-0.826755	-0.898001	-1.18604	-0.760263	-0.915368	-0.85846	-1.13672	-0.537695
MW0138110	Erythrinasinate A	Phenol and substituted derivatives	-0.426116	0.818191	1.06592	-0.34166	-0.555876	0.646057	-0.53864	-0.698865	-0.151364	-0.305357	-0.632878	-0.545249	0.0314784	-0.638133	3.09982	0.286583	1.02286	2.07361	-0.318508	-0.768551	-0.802447	-0.767427	-0.767193	-0.786266
MW0120379	4-Chloro-6-{5-[(2-morpholin-4-ylethyl)amino]-1,2-benzisoxazol-3-yl}benzene-1,3-diol	Phenol and substituted derivatives	-0.0397998	1.48898	0.612521	0.445008	0.446417	1.39043	-0.000908124	0.0244637	1.26605	0.856494	1.69184	0.579526	-0.0731118	-0.702428	-1.69294	-1.57757	-1.49203	-0.819183	-0.796326	-0.818369	-1.31153	-0.445833	0.262684	0.705608
MW0001603	1-Hydroxy-2-naphthoic acid	Phenol and substituted derivatives	0.586207	-0.607617	-0.838886	-0.136283	-0.120936	-0.356833	-0.592734	0.975843	0.118698	-0.276054	-0.286433	0.185369	-1.56212	-0.178117	-2.67213	-1.41262	0.681124	-0.1549	0.921894	0.835824	1.2509	0.922733	1.64235	1.07471
MW0141299	11-O-Demethylpradimicinone I	Phenol and substituted derivatives	0.806653	1.26031	0.881084	1.4027	1.18502	0.638051	0.816917	0.904758	0.838116	1.19728	0.944159	0.623921	-0.997717	-0.787105	-0.796081	-0.92681	-0.677191	-0.94021	-0.880414	-1.13109	-1.15675	-0.924452	-1.09692	-1.18423
MW0137601	5-[(2R,3S,4S,4aR,10bR)-3,4,8,9,10-pentahydroxy-2-(hydroxymethyl)-6-oxo-3,4,4a,10b-tetrahydro-2H-pyrano[3,2-c]isochromen-7-yl]-6,7,13,14-tetrahydroxy-2,9-dioxatetracyclo[6.6.2.04,16.011,15]hexadeca-1(15),4(16),5,7,11,13-hexaene-3,10-dione	Phenol and substituted derivatives	0.815536	-1.87217	-0.429604	0.705736	-0.718934	1.03823	-0.50127	0.867267	-1.81943	-1.82768	-1.60786	-0.12002	1.44008	-0.234549	-0.154261	-0.0467905	0.548784	-0.295559	0.180528	1.16602	1.06152	0.337053	0.581791	0.88558
MW0003092	2-Hydroxy-3-(4-hydroxyphenyl)propenoic acid	Phenol and substituted derivatives	-0.762267	-0.353205	-1.13923	-0.59086	-0.622554	-0.169281	-0.345789	-0.439397	-0.745962	-1.1484	-0.89714	-0.565591	-0.498675	0.531243	2.41911	1.2719	0.780758	2.63906	-0.0451541	0.82305	-0.364186	-0.174257	-0.261032	0.657845
MW0009539	Tyrphostin A25	Phenol and substituted derivatives	0.073846	-0.0611922	0.373256	-2.06868	-0.376058	-1.22757	-0.656087	-0.38112	0.401502	0.790209	-0.0176466	-0.112201	0.573942	-0.794093	-1.40101	-0.308066	0.894779	-1.27007	0.287203	0.206448	0.208761	0.484476	2.43982	1.93955
MW0161475	Benzoyl-beta-D-glucoside	Phenol and substituted derivatives	-0.696838	1.41323	1.23585	-0.595867	-0.430565	-0.364838	-0.619403	-0.704041	2.58277	1.46873	2.04281	0.794674	-0.147422	-0.302787	-0.749574	-0.341531	-0.738639	-0.638082	-0.0491728	-0.642416	-0.834475	-0.540994	-0.61712	-0.524303
MW0142910	3-Dimethylallyl-4-hydroxyphenylpyruvate	Phenol and substituted derivatives	-0.0367887	1.24817	0.586625	0.0633884	0.782316	0.696176	-0.868804	-0.696349	1.07421	2.21449	0.866627	2.20029	-0.847695	-0.928205	-0.741423	-0.498479	-1.02875	-0.383371	-1.12141	-0.718336	-1.07783	0.185096	-0.687902	-0.282051
MW0009582	Pseudohypericin	Phenol and substituted derivatives	1.02916	0.722203	-0.61188	-0.92713	-0.00175681	1.23969	-0.170426	1.04336	1.16676	-0.239423	0.129124	-0.0966993	0.140443	-0.601235	-0.850574	-2.33766	-1.28173	-0.997321	-1.03135	-0.350693	0.0223246	1.74205	1.35202	0.910739
MW0006709	Dapsone hydroxylamine	Phenol and substituted derivatives	0.615081	0.539856	0.789517	0.341943	0.821675	1.48047	1.2259	0.546031	1.28228	1.43918	1.15929	0.869808	-0.558606	-0.53157	-0.741334	-0.713757	-1.14773	-0.697808	-1.31227	-0.915293	-1.29135	-1.10841	-1.07862	-1.01428
MW0134377	5-{4-[(E)-2-{3-[3-(3,5-dihydroxyphenyl)-6-hydroxy-2-phenyl-2,3-dihydro-1-benzofuran-4-yl]-2-phenyl-1-benzofuran-5-yl}ethenyl]-6-hydroxy-2-phenyl-2,3-dihydro-1-benzofuran-3-yl}benzene-1,3-diol	Phenol and substituted derivatives	-0.625183	-0.0609294	0.287535	1.39955	0.469966	0.537644	-0.672383	0.439433	0.402784	-0.316853	-0.123131	0.662377	-0.0858439	0.134346	0.107448	-0.0559998	2.86514	1.43419	-0.438324	-1.10692	-1.45483	-1.12923	-1.40845	-1.26234
MW0132951	3-[5,7-dihydroxy-2-(4-hydroxy-3-methoxyphenyl)-4-oxo-3,4-dihydro-2H-1-benzopyran-8-yl]-5,7-dihydroxy-2-phenyl-3,4-dihydro-2H-1-benzopyran-4-one	Phenol and substituted derivatives	-1.48568	-1.36865	-0.4696	-0.28817	0.099329	-1.21882	-0.724799	-0.881448	-0.298289	0.847935	0.319081	-0.993854	0.860843	1.30436	1.12342	0.560912	0.854504	0.904541	0.286998	-0.524093	0.798172	2.057	0.00490518	-1.76859
MW0139016	[(1S,2R,6R)-2-[2,6-dihydroxy-4-[6-hydroxy-7-(3-methylbut-2-enyl)-1-benzofuran-2-yl]phenyl]-6-(2,4-dihydroxyphenyl)-4-methylcyclohex-3-en-1-yl]-[2,4-dihydroxy-3-(3-methylbut-2-enyl)phenyl]methanone	Phenol and substituted derivatives	-1.39278	0.449639	1.53999	0.560469	0.432519	0.353887	0.257525	0.0631456	0.157298	2.09859	1.5891	1.11725	-1.69615	0.0702612	-0.215132	-0.734289	-0.755753	-1.53994	-1.35514	0.318062	-0.0309984	-0.544368	0.205663	-0.948855
MW0139559	Resveratrol	Phenol and substituted derivatives	-0.373038	-0.774267	-0.400462	-1.06877	-1.16468	-0.822792	-0.869533	-1.08219	-0.80557	-0.838068	-0.561933	-1.24667	1.05932	-0.500994	1.07027	-0.034013	1.04517	1.19721	1.74684	1.15836	0.249358	1.21174	0.134541	1.67015
MW0148427	Dibenzofuran	Phenol and substituted derivatives	1.14882	-0.0792023	0.292249	-0.345217	0.0552299	0.381434	0.097878	0.835737	0.450085	-0.00836525	0.452085	0.247343	0.323347	1.0988	0.5657	0.934326	0.669605	1.41317	-0.37531	-0.550393	-1.91666	-2.15076	-2.07466	-1.46524
MW0122950	Asticolorin C	Heterocyclic compounds	1.31584	1.63246	1.68582	1.2322	0.726289	-0.32508	-0.274056	0.683163	1.34022	0.716141	1.37147	-0.306359	-1.04189	-0.20463	-1.00831	-0.85697	-0.858089	-0.891994	-1.03626	-1.05493	-0.447749	-1.01671	-0.698714	-0.681871
MW0151905	Janthitrem B	Heterocyclic compounds	-0.0793011	0.62784	0.900664	2.14099	1.76684	0.92365	-0.190469	0.345492	0.104608	0.206107	-0.841957	-0.821721	1.04133	-0.393757	1.31552	0.178882	-0.146848	0.0101384	-0.790753	-1.19511	-1.42013	-1.35211	-1.16957	-1.16033
MW0049205	Deltaline	Heterocyclic compounds	-0.788202	-0.886081	-0.94963	-1.12172	-1.10287	-0.980257	-0.858854	-1.13308	-0.742111	-0.729032	-0.918195	-0.865398	1.27484	1.35586	0.206105	1.00642	0.488055	0.563623	1.47049	0.953873	0.480128	0.458096	1.44669	1.37125
MW0126264	e-64	Heterocyclic compounds	-0.553319	1.23247	0.0396529	-0.566486	-0.288286	-0.345394	-0.954047	-1.10251	0.219593	0.320651	0.213964	-0.0655229	-0.446677	0.0937893	-1.62615	-0.370278	-1.20876	-1.7505	0.951909	0.892698	0.397188	0.87949	2.13436	1.90216
MW0126439	Reversine	Heterocyclic compounds	1.61887	1.98464	1.58998	-0.489359	-0.0880568	0.19668	0.30651	-0.157978	0.755869	0.4379	0.74689	0.285584	-1.1375	-1.2475	-1.55391	-1.20703	-1.62463	-0.901678	0.743342	-0.523283	-0.801125	0.581026	0.304388	0.180366
MW0137302	Aklavin	Heterocyclic compounds	0.0847789	1.76643	1.40599	1.12355	0.771314	0.811134	-0.474142	-0.502184	0.89973	1.14161	1.03713	0.688413	-0.61061	-0.528099	-1.44571	-0.42796	-1.21194	-2.09424	-0.812763	-0.566341	-1.02858	-0.439308	0.47467	-0.0628753
MW0147056	(13R,17R)-17-[(1R,2S)-1,2-dihydroxyheptyl]-1,5,10-triazabicyclo[11.4.0]heptadec-15-en-11-one	Heterocyclic compounds	0.50087	0.66486	2.03829	1.92062	1.09404	1.06992	2.21177	0.571898	-0.142026	-0.197303	-0.572908	-0.617855	-0.767053	-0.748785	-0.661972	-0.791872	-0.702078	-0.80583	-0.760444	-0.615698	-0.715099	-0.70817	-0.690988	-0.574189
MW0110645	Betahistine	Heterocyclic compounds	-0.0583744	2.02668	0.886005	0.795409	0.900856	0.152637	-0.535898	-0.465755	1.51216	1.53682	1.18782	0.0494205	-0.216836	0.114776	-0.984927	-0.755183	-0.722784	-1.98216	-0.82191	-0.560953	-1.05098	-0.164403	0.456894	-1.29932
MW0110462	Verruculotoxin	Heterocyclic compounds	1.37802	0.150429	0.204821	0.264532	0.257471	0.196208	1.40179	1.12879	0.990053	1.58941	1.1202	0.963852	-0.336137	-0.493976	-0.0629084	-0.762666	-1.66971	0.167648	-1.01763	-1.55488	-1.02387	-0.996525	-1.61215	-0.282775
MW0168969	Conessine	Heterocyclic compounds	1.21344	1.41629	1.00469	0.464986	1.04062	0.865323	0.795383	1.04067	1.4339	1.10518	0.305582	-0.276721	-0.562059	-0.835297	-1.4341	-1.64823	-1.28952	-1.23569	-0.404709	-0.610328	-0.818577	-0.587918	-0.110957	-0.871951
MW0168382	Indomethacin	Heterocyclic compounds	0.422909	1.5143	1.53457	0.611426	0.755587	0.516334	-0.271477	-0.659477	1.16766	0.821414	0.980741	0.608001	-0.744177	-0.312673	-1.98402	-0.162708	-1.65843	-1.35908	-0.594507	-1.01053	-1.13146	-0.364703	0.985935	0.334367
MW0148475	Digitogenin	Heterocyclic compounds	1.29697	1.538	1.2315	0.52437	0.658233	0.620144	1.54743	2.20434	1.06477	-0.22958	-0.588097	-0.684252	-0.752948	-0.724585	-0.848408	-0.836156	-0.839652	-0.757113	-0.735475	-0.664758	-0.725373	-0.724935	-0.67359	-0.900829
MW0169318	Isofraxidin	Heterocyclic compounds	1.84373	-0.0499731	0.36256	0.503449	0.114201	0.011267	1.67106	2.38997	-0.14092	0.696784	-0.326154	-0.547334	-0.505091	-1.11928	-0.14339	-1.34836	-0.103941	-0.659974	-0.632916	-1.00613	0.881057	0.321026	-1.89754	-0.314103
MW0119197	Tenamfetamine	Heterocyclic compounds	-0.942761	-1.05455	-0.851885	-0.817171	-0.914822	-1.00548	-1.02201	-1.08602	-1.06213	-0.774093	-0.802308	-0.862392	1.06357	1.10532	0.180364	0.813541	0.411682	0.431089	0.968268	0.959804	1.09049	1.05816	1.59094	1.5224
MW0124170	Fuberidazole	Heterocyclic compounds	1.55799	1.79345	0.7469	-0.347446	0.511672	0.54564	0.41427	0.63482	-0.0628494	1.69938	-0.223941	-0.5293	0.0659761	-0.403187	-0.534826	-0.314173	-2.05892	-1.77444	-1.39766	-1.17856	0.280282	0.915561	0.00941632	-0.350062
MW0014806	5-Methoxyindoleacetate	Heterocyclic compounds	-0.549154	-0.901003	-0.861065	-0.468083	-0.96752	-1.26649	-1.28006	-0.942177	-0.434983	-0.376997	-0.701778	-0.829617	0.627913	1.16878	0.1652	1.01247	0.394805	0.493439	-1.08697	0.689443	1.40214	1.32198	1.595	1.79474
MW0147046	Unii-72U0C7paav	Heterocyclic compounds	2.03498	0.852337	0.473375	0.250703	0.648993	0.74688	0.63939	0.867995	1.12832	1.3026	-0.30251	0.702481	-1.01169	-1.04162	-1.7009	-1.25064	-1.67357	-1.02048	-0.165426	-0.703198	0.615674	-0.169584	-0.788935	-0.435166
MW0126185	Pirenzepine	Heterocyclic compounds	1.0437	2.2082	1.0238	0.616398	0.24017	0.895471	0.483072	0.467709	0.818539	0.642997	1.31257	0.957215	-0.630343	-0.809741	-1.33652	-1.03571	-1.15001	-1.36335	-0.636216	-0.648734	-1.07433	-0.971036	-0.504956	-0.548891
MW0120733	Anabasamine	Heterocyclic compounds	-0.27751	-0.534436	-0.646923	-1.3479	-1.07402	-0.804338	-1.34716	-1.61891	-0.347418	-0.380885	-0.518485	-1.48596	0.827372	0.826922	0.786275	1.04687	0.481972	0.329504	0.561109	1.58793	0.919152	0.594601	0.492983	1.92925
MW0123852	Erythrosine	Heterocyclic compounds	-0.736802	-0.775943	-0.781728	-0.789631	-0.741916	-0.82855	-0.805546	-0.775947	-0.819463	-0.859	-0.86867	-0.72812	0.81294	1.18557	0.0850088	0.459484	-0.296688	0.474984	0.475367	2.29695	0.473941	1.99832	1.75402	-0.208572
MW0137257	Acenocoumarol	Heterocyclic compounds	1.85768	2.44205	1.17619	0.721632	0.309219	0.505236	0.784492	0.842427	0.784244	0.241491	0.0667003	-0.252225	-0.876828	-0.926213	-1.08521	-1.46204	-1.22486	-0.971425	-1.06268	-0.542528	-0.320928	-0.281394	-0.294294	-0.430735
MW0159430	(1R,4r)-4-((R)-1-aminoethyl)-N-(pyridin-4-yl)cyclohexanecarboxamide dihydrochloride	Heterocyclic compounds	1.00468	1.21692	0.878172	0.31911	0.361445	0.575616	1.46536	0.828848	0.289528	1.99596	0.423192	0.867941	-0.243727	-0.75753	-1.12241	-0.431219	-0.758601	-1.02367	-1.57478	-1.31545	-1.39036	-0.83194	-0.888791	0.111716
MW0139191	(1S,4E,5'R,6R,6'R,7S,8R,10S,11R,12R,14R,15R,16S,18E,20E,22S,25R,27S,28R,29S)-22-ethyl-7,11,15-trihydroxy-6'-(2-hydroxypropyl)-5',6,8,10,12,14,16,28,29-nonamethylspiro[2,26-dioxabicyclo[23.3.1]nonacosa-4,18,20-triene-27,2'-oxane]-3,9,13-trione	Heterocyclic compounds	-0.95163	-1.01741	-0.96361	-1.0071	-0.93852	-0.998644	-1.00248	-1.00003	-0.991029	-0.947425	-0.934644	-0.960992	0.836834	1.025	1.00027	1.11245	0.986416	0.936597	1.08354	0.881111	0.869242	0.857206	1.15992	0.964924
MW0169682	Piperidine	Heterocyclic compounds	-0.904321	-0.053255	-0.720548	-1.48282	-0.790168	-0.640285	-1.27208	-1.73073	-0.440711	-0.45024	-0.455989	-0.913124	1.52527	1.53581	0.17666	1.29804	0.596374	-0.372484	0.883444	0.943486	0.103053	0.515955	1.21496	1.43371
MW0115368	Tilmicosin	Heterocyclic compounds	-0.48066	-0.43826	-0.509613	-0.473904	-0.61104	-0.95731	-0.945889	-0.956676	-0.962054	-0.957062	-0.325527	-0.936031	-0.194711	0.18381	0.580064	0.299027	0.650782	0.476898	0.493407	0.227114	2.44157	0.193052	2.94268	0.260336
MW0139231	Pachyrrhizin	Heterocyclic compounds	1.15058	2.12715	0.853758	-0.0528113	0.0768133	0.340051	0.967999	0.885705	0.67525	2.62315	-0.405801	-0.631409	-0.683108	-0.833492	-1.08603	-0.783447	-1.06541	-0.745031	-0.68632	-0.705087	-0.493714	-0.509154	-0.367145	-0.652481
MW0124143	Fluphenazine sulfoxide	Heterocyclic compounds	2.12886	1.84406	1.42303	0.966526	0.958985	0.844479	0.714394	0.752261	0.91083	0.234805	-0.390428	-0.655756	-0.735014	-0.739371	-0.867227	-0.87032	-0.937142	-0.818406	-0.800655	-0.806541	-0.801464	-0.736875	-0.808465	-0.81056
MW0112014	2,8-Dihydroxyquinoline-beta-D-glucuronide	Heterocyclic compounds	0.840339	1.25633	1.06194	0.33935	1.06044	0.955852	0.46049	0.265644	1.38248	0.966385	1.21407	1.30684	-0.946402	-1.07202	-1.19111	-1.01218	-0.646447	-0.879566	-1.4302	-0.615727	-0.923323	-0.809781	-0.432047	-1.15136
MW0139814	Taspine	Heterocyclic compounds	1.47647	1.91718	1.17938	0.685108	0.369107	0.706694	0.965429	1.70224	0.89559	0.254813	-0.33531	-0.150491	-0.82343	-1.03468	-1.27119	-1.20176	-1.26265	-1.03244	-1.09468	-0.403955	-0.737152	-0.0462851	-0.102008	-0.655985
MW0123754	Doramapimod	Heterocyclic compounds	0.0451028	0.562179	1.10387	2.93744	1.53902	1.19614	0.0792793	0.248974	0.280136	-0.141856	-0.747605	-0.854608	-0.664483	-0.440395	1.03734	0.0788172	-0.185403	-0.190669	-0.84574	-1.01176	-0.998017	-1.00651	-1.00345	-1.01781
MW0124774	Medazepam	Heterocyclic compounds	-0.7472	-0.611425	-0.934691	-1.48791	-0.738052	-0.868848	-1.10589	-1.7476	-0.357555	-0.477143	-0.532836	-1.02221	1.32019	1.05208	0.348268	1.42925	0.539299	0.661657	0.898372	1.49214	0.432929	0.225347	0.788396	1.44344
MW0125813	Nimustine	Heterocyclic compounds	-0.510471	-0.176674	-0.773958	-0.568697	-0.953345	-0.527407	-0.721981	-0.533094	-0.882827	-0.472431	-0.408642	-0.431516	2.47982	1.70017	0.330405	2.0268	1.37879	1.1322	-0.778686	-0.184091	0.581622	-0.694274	-0.617903	-0.39381
MW0146901	Bufa-20,22-dienolide	Heterocyclic compounds	0.53258	1.74261	0.683132	1.9007	-0.889295	-0.280817	-0.277882	-0.0900952	-0.0815082	0.231842	0.363371	-0.719652	0.900091	0.935506	-0.101171	0.427071	0.0523465	0.983177	0.582312	-1.41513	-2.23099	-0.991664	-1.47414	-0.782382
MW0124626	Khellin	Heterocyclic compounds	1.26448	1.44897	-0.104515	-0.258605	-0.113541	0.598817	0.824907	1.98175	0.493858	2.79769	-0.396669	-0.714783	-0.696233	-0.871336	-0.9948	-0.404279	-0.960766	-0.527495	-0.530861	-0.578918	-0.510105	-0.544146	-0.532623	-0.670796
MW0139784	tamoxifen N-beta-D-glucosiduronic acid	Heterocyclic compounds	0.494588	0.877018	1.22512	2.6661	1.19728	0.747013	-0.235744	0.288239	0.327797	-0.085328	-0.824967	-0.914863	-0.528746	-0.557823	1.52784	0.272862	-0.0960511	-0.105266	-0.904433	-1.06957	-1.09359	-1.12171	-1.08546	-1.0003
MW0147401	Chlorimuron-ethyl	Heterocyclic compounds	1.41761	1.4335	0.21176	0.0124823	0.277656	1.65247	0.370816	1.29279	0.687679	0.242543	1.07708	0.108792	-0.481393	-1.27336	-1.31412	-1.69059	-1.66305	-0.649597	-0.848634	-0.707844	-0.855253	-0.458357	0.815382	0.341632
MW0052482	(4R,5S,15R)-15-[(2S,3R,4R)-3,4-dihydroxy-6-methyl-5-methylideneheptan-2-yl]-4,5-dihydroxy-2,16-dimethyl-9-oxatetracyclo[9.7.0.02,7.012,16]octadecan-8-one	Heterocyclic compounds	0.655347	1.24896	-0.307946	-0.90487	-0.465429	0.253828	-0.175824	0.815154	1.08825	0.293768	0.171942	-0.17445	-0.146573	-0.515253	-1.81318	-1.61538	-1.66082	-1.35826	-0.796202	0.466171	1.16301	1.20249	1.15186	1.42342
MW0121683	5-O-Methylvisamminol	Heterocyclic compounds	0.246364	1.06063	1.23628	-0.0176669	0.755592	0.591689	-0.072971	-0.612147	1.18017	0.971497	1.51141	0.682598	-0.949236	-0.242345	-1.93589	-0.803492	-1.70746	-1.15393	-0.291673	-0.815563	-1.15503	-0.397645	1.28676	0.632068
MW0141235	10-Propargyl-5,8-dideazafolic acid	Heterocyclic compounds	0.0110698	1.30256	1.22544	1.15079	0.9144	0.731296	0.610605	0.696269	0.93624	1.52238	1.11293	0.956151	-0.78868	-0.813927	-0.866913	-0.664832	-0.932059	-0.623971	-0.966615	-1.32306	-1.28998	-0.997151	-1.02797	-0.874974
MW0126206	Ponalrestat	Heterocyclic compounds	-0.393466	1.69781	1.81617	-0.285828	-0.677617	-0.606311	-0.881168	-0.240934	1.94162	0.438121	1.77334	1.89045	-0.405613	-0.596152	-0.890399	-0.0914454	-0.420703	-0.72345	-0.173047	-0.538405	-0.767721	-0.358277	-0.601415	-0.905562
MW0154719	Oleandolide	Heterocyclic compounds	0.326247	-0.388965	-0.513199	-1.72063	-0.681581	-0.184777	-0.680966	-1.15375	0.775555	-0.0775284	0.753717	0.05607	-0.11713	0.452359	-1.64173	-0.655021	-0.983698	-0.410755	1.57776	0.854054	0.23788	0.233428	2.45344	1.48923
MW0138808	Lonchocarpol A	Heterocyclic compounds	1.26541	0.952849	-0.819422	-0.626848	0.272296	2.02071	-0.109011	1.91364	1.65656	0.428926	0.00231297	-0.769881	-0.700354	-0.829829	-0.550523	-1.41504	-1.5833	-0.693982	-1.04403	0.688712	-0.0224034	-0.13722	-0.0290316	0.129457
MW0109016	Oxacillin	Heterocyclic compounds	-0.794171	0.00384292	-0.278062	-0.639279	-0.603813	1.36703	1.13854	0.876667	1.36621	1.4713	1.20864	1.42308	-0.325578	-1.03903	-0.778677	1.26043	-1.28121	-0.796231	-0.987313	-1.05361	0.176967	0.364164	-1.04075	-1.03915
MW0154932	Paspalinine	Heterocyclic compounds	0.795793	0.765039	0.209687	-0.687531	0.392233	0.785089	-0.469822	-0.983582	1.36898	0.657331	1.44074	1.91203	-0.63426	-0.203997	-1.49389	-0.205519	-1.50347	-0.630517	-0.652447	0.275396	-1.47437	-1.3428	0.798753	0.88113
MW0123105	Bilirubin	Heterocyclic compounds	0.299039	0.000317659	-1.26773	-0.563137	-0.203074	-0.9097	-0.870037	0.620855	0.134123	-0.224169	-0.73176	-0.237642	0.247608	-0.414766	-0.372532	-1.06684	-1.6933	-0.399231	-0.285653	0.946324	1.52202	1.69257	2.38218	1.39454
MW0137736	Cosmosiin	Heterocyclic compounds	-0.982182	-1.27036	-0.657363	-0.508286	-0.283932	-0.731301	-0.899984	-0.712197	-0.932597	-0.71703	-0.899236	-1.30953	0.734285	0.970269	1.07654	0.56684	1.83721	0.818622	0.470348	-0.108576	1.21004	2.24605	0.305141	-0.222776
MW0125214	Moreollin	Heterocyclic compounds	0.258736	1.03375	-1.12746	-1.00535	-0.614815	-0.495977	-0.678812	0.367847	0.622982	-0.233008	-0.179564	-0.663814	0.602666	-0.72816	-0.600726	-1.21782	-1.06983	-0.913943	-0.856072	0.90724	1.55946	1.2766	1.70723	2.04884
MW0143305	4-Epiminocycline	Heterocyclic compounds	-0.557821	1.13057	1.25044	-0.524388	-0.548362	-0.281814	-0.508988	-0.814475	2.15107	2.11507	1.94309	0.888401	-0.134029	-0.515879	-0.594169	-0.229382	-0.817778	-0.550788	0.285789	-0.6998	-0.874865	-0.436096	-0.912183	-0.763614
MW0142724	3,6,8-Trimethylallantoin	Heterocyclic compounds	-1.10991	-0.603856	-0.703712	-1.23854	-0.891567	-1.05434	-0.688506	-1.37378	-0.359704	-0.30286	-0.428464	-0.728581	2.58737	1.21295	0.202353	1.32731	-0.172454	0.611764	1.20806	0.798737	-0.177501	0.0951158	0.724421	1.06569
MW0103487	Bucladesine	Heterocyclic compounds	-0.418228	0.231457	0.269504	1.50141	0.535877	0.704851	-0.708398	0.470916	0.518822	-0.498856	-0.0563753	0.427016	-0.346811	0.0814305	-0.30151	0.168495	2.7681	1.4274	-0.442235	-1.14303	-1.46805	-1.16216	-1.32292	-1.23672
MW0124398	Indacaterol	Heterocyclic compounds	0.863921	1.21316	0.0129003	-1.26126	-0.0927029	0.293461	-0.0953852	-0.210676	0.826551	0.614335	1.1987	0.587998	-0.240146	-0.922986	-2.15013	-0.850563	-1.42098	-1.38217	1.14028	-0.721904	0.0187667	1.8437	0.878787	-0.143657
MW0143149	4-(3-Methylbut-2-enyl)-L-tryptophan	Heterocyclic compounds	-0.713712	0.0828183	3.0299	1.71183	0.226719	0.208144	-0.439817	0.323859	-0.0251999	0.0782924	-0.142996	-0.557943	-0.591387	-0.648828	-0.880031	-0.726165	-1.24335	-1.04056	-0.55683	1.41834	0.160938	1.41362	-0.582051	-0.505586
MW0155614	Platydesmine	Heterocyclic compounds	0.276978	0.81815	0.538155	0.500811	1.87956	-0.601039	1.40979	1.05112	1.60678	1.62682	-0.163134	0.55741	-1.10096	-0.160796	-0.635704	-1.08558	-1.468	-1.05786	-0.227595	-0.790005	-0.693287	-0.775052	-0.457713	-1.04884
MW0168154	10-Formyltetrahydrofolic acid	Heterocyclic compounds	0.0290867	1.11552	1.61553	0.15784	0.267895	0.604707	0.597694	0.804087	2.07583	1.41957	0.578443	1.00303	-1.12651	-1.21996	-1.07077	-0.816371	-0.185761	-0.39515	-0.731634	-0.904142	-1.27509	-0.930696	-0.575419	-1.03773
MW0123823	Ensulizole	Heterocyclic compounds	-0.240441	-0.927387	-1.04758	-0.429114	-0.63646	-0.537533	-0.756997	-0.794877	-0.751439	-0.94813	-0.768031	-1.5504	0.394053	0.80152	2.16529	1.25801	0.828362	2.3856	0.0899697	0.451187	0.210912	-0.18969	0.170177	0.823001
MW0137981	Dihydroprudomenin	Heterocyclic compounds	-0.164491	0.763507	0.89904	-0.244235	0.492335	1.09391	0.465178	-0.649155	1.48152	1.75239	1.46996	1.61349	-0.636772	-0.181801	-0.618361	-0.550584	-1.27756	-0.30529	-1.05957	-0.608368	-1.50142	-1.56195	-0.61298	-0.0588021
MW0123124	9-Amino-1,2,3,4-tetrahydroacridine bis 1,7-heptylene dihydrochloride	Heterocyclic compounds	-0.653886	-0.548369	-0.0804823	0.437347	-0.289741	-0.283931	-0.46883	-0.465284	-0.554585	-0.0156678	-0.211678	-0.134238	-0.103203	0.0963136	4.31075	0.619633	0.849132	0.217914	-0.430032	-0.170973	-0.465037	-0.592858	-0.557709	-0.504583
MW0054404	Loganin	Heterocyclic compounds	-0.876556	-0.55369	-0.683454	-1.05499	-0.585464	-0.694909	-0.906198	-1.18378	-0.830016	-0.591187	-0.88036	-0.754935	1.96229	1.7693	0.869369	1.85944	0.976637	1.3594	0.430431	0.374079	-0.520963	-0.221151	0.354748	0.381972
MW0123741	Indole-3-lactic acid	Heterocyclic compounds	-0.914739	-0.521022	-0.968694	-1.20619	-0.926881	-0.94768	-0.983491	-1.17105	-0.699358	-0.742652	-0.847211	-0.831848	0.477082	0.927845	0.152157	0.7213	0.508514	0.334868	0.637645	0.838497	1.20757	1.40754	2.00544	1.54235
MW0111042	Foramsulfuron	Heterocyclic compounds	-0.567115	-0.898622	-0.980568	-1.1838	-0.655349	-1.5305	-0.599701	-1.35253	-0.817974	-0.583633	-0.448789	-0.809605	1.48338	0.730046	0.112479	0.946075	1.88633	0.868243	0.653147	1.25177	0.112471	0.0567177	1.09586	1.23167
MW0141088	1,2-Bis(4-hydroxyphenyl)-2-propanol	Heterocyclic compounds	-1.08408	-0.883561	-0.23705	-1.20921	-0.992665	-0.938334	-0.917572	-1.06706	-0.810144	-0.979782	-0.767447	-0.999453	1.12993	1.15773	0.028671	0.633514	0.227388	0.387206	1.35728	1.1014	0.80927	1.14507	1.423	1.48591
MW0149262	S)-2-(5(((1,2-Dihydro-3-methyl-1-oxobenzo(F)quinazolin-9-YL)methyl)amino)1-oxo-2-isoindolinyl)glutaric acid	Heterocyclic compounds	0.872127	-0.386658	-0.994172	0.220083	-0.0762761	-0.985367	-0.237369	0.699002	-1.53308	-1.33862	-1.07168	-1.12441	-0.40651	0.337751	0.937937	0.255042	1.78036	1.64591	-0.813269	-0.24128	1.74578	1.27077	-0.688334	0.132265
MW0144937	Tyrphostin B44, (-) enantiomer	Heterocyclic compounds	0.604735	0.71718	0.598866	-0.775991	0.729325	-0.921207	-0.869537	0.760139	0.794844	0.755511	0.857968	0.831008	-1.05239	-0.663465	-1.3165	0.00416319	-1.62338	-1.85655	1.18242	0.990716	-1.09894	-0.439794	1.62623	0.164646
Hmmn004152	Neoeriocitrin	Heterocyclic compounds	-0.740146	-0.605352	-0.629782	-1.32045	-0.984196	-1.25195	-0.879085	-1.13559	-0.575406	-0.62835	-1.35707	-1.28193	1.18078	1.20969	0.922749	0.804719	0.894465	0.892785	1.05661	0.795223	0.669809	0.906505	1.18568	0.870291
MW0128408	(Z)-7-Hexadecen-1,16-olide	Heterocyclic compounds	-0.981237	-0.128406	0.175344	0.336061	-0.112153	-0.0918388	-0.642805	-0.79745	-0.594857	-0.657858	-0.377513	-0.262157	0.942355	0.0859375	3.7816	0.32634	1.20161	1.06791	-0.520739	-0.559977	-0.761244	-0.503985	-0.65774	-0.2672
MW0124421	Indole-4-carboxaldehyde	Heterocyclic compounds	-0.902058	-0.826056	-0.784552	-1.46969	-0.926518	-0.937413	-0.758635	-1.21348	-0.356687	-0.363291	-0.661433	-0.818711	1.50201	1.78266	0.408197	1.23327	0.17746	1.03357	1.58802	0.81923	-0.345439	-0.15759	1.16644	0.81069
MEDTN01946	Hydroxypiperazic acid	Heterocyclic compounds	-0.889339	-1.1072	-0.925914	-1.0199	-0.90431	-0.993014	-0.826582	-0.55266	-0.895694	-1.01323	-1.05628	-1.05133	1.06949	1.25049	0.895782	0.954277	1.78056	1.13111	0.695639	0.879572	0.648579	0.210044	0.567174	1.15273
MW0149299	Fuc1-2Gal1-4[Fuc1-3]GlcNAcSp	Heterocyclic compounds	0.711831	2.26245	1.00206	-0.00115544	0.352279	0.785078	0.566981	0.24493	0.925579	0.959114	1.30288	1.34272	-0.935081	-0.528527	-1.13243	-0.889376	-1.2374	-0.996426	-0.537626	-0.699377	-1.18252	-0.982536	-0.974565	-0.358889
MW0124088	Isoevodiamine	Heterocyclic compounds	-0.581842	-1.13762	-0.96558	-1.01236	-0.990604	-0.598739	-0.631045	-1.25795	-1.19705	-0.809203	-0.154402	-0.804292	0.848622	1.00487	1.06804	2.18904	0.439252	1.49892	1.37328	0.560878	-0.0295434	0.135695	0.0482247	1.0034
MW0153777	Met-His-OH	Heterocyclic compounds	-0.531264	0.315007	0.952581	-0.539593	-0.353284	-0.415784	-0.482491	-0.601367	2.34628	1.92589	2.00205	1.38091	0.56501	-0.732491	-0.797241	-0.131285	-0.439808	-0.63362	0.103374	-0.47973	-0.986907	-0.905966	-0.92551	-0.634769
MW0125721	Norfludiazepam	Heterocyclic compounds	-1.9783	0.283995	0.188106	1.81608	-0.521814	0.333192	0.070028	0.0631244	0.262437	1.6594	1.96261	1.55226	0.45527	0.103823	-0.260469	-0.632837	-0.843954	-1.05096	-0.0814079	-0.0776649	-0.794413	-0.204817	-0.731271	-1.57242
MW0128362	(R)-Byakangelicin 2'-glucoside	Heterocyclic compounds	-0.902057	-0.869123	-0.988651	-0.971565	-0.982564	-0.93521	-1.33799	-1.01215	-0.71613	-0.978105	-0.629764	-0.959025	1.06422	1.04006	0.486238	0.93102	0.465805	0.754749	1.31043	1.13	0.510443	0.705832	1.27664	1.60691
MW0142212	2-Amino-1,2-bis(p-chlorophenyl)ethanol	Heterocyclic compounds	-0.732828	1.10359	1.036	-0.584976	-0.426767	-0.27074	-0.549463	-0.815349	2.33775	1.91594	2.02251	1.01578	-0.0298413	-0.292499	-0.734662	-0.178808	-0.758862	-0.580501	0.104774	-0.769567	-0.794678	-0.329638	-0.767971	-0.919213
MW0148851	E3040 glucuronide	Heterocyclic compounds	0.574408	1.504	0.953365	-0.417178	0.367027	0.642753	0.19753	-0.178896	1.36853	1.12865	1.75443	1.64348	-0.722202	-0.385738	-1.48851	-1.1302	-1.3164	-0.885994	-0.216825	-0.790985	-1.17044	-0.975176	-0.257601	-0.19803
MW0139178	N-Trifluoroacetyladriamycinol	Heterocyclic compounds	-0.063203	1.30094	1.00251	1.14158	0.92014	0.775847	1.11483	0.982317	0.88149	1.41377	0.925037	0.824042	-0.916064	-0.983184	-0.762311	-0.670372	-0.726823	-0.742724	-0.988023	-1.40987	-1.06682	-0.733113	-1.17538	-1.0446
MW0193979	4-Thia-1-azabicyclo[3.2.0]heptane-2-carboxylic acid, 6-[[(2R)-2-amino-2-(4-hydroxyphenyl)acetyl]amino]-3,3-dimethyl-7-oxo-, (2S,5R,6R)-	Heterocyclic compounds	-1.00507	-0.734855	-0.754688	-0.799613	-1.01451	-1.02072	-1.02262	-0.849941	-1.00419	-0.632162	-1.022	-1.01872	1.49352	1.83691	0.392291	1.38701	0.410205	0.917726	1.19112	0.679806	0.0944997	0.389904	1.0597	1.02641
MW0151722	[(2S,3S,5R,6R)-2,3,5,6-tetrahydroxy-4-[(2S,3R,4S,5S)-3,4,5-trihydroxytetrahydropyran-2-yl]oxy-cyclohexyl] 2-(1H-indol-3-yl)acetate	Heterocyclic compounds	0.370537	0.482152	-1.39892	-0.925446	-0.916904	-0.37584	-0.731846	0.710992	0.425667	-0.412789	-0.370083	-0.60203	0.372633	-0.607712	-0.383735	-1.22605	-1.02955	-0.581078	-0.70406	1.26864	1.40507	1.53629	1.59815	2.09591
MW0103076	Valproic acid	Organic acid and Its derivatives	0.332673	1.26923	0.939578	0.139531	0.885743	1.27773	0.018782	1.46551	2.10855	0.259306	-1.05473	0.207198	-0.733217	0.0636218	-1.47072	-0.619143	-1.05357	-0.997172	-1.05695	0.212504	-1.73683	-0.332854	0.508787	-0.633543
MEDN1502	2-Phenylbutyric acid	Organic acid and Its derivatives	-0.274254	1.56904	1.36365	0.899045	0.688961	0.547471	0.128421	0.0231708	1.18918	1.17978	1.40216	0.983127	-0.591848	-0.464314	-1.69089	-0.12674	-1.13865	-0.680481	-0.877806	-1.21796	-1.60258	-1.09181	0.00716875	-0.223841
MW0146619	(2R,4S)-2-{(R)-carboxy[(phenylacetyl)amino]methyl}-5,5-dimethyl-1,3-thiazolidine-4-carboxylic acid	Organic acid and Its derivatives	1.07666	1.3186	0.176879	0.599536	0.913221	0.869813	3.00594	0.604806	0.98873	-0.366341	0.132883	-0.513871	-1.09032	-0.682781	-1.4003	-0.710159	-0.341329	-0.759302	-0.808426	-0.652484	-0.440648	-0.717384	-0.606868	-0.596853
MEDN1302	1D-myo-inositol 1,4-bisphosphate	Organic acid and Its derivatives	0.164245	1.76974	1.05991	1.09914	0.478102	1.00229	-0.403864	0.259351	0.944527	0.749527	0.930309	0.667986	-0.10329	-0.163167	-0.83314	-0.102344	-1.68926	-2.53095	-0.571196	-0.17089	-1.48934	-0.70308	0.0867658	-0.451362
MEDN0338	DL-3-Phenyllactic acid	Organic acid and Its derivatives	-0.884921	-1.1139	-1.02679	-1.01238	-0.925016	-1.1516	-0.895277	-0.948583	-0.996682	-0.665107	-0.590662	-1.15597	1.15507	1.19998	0.772575	1.04319	0.927365	1.32967	1.35728	1.07508	0.292772	0.5747	0.664516	0.974684
MW0014550	4-Oxoisotretinoin	Organic acid and Its derivatives	0.384068	0.470955	-0.541396	-1.56098	-0.76474	-0.88567	-0.832848	-1.08613	0.318574	0.24638	1.16076	0.374685	0.504489	0.309992	-1.73866	0.00821117	-1.07728	-0.713674	2.01554	0.64498	-0.555473	0.105514	1.66172	1.55098
MW0104009	(S)-3-Hydroxybutyric acid	Organic acid and Its derivatives	1.34071	0.842367	1.0239	0.974852	1.07219	1.07627	1.60283	1.47034	1.3887	0.420844	-0.500298	-0.715517	-0.732529	-0.800943	-0.986841	-0.969173	-1.01354	-0.613571	-0.882018	-0.632459	-0.639868	-0.822945	-0.860818	-1.04249
MW0015234	7-Sulfocholic acid	Organic acid and Its derivatives	1.15491	2.31426	1.0984	0.78839	0.544124	0.7152	0.832982	1.32232	1.22057	0.165611	-0.447601	-0.223458	-0.492706	-1.17644	-1.20237	-1.06794	-1.25022	-1.3035	-1.04845	-0.386418	-0.555651	-0.279481	-0.145349	-0.57718
MW0106147	Chlorthiophos	Organic acid and Its derivatives	1.45585	0.694994	1.71996	0.414982	0.824627	1.26729	1.25557	1.03178	0.978723	0.20939	-0.673869	-0.703194	-0.316567	-0.731251	-2.15332	-1.1952	-0.675435	-1.0258	-0.332563	-0.748872	0.212688	-1.05053	-0.586865	0.127605
MW0015053	6-Maleimidocaproic acid	Organic acid and Its derivatives	0.268823	1.42525	1.44654	0.489613	0.605352	0.458495	-0.15006	-0.660718	1.08433	1.05108	1.26816	0.712445	-0.839936	-0.214427	-2.00869	-0.532143	-1.39217	-1.38303	-0.79266	-0.900465	-1.21556	-0.280026	0.786341	0.773457
MW0014060	2-Methyl-3-hydroxybutyric acid	Organic acid and Its derivatives	0.680305	1.25051	0.803384	-1.0979	0.655916	0.95314	-0.00433809	-0.703679	2.03915	0.608892	1.40198	0.97585	-0.846336	-0.913356	-1.13307	0.234661	0.221288	-1.64608	0.291447	-0.621736	-1.36985	-0.990501	-0.920757	0.131089
MW0014099	beta-Elemolic acid	Organic acid and Its derivatives	1.30312	1.34868	1.18985	0.997495	0.932112	1.23263	1.19658	1.0309	1.71753	0.277308	-0.506652	-0.788558	-0.750915	-0.784359	-0.912524	-0.915374	-0.94831	-0.859014	-0.731958	-0.813898	-0.768818	-0.757922	-0.777036	-0.910876
MW0052525	Elemonic acid	Organic acid and Its derivatives	1.30128	1.32871	1.12583	1.02	0.924733	1.22532	1.24552	1.03175	1.71722	0.319915	-0.510159	-0.758175	-0.764588	-0.784543	-0.911493	-0.945542	-0.957139	-0.856319	-0.698981	-0.824303	-0.74513	-0.757651	-0.782452	-0.9438
MW0109251	Phosphocreatine	Organic acid and Its derivatives	2.0723	-0.926315	1.14368	2.4322	-0.296944	0.288904	-0.574426	1.81063	-0.093928	0.117011	-0.315242	0.239795	0.0476436	-1.10715	-0.94551	-0.24156	-1.35127	-0.753463	-0.236011	0.430243	0.0543847	-0.0942381	-0.407878	-1.29285
MW0115062	Bardoxolone	Organic acid and Its derivatives	-0.805912	-0.884512	-1.01065	-1.29315	-1.01873	-0.977117	-0.939554	-1.07175	-0.696433	-0.745388	-0.719511	-0.816021	1.54456	1.74788	0.485989	1.3147	0.643808	0.87385	1.11441	0.824986	0.17602	0.255117	0.877382	1.12003
MEDN1024	Piperidine acid	Organic acid and Its derivatives	-0.704509	-0.628659	-0.933737	-1.2369	-0.996692	-0.902086	-0.904043	-1.10103	-0.821276	-0.84494	-0.706447	-1.04646	1.36567	1.34488	0.555355	1.57127	1.37467	-0.110455	1.28358	0.955502	0.22699	0.369656	0.956471	0.933184
MW0014532	4-Methylhexanoic acid	Organic acid and Its derivatives	1.56394	1.30087	1.30674	0.214524	0.628627	1.08802	1.23174	1.07839	1.21479	1.29868	-0.29591	-0.438961	-0.736761	-0.854159	-1.16558	-0.93021	-1.31044	-1.06741	-0.838216	-0.754506	-0.557648	-0.347557	-0.706451	-0.922508
MW0117872	2,4,12-Octadecatrienoic acid piperidide	Organic acid and Its derivatives	1.30823	1.51457	1.0944	0.912142	0.92517	0.988879	1.17326	1.1798	1.70403	0.350674	-0.270051	-0.676252	-0.727361	-0.779959	-1.02126	-0.914493	-0.979342	-0.878596	-0.694508	-0.97797	-0.754839	-0.8014	-0.791967	-0.883157
MW0011694	C22H30Ino4S	Organic acid and Its derivatives	-0.435094	0.406767	0.574227	1.46832	0.445873	-1.32982	0.485944	0.222235	1.27033	1.46097	1.54995	1.22052	0.176327	-0.115383	-1.31117	-1.77815	-1.24729	-0.856848	-0.198663	-0.850528	-0.38359	-1.3781	0.128027	0.475147
MEDN1753	2,2-Dimethylpentanoic acid	Organic acid and Its derivatives	1.54025	1.25214	1.62984	0.561983	0.710205	1.18589	1.09111	1.08054	1.03429	1.05783	-0.381116	-0.732502	-0.735153	-0.768649	-0.894513	-0.968498	-1.27538	-1.01455	-0.936183	-0.886776	-0.479029	-0.442794	-0.751992	-0.876944
MW0111244	1-Palmitoyl-2-thiopalmitoyl phosphatidylcholine	Organic acid and Its derivatives	-0.946023	-0.929926	-0.952723	-0.974883	-0.960679	-0.955741	-0.923335	-0.965555	-0.759331	-0.777999	-0.830381	-0.762286	1.11757	1.24143	0.192661	0.972275	2.26087	0.97407	0.337912	1.20781	1.03743	0.7954	0.380911	0.220525
MW0142365	2-Hydroxy-2H-benzo[h]chromene-2-carboxylate	Organic acid and Its derivatives	1.48024	0.0338459	0.311583	0.385155	0.21294	0.126481	1.45458	1.79178	0.0455475	0.639916	-0.0481266	-0.146949	-0.484235	-3.21053	0.186552	-0.931608	-0.12386	-0.353256	-0.455906	-0.449074	0.715294	0.182663	-1.47869	0.11566
MW0106365	4-Azaniumyl-4,5-dihydro-1,2-oxazol-3-olate	Organic acid and Its derivatives	-0.72173	-0.110482	0.272788	-0.439217	-0.411328	-0.551963	-1.83381	-1.41797	-0.951495	-0.53451	-0.191015	-0.733693	0.86547	1.29346	-0.225455	1.53213	-0.00990587	-1.084	0.745137	0.566203	0.110143	-0.019487	1.54552	2.3052
MW0160386	(2S,6S)-2,6-diaminoheptanedioate	Organic acid and Its derivatives	-0.320019	-0.286228	-1.051	-1.02966	-0.949706	-0.97423	-0.72288	-1.09756	-0.71057	-0.425233	-0.891653	-0.907459	1.23181	-0.309504	-0.085966	0.0733112	1.57053	0.322617	0.124877	0.679982	2.00396	0.64658	2.19823	0.909777
MW0134787	6-(8,8-Dimethyl-2-oxo-4-phenylpyrano[2,3-h]chromen-5-yl)oxy-3,4,5-trihydroxyoxane-2-carboxylic acid	Organic acid and Its derivatives	0.827522	1.33193	1.11643	-0.0294867	0.733115	0.473518	-0.0346643	-0.077736	1.27208	1.27561	1.81269	1.06618	-0.446893	-0.124507	-1.34717	-0.578943	-1.2428	-1.34453	-0.46794	-0.870055	-1.63049	-1.15215	-0.181469	-0.380249
MW0141992	2,3-bis-O-(geranylgeranyl)-sn-glycerol 1-phosphate	Organic acid and Its derivatives	-0.935278	-0.861068	-0.145332	-0.450373	-0.588548	-0.559649	-0.832603	-0.624275	-0.700985	-0.464375	-0.539098	-1.23627	2.46973	2.1375	0.710926	0.118834	1.93811	0.0742083	-0.202485	-0.0620264	0.512461	1.11246	-0.34536	-0.526502
MW0128690	[3-(7-Hydroxy-4-oxochromen-2-yl)phenyl] hydrogen sulate	Organic acid and Its derivatives	1.04456	1.3095	1.66502	1.28811	1.04855	0.916967	0.692112	0.520233	1.24555	0.540516	0.242249	-0.614957	-0.93102	-0.968215	-1.60808	-1.1702	-1.39635	-0.459068	-0.760976	-1.05902	-0.492869	-0.263277	0.128688	-0.91802
MW0112365	3,4,5-trihydroxy-6-({7-oxo-7H-furo[3,2-g]chromen-4-yl}oxy)oxane-2-carboxylic acid	Organic acid and Its derivatives	0.100355	0.985789	1.24422	0.49799	1.07226	0.148596	-0.234107	-0.0601381	0.386719	0.931457	1.00129	2.66994	-0.721639	-0.398207	-1.19055	-1.25134	-1.27897	-0.214007	-1.14365	-0.811203	-1.41031	-0.690576	0.16723	0.198845
MW0106003	N-docosanoylglycine	Organic acid and Its derivatives	0.213448	3.56835	0.861438	0.427741	0.937477	0.56116	-0.143633	-0.0253591	0.711731	0.266506	0.110928	0.118052	-1.01494	-0.42905	-1.05448	-0.318709	-1.23907	-0.765568	-0.546389	-0.757236	-0.436967	-0.700639	0.638507	-0.983297
MW0154199	Ac-Asp-Glu-Glu	Organic acid and Its derivatives	2.01424	2.32471	1.35918	0.883727	0.339885	0.544672	0.609887	0.874861	0.452244	-0.0839742	-0.224871	-0.299411	-0.815027	-1.11738	-0.982315	-1.52232	-0.972237	-1.22532	-0.949136	-0.54779	-0.0947898	-0.0202768	-0.21833	-0.330232
MW0005090	4-Hydroxybenzenesulfonic acid	Organic acid and Its derivatives	-0.870252	1.6864	1.67117	-0.528607	-0.558512	-0.874736	-0.444445	-0.706514	1.8236	1.7181	1.82183	0.986372	0.199099	-0.194944	-0.756047	-0.042607	-0.636589	-0.815399	-0.701117	-0.805857	-0.697423	-0.180797	-0.496247	-0.596483
MW0149467	Ganoderic acid A	Organic acid and Its derivatives	2.13238	0.741681	-0.682555	-0.197953	1.05257	0.832772	0.13474	1.43274	1.95881	-0.0232424	0.395345	-0.43124	0.175473	-0.752793	-0.989956	-1.44904	-1.44897	-0.724371	-1.31067	-0.783705	-0.39904	0.631967	0.0871646	-0.382106
MW0123524	Dehydro-L-(+)-ascorbic acid dimer	Organic acid and Its derivatives	-0.240078	-0.942004	0.500902	1.10499	-0.599426	1.36037	1.88122	1.31524	0.064391	1.6975	0.540378	-0.431675	-1.29811	-0.233875	0.739902	-1.68808	0.253579	-0.722161	-0.0579756	-1.87387	-0.448347	-0.276132	-0.232572	-0.414159
MW0110047	Tropate	Organic acid and Its derivatives	-0.911316	-1.01313	-0.944095	-1.12683	-0.956478	-0.999012	-0.933758	-1.08322	-0.805097	-0.780691	-0.863207	-0.950364	1.33022	1.36673	0.647592	1.23077	0.58898	1.01362	1.23139	1.01439	0.39475	0.398299	1.07426	1.07621
MEDN0335	Methylmalonic Acid	Organic acid and Its derivatives	-0.966918	-0.581314	1.78347	-1.01888	-0.221096	-0.857008	-0.210925	-0.38259	-0.643793	-1.19806	-0.765959	-0.818613	-0.0755197	2.07298	2.34325	-0.29604	1.7778	0.205534	-0.0773563	0.0889398	0.326167	0.148053	-0.340277	-0.291849
MW0003089	2-Hydroxy-2-phenylpropanoic acid	Organic acid and Its derivatives	-0.985423	-0.338912	-1.21338	-1.0587	-0.86231	-1.17527	-0.891423	-1.07276	-0.718429	-0.623003	-0.789077	-0.878968	1.48633	1.81171	0.0937797	1.23469	0.131813	0.926707	1.02686	1.22123	0.202383	0.342177	0.867543	1.26243
MW0007319	Hippuric acid	Organic acid and Its derivatives	0.69109	1.03099	0.842911	0.515302	0.80861	0.917225	0.719371	0.407706	1.21931	1.13135	1.14197	1.02921	-1.18325	-1.19912	-1.54042	-1.42137	-1.33967	-1.53768	-0.878815	-0.7215	-0.476221	-0.188802	0.353799	-0.321997
MW0015301	8-Amino-7-oxononanoic acid	Organic acid and Its derivatives	-1.3862	-0.653177	-0.761008	-1.0416	-0.668604	-1.58456	-0.757137	-1.02269	-0.47397	-0.581768	-0.556945	-0.577676	1.37943	1.3234	0.63528	1.57768	0.844378	1.04684	1.09889	1.06039	0.523251	-0.412476	-0.395727	1.38402
MW0160313	Sulfolithocholic acid	Organic acid and Its derivatives	0.73011	-0.637785	0.599587	0.597574	0.0277647	0.62147	1.67827	2.98711	0.607842	0.644259	0.437123	0.170858	-0.907028	-0.70637	-1.16169	-0.924831	-1.47043	-1.0742	-0.710677	-0.657143	0.0952412	-0.564107	-0.0645179	-0.318443
MW0104827	Oxoadipic acid	Organic acid and Its derivatives	-0.493454	-1.27807	-1.36242	-0.684693	-0.350947	-0.6656	0.0969952	-0.977558	-0.801659	-0.985132	-1.01689	-1.13976	0.199	0.827642	0.166164	1.09967	0.491042	0.871838	0.277564	0.0940764	2.29067	1.7667	1.3634	0.211424
MW0006652	Coutaric acid	Organic acid and Its derivatives	-1.03374	-0.947869	-0.795894	-0.927697	-0.851995	-1.02659	-0.897845	-0.965087	-0.652012	-0.976528	-0.718835	-0.983205	0.641617	1.21921	0.138289	0.973251	0.265148	0.471427	2.10633	0.484666	0.748065	1.46876	0.958546	1.30198
MW0011570	(Methylthio)acetic acid	Organic acid and Its derivatives	-0.704551	2.39312	1.29222	-0.724746	0.359767	-0.169258	-0.53405	-0.614369	2.1438	0.916434	1.69192	0.68184	0.323417	-0.935764	-0.72397	-0.62654	-0.653211	-0.785694	-0.440132	-0.277863	-0.460112	-0.581825	-0.819102	-0.751335
MW0154889	4'-Phosphopantetheine	Organic acid and Its derivatives	-0.843855	-1.09376	-1.00607	-1.10902	-1.006	-1.01964	-1.01743	-1.07501	-0.795001	-0.763876	-0.844904	-0.84955	1.29335	0.86312	0.67109	1.14139	0.75439	1.129	1.1881	1.26661	0.299672	0.583555	1.11617	1.11767
MW0055335	N-octanoylsphingosine 1-phosphate	Organic acid and Its derivatives	-0.889803	0.67951	0.62469	-0.158052	0.0587121	-0.410429	0.0496751	0.34375	0.578256	1.04458	0.162374	0.70206	-1.05772	0.0679496	-0.101043	-1.12665	-3.0041	-1.32138	-0.763976	1.38688	0.646177	0.569783	1.60369	0.315061
MW0009432	Phenylpyruvic acid	Organic acid and Its derivatives	0.193203	1.80378	0.865827	0.0859024	0.874685	1.06262	0.842859	0.249751	0.814079	1.49395	1.27676	1.07442	-0.578269	-0.454126	-0.832504	-0.583045	-1.24142	-0.500808	-1.16318	-0.944706	-1.43581	-1.24746	-0.87887	-0.777635
MW0112794	Keto-Deoxy-Nonulonic acid	Organic acid and Its derivatives	0.523803	-0.80804	-1.0696	-0.39508	0.339573	-0.424402	-0.651196	0.925233	0.0296263	-0.469646	-0.26081	-0.0223223	-1.63428	0.0773496	-2.67922	-0.622385	0.724113	-0.24031	0.807306	0.963998	1.22245	0.868307	1.81348	0.982055
MW0112302	3'-(2'',3''-Digalloylglucosyl)-phloroacetophenone	Organic acid and Its derivatives	0.764928	1.57284	0.205506	-0.310942	0.0823767	1.82642	0.00968407	0.80722	1.70919	0.46928	0.32526	0.16861	0.0335805	-0.824603	-1.40258	-2.48121	-1.18809	-0.746786	-0.960562	-0.48036	-0.338421	-0.192827	0.463495	0.487991
MEDTN03179	Dodecyl sulfate	Organic acid and Its derivatives	-0.970754	1.64021	-0.0418747	0.972222	0.775046	0.327632	0.267659	0.929892	-0.14404	0.355634	1.21275	2.016	-0.236785	-0.639231	-0.49874	-1.67871	-1.34242	0.43715	0.841619	-0.0222289	-0.574055	-0.898364	-1.38696	-1.34165
MW0112696	3,4-Dicaffeoylquinic acid	Organic acid and Its derivatives	1.04986	1.00234	-0.319003	-0.536809	0.143046	1.29755	-0.191457	0.797332	1.41923	-0.0587966	0.529417	-0.181568	0.0320036	-0.569532	-1.02903	-2.4394	-1.54214	-1.27994	-0.894211	-0.294547	-0.043385	0.604365	1.41685	1.08782
MW0104000	(S)-2-Aceto-2-hydroxybutanoic acid	Organic acid and Its derivatives	-0.966989	-1.12169	-0.614582	-1.13348	-0.823365	-1.19077	-1.01781	-0.885836	-0.650969	-0.716612	-1.14858	-1.02238	0.860205	0.904319	0.465667	0.897997	0.473432	0.908791	1.02672	1.39427	0.502839	1.4932	1.09288	1.27275
MW0109779	Sulfoacetic acid	Organic acid and Its derivatives	1.93343	0.220913	2.42012	0.516448	0.775093	0.141379	-0.180861	-0.25289	0.628396	-0.304639	1.59956	0.0683079	-0.593788	-0.597771	-0.842056	-1.02193	-1.03142	-1.52951	0.449652	-0.780518	-0.797678	0.404486	0.126957	-1.35168
MW0145230	Arbutin 6-phosphate	Organic acid and Its derivatives	0.631856	-0.769592	-1.02232	-0.445384	-0.0173652	-0.34332	-0.648709	0.822201	0.188536	-0.366606	-0.476979	-0.0429365	-1.57568	-0.061145	-2.66914	-0.600723	0.800807	0.03304	1.11999	0.795052	1.11653	0.708035	2.08834	0.735514
MW0160603	2-Hydroxy-6-ketononatrienedioate	Organic acid and Its derivatives	-0.536032	1.983	0.884781	-0.321858	-0.484133	-0.430994	-0.611649	-0.608953	2.00415	2.64404	1.42019	0.254982	-0.157904	-0.604527	-0.555711	-0.483502	-0.652218	-0.693706	-0.117126	-0.425296	-0.470321	-0.662235	-0.695536	-0.679442
MW0126734	Tetrahydrogambogic acid	Organic acid and Its derivatives	2.25429	0.223276	-0.11326	-0.245693	0.631916	0.229249	0.414946	0.610583	-0.0390339	-0.32185	-0.478915	0.0421934	-1.47942	-0.85362	-1.69207	-1.16871	-0.0121208	-0.703428	-0.351277	0.897557	-0.154918	-0.376758	-0.0909719	2.77804
MW0116762	3-[3-Tert-butylsulfanyl-1-[(4-chlorophenyl)methyl]-5-propan-2-ylindol-2-yl]-2,2-dimethylpropanoic acid	Organic acid and Its derivatives	-0.758099	-0.96511	-1.06432	-1.13202	-0.891173	-0.919771	-0.826024	-1.13868	-0.886729	-0.899468	-0.903469	-0.88768	1.07872	1.08461	0.470149	0.907021	0.368831	0.71438	1.25611	1.33078	0.422457	0.794096	1.31114	1.53424
MW0156193	PtdIns-(3)-P1(1,2-dioctanoyl)(sodium salt)	Organic acid and Its derivatives	-0.271814	1.26169	0.143853	-0.233546	0.773413	-0.39395	-0.381225	0.669921	1.64065	0.310211	1.43694	0.528547	-0.425116	0.55442	-2.12323	-1.32295	-1.29995	-1.40246	0.382358	-0.0137939	-0.982507	1.72413	-0.539059	-0.0365485
MW0156195	PtdIns-(4)-P1(1,2-dioctanoyl)	Organic acid and Its derivatives	0.694107	0.173847	-1.13587	-0.464547	-0.436405	-0.585827	-0.799399	0.96209	0.672443	-0.294751	-0.613339	-0.522098	-0.0838282	-0.574489	-0.327656	-1.46179	-1.76287	-0.272001	-0.542722	0.760151	1.49241	1.93418	1.52598	1.66239
MW0113689	6-{[6-(2-carboxyethyl)-5-methoxy-2H-1,3-benzodioxol-4-yl]oxy}-3,4,5-trihydroxyoxane-2-carboxylic acid	Organic acid and Its derivatives	-0.820301	1.22731	1.08321	-0.406663	-0.0616857	-0.0336287	-0.644946	-1.05328	1.87328	1.79443	1.90114	1.33618	0.139784	-0.100441	-1.0618	-0.0615099	-1.07729	-0.937932	0.209567	-0.793578	-1.13638	-0.370647	-0.587795	-0.417029
MW0128499	[(6-{5,7-dihydroxy-4-oxo-2-phenyl-6-[3,4,5-trihydroxy-6-(hydroxymethyl)oxan-2-yl]-4H-chromen-8-yl}-3,4,5-trihydroxyoxan-2-yl)methoxy]sulfonic acid	Organic acid and Its derivatives	-0.847559	-1.24552	-0.770262	-0.0907094	-0.155503	-0.227928	-0.0286591	0.0160528	-0.992497	-1.09221	-1.06918	-1.31693	1.0393	1.1049	1.52592	0.299283	1.27912	0.154497	0.218188	0.0126414	1.47057	2.25117	-0.483216	-1.05146
MW0013622	2-Oxo-3-(2,3,4,5-tetrahydroxyphenyl)propanoic acid	Organic acid and Its derivatives	-0.605053	1.68051	1.89441	-0.535827	-0.663656	-0.344271	-0.741264	-0.52354	2.0869	1.82537	1.5841	0.538343	-0.0795562	-0.484186	-0.727885	-0.615073	-0.76123	-0.792888	0.0376432	-0.237512	-0.694796	-0.55649	-0.771143	-0.512913
MW0105310	5-Hydroxy-2-oxo-4-ureido-2,5-dihydro-1H-imidazole-5-carboxylate	Organic acid and Its derivatives	-0.0672965	-0.312118	-0.165777	-1.91815	-0.411284	-1.37276	-0.147785	-0.0798368	0.739973	1.29374	0.443231	-0.307712	0.325463	-0.619844	-1.7089	-0.454769	0.815689	-1.50609	0.738851	-0.0158601	0.527625	0.4604	1.82842	1.91478
MW0106352	3-[[(2R)-2-hydroxy-3,3-dimethyl-4-phosphonooxybutanoyl]amino]propanoicacid	Organic acid and Its derivatives	0.335352	1.7165	0.977544	1.30458	1.47147	0.937889	0.799695	0.386687	0.878568	0.719063	1.00984	0.525631	-1.1387	-0.925254	-1.30132	-1.01542	-1.14967	-1.01515	-0.704123	-0.874985	-0.976107	-0.95496	-0.472409	-0.534725
MW0013784	3,4,5-trihydroxy-6-[(E)-4-phenylbut-3-en-2-yl]oxyoxane-2-carboxylic acid	Organic acid and Its derivatives	-0.10037	-0.0407897	0.145168	-0.682968	-1.54771	-0.695004	-1.80919	-1.64901	-0.967403	-0.927176	0.716423	-1.53521	0.675536	0.763377	0.292936	0.727277	0.357916	1.16756	0.858927	0.659106	0.614414	0.378018	1.91198	0.686191
MW0136361	6-{4-[(E)-2-(3,5-dimethoxyphenyl)ethenyl]phenoxy}-3,4,5-trihydroxyoxane-2-carboxylic acid	Organic acid and Its derivatives	-1.03591	0.209165	-0.0243625	-0.647819	-0.259592	-0.569832	-0.680893	-0.915924	0.67417	0.604827	1.99876	1.02995	-0.781223	-0.649389	-1.13546	-0.517576	-0.765679	-0.860644	-0.34575	0.295902	-0.302768	0.596785	1.34003	2.74324
MW0012407	15(S)-Hede	FA	0.304905	-0.0906437	1.34044	1.31337	1.23563	1.71381	-0.92601	2.00883	0.106544	0.343671	-0.718808	0.315164	-1.14451	-1.14445	-0.507479	-1.0871	-0.62895	-1.12727	-1.09738	0.477089	-1.0212	0.575454	0.47718	-0.718276
MEDP1406	Carnitine C14:1	FA	-0.597172	-1.13832	2.28035	1.06516	1.25135	1.4396	-0.638884	-0.44121	-0.660916	0.402756	-0.779265	-0.557598	-0.6471	0.525841	0.709816	1.69507	1.05545	-0.117079	-0.686596	-1.06539	-0.806798	-0.942816	-0.639903	-0.706334
MW0102909	trans-Vaccenic acid	FA	-0.492275	0.46476	1.23369	1.46205	0.854988	0.180605	-0.824886	-0.229895	0.513191	-0.052457	-0.874728	0.0598125	0.0679543	0.393737	1.7056	1.49848	0.490442	1.07832	-1.41504	-1.12907	-1.47525	-1.38962	-1.04821	-1.0722
MW0061080	Persin	FA	0.499067	0.660359	1.96565	1.94581	1.11147	1.07609	2.21471	0.595391	-0.17568	-0.209825	-0.253356	-0.646279	-0.793253	-0.770497	-0.701596	-0.770057	-0.695824	-0.803237	-0.764085	-0.659378	-0.740623	-0.724962	-0.69588	-0.664015
MW0054155	Isovaleric acid	FA	0.321191	1.4257	0.26672	0.840794	-0.89854	0.10004	1.71018	0.510581	-0.0131182	1.15624	-0.428792	1.26377	0.334006	-1.04665	-0.724252	0.597218	-2.30206	-1.78523	0.558579	-1.27648	-0.567986	-0.303655	0.126059	0.135694
MW0056744	Palmitoyl 3-carbacyclic Phosphatidic Acid	FA	-0.760966	1.55098	-0.557825	0.920071	-0.596616	-0.842099	0.808482	-0.88956	-0.103802	-0.456925	-0.256239	-0.13614	-0.692703	-0.701341	-0.856432	-0.88122	-0.730328	-0.975291	0.325513	0.0561133	3.0846	0.845181	1.05468	0.791867
MW0159749	Plastoquinone A	FA	-0.714124	-0.818749	-0.769786	-0.774337	-0.785968	-0.797731	-0.775206	-0.787537	-0.796134	-0.651302	-0.815065	-0.39691	0.375293	0.944964	2.6366	-0.302222	0.891938	0.0469318	0.0911138	0.983183	2.48404	0.458094	0.0849873	0.187927
MEDP0577	Carnitine isoC4:0	FA	1.23875	0.950053	0.240711	-0.861018	0.311041	0.329346	-0.693844	-0.862258	1.95116	1.05435	0.859801	1.2337	-1.18964	-0.398917	-1.8915	-0.349063	-0.906677	-1.24336	-0.154341	-0.780808	-0.629477	-0.294384	1.37383	0.712552
MEDTP01677	FFA(12:1)	FA	-0.855434	-0.885019	-0.87893	-0.910563	-0.878176	-0.89171	-0.916905	-0.844524	-0.920392	-0.889288	-0.933721	1.07768	0.901519	1.08613	1.06186	1.17192	1.04827	0.999396	1.14356	0.944958	-0.937153	-0.939172	1.2185	1.02719
MEDP1399	Carnitine C16:2	FA	-0.9777	-1.1882	-1.0025	-0.552159	-0.976297	-1.10068	-0.776076	-0.825436	-0.819711	-0.784442	-0.999334	0.749467	1.21391	1.10197	0.725669	0.910012	1.48657	1.25565	0.516837	0.96584	1.40333	1.04243	-0.729318	-0.63985
MW0015869	Arachidonoyl Serinol	FA	1.46579	1.59429	1.08661	0.0931954	-0.0969375	1.295	-0.337133	0.349111	1.65711	1.45175	0.889204	-0.391786	-0.349802	-0.331311	-1.65069	-0.591274	-1.0717	-0.597521	-0.23423	-0.970346	-0.862471	-0.495423	-0.32024	-1.5812
MEDL01999	Floionolic acid	FA	0.358966	2.5492	1.04081	1.08545	1.01797	0.961073	0.955068	0.408527	1.28025	0.635938	0.172423	-0.369585	-0.630585	-0.972081	-1.04193	-0.683173	-0.931048	-1.04383	-0.996712	-0.922186	-0.575476	-0.975555	-0.596396	-0.727111
MW0063299	R-2 Methanandamide	FA	1.52714	1.94843	1.32485	0.38604	0.859321	0.759981	0.642208	0.803532	1.59294	0.737197	-0.0955872	-0.52598	-0.623515	-0.650425	-1.43291	-0.974696	-1.23092	-1.04486	-0.606043	-0.604322	-0.792782	-0.703792	-0.414984	-0.88083
MW0012501	15S-hydroperoxy-11Z,13E-eicosadienoic acid	FA	0.413878	1.15725	1.1973	0.30402	0.223293	1.78598	0.514488	-0.0576593	2.48618	0.354514	0.905452	-0.666386	-0.533981	-0.0866248	-1.70722	-1.40863	-0.687619	-0.560578	-0.414684	-1.12754	-0.294192	-0.733187	-0.162449	-0.901604
MW0169778	Methyl ricinoleate	FA	1.14842	1.49323	0.699873	0.890685	0.669866	1.46038	0.413012	1.53723	1.9218	0.761042	-0.553056	-0.775755	-0.879387	-0.846521	-0.850388	-0.857019	-0.816675	-0.790639	-0.552402	-0.846053	-0.729664	-0.836985	-0.829878	-0.831118
MEDL02002	Erucic acid	FA	1.58249	1.88929	1.30928	0.358499	0.839195	0.837987	0.548152	0.87122	1.64198	0.743086	-0.154755	-0.599667	-0.687611	-0.689556	-1.395	-0.969147	-1.17259	-1.03789	-0.622118	-0.627532	-0.781097	-0.62911	-0.37691	-0.878203
MW0102906	cis,cis-Muconic acid	FA	1.57415	0.467251	1.21517	-0.705943	1.28969	1.40298	1.01611	0.198635	-0.266782	1.49867	-0.0681301	-0.733007	-0.707187	-0.702215	-1.5637	-1.29147	-0.979367	-1.45234	0.22785	-0.744847	1.25548	-0.0981294	-0.577587	-0.25527
MEDP1395	Carnitine C17:0	FA	-0.716215	2.14664	0.267868	0.107807	0.793862	2.32113	0.775781	0.136704	1.14858	1.19774	-0.0415197	-0.28186	-0.93683	0.0290955	-1.00398	-0.149233	-1.01374	-0.94783	-0.664039	-0.706901	-0.925294	-1.01965	0.611769	-1.12988
MEDP1422	Carnitine C8-OH	FA	0.4111	0.124447	0.264755	-1.33896	-0.246473	0.897206	0.0778688	-0.695566	1.65577	1.88173	1.45528	1.86923	-0.00143815	0.430448	-1.08475	-0.179	-0.5164	-0.244686	-0.375463	-1.13617	-1.84204	-0.997615	-0.00695974	-0.402326
MW0011579	(R)-10-hydroxystearic acid	FA	-1.1935	-1.09004	-1.09725	-1.08213	-1.1221	-1.12319	-1.21383	-1.17743	-1.17138	-1.26285	0.662584	0.87503	0.68761	0.884022	0.858206	0.975302	0.843747	0.791745	0.94513	0.733827	0.721438	0.708875	1.02486	0.821313
MW0140482	10S-hydroperoxy-8E-octadecenoic acid	FA	-0.670885	-0.864231	-0.739595	-0.966342	-1.11386	-1.2307	-1.3662	-0.394776	-1.00826	-1.39338	-1.58666	0.917389	0.697678	0.927931	0.897667	1.03494	0.880716	0.819754	0.999566	0.751858	0.737335	0.722607	1.09303	0.854418
MEDP1528	Carnitine C18:1-OH	FA	-0.675072	-1.19519	-0.926624	-1.25006	-1.12094	-0.939225	-0.753477	-0.975219	-0.845719	-1.28151	-0.413362	-0.565672	0.303186	1.33449	0.887747	1.61681	1.61754	1.01528	0.396784	0.360215	0.814198	1.08166	0.748449	0.765713
MW0141660	19-(4-Hydroxyphenyl)nonadecanoic acid	FA	1.29821	1.34508	1.13484	0.527724	0.907915	1.31247	1.0342	1.37886	1.7606	0.341636	-0.421481	-0.666004	-0.751016	-0.754404	-1.10929	-0.937219	-1.05141	-0.928492	-0.662265	-0.636215	-0.850962	-0.720136	-0.573066	-0.979577
MEDP1381	Carnitine C20:2	FA	-0.468678	-0.476721	-0.13048	-1.45841	0.731327	-0.209265	-0.0482365	-1.42079	-1.28315	0.015892	-1.91895	-1.4707	0.255952	1.33275	1.17677	2.25401	0.599547	0.540174	0.523902	-0.0338968	0.232815	0.308902	0.966168	-0.018943
MW0048962	Clupanodonyl carnitine	FA	-1.35316	-0.862872	-0.31445	-0.696534	0.257752	-0.547419	-1.01453	-1.71454	-0.206836	0.177341	-0.682884	-1.09722	0.526121	2.0337	0.502457	2.49801	1.00374	0.985813	-0.151832	-0.349301	-0.0740746	0.317703	0.789984	-0.0269708
MEDP1124	15-Hydroxy-5,8,11,13-eicosatetraenoic acid	FA	2.0834	1.48151	1.68511	0.798728	0.952487	0.426651	0.86917	0.815478	0.169305	0.513517	0.464561	0.0682983	-1.02677	-0.678664	-0.894688	-0.984273	-1.64114	-1.00233	-0.957398	-0.624991	-0.775596	-0.491187	-0.783052	-0.468128
MW0061031	Pentadecanoylcarnitine	FA	-0.816885	0.45713	0.572801	0.289589	0.49258	0.678587	-0.803255	-0.816505	-0.0277506	0.0741046	-0.409701	-0.281131	-0.655811	1.14427	0.943548	3.58672	-0.114517	0.137384	-0.318336	-0.916438	-0.959293	-1.03454	-0.266103	-0.956449
MW0017024	Cervonyl carnitine	FA	-0.932824	-0.840249	0.707596	-0.7729	0.527023	0.0866966	-0.395312	-1.2986	0.745956	1.60775	-0.00783316	-0.62129	0.106383	1.75223	0.463892	1.89867	1.13015	1.18373	-0.906743	-0.988924	-0.563024	-1.29896	-0.664776	-0.918634
MW0015865	Arachidonoyl-1-thioglycerol	FA	-0.875602	-0.826057	-0.877276	-0.936123	-0.87561	-0.82882	-0.878182	-0.839587	-0.773577	-0.903586	-0.990619	-1.01932	0.919462	-1.03048	1.08922	1.20574	1.07483	1.02309	1.17572	0.965452	0.953124	0.940622	1.25506	1.05251
MW0012351	13-Tetradecynoic acid	FA	-1.18431	-0.75449	-1.05803	-1.15591	-1.13336	-0.620577	-0.666977	-1.24231	-0.710084	-0.862986	-0.890555	-0.62986	1.06636	1.53649	0.909819	0.370267	0.515849	0.547081	0.211033	0.894203	0.865196	1.0314	1.93106	1.03071
MW0054376	Linoleic Acid-d4	FA	-0.177277	1.12849	-1.20433	-0.847214	-0.726933	-0.968374	-0.742433	-0.0416902	0.288879	-0.164298	0.321007	-0.246366	1.13594	-0.347108	-0.530413	-1.28672	-1.4575	-0.603051	-0.514773	1.45844	0.772554	1.27156	2.34547	1.13614
MW0054328	leukotriene E4	FA	-1.01554	0.568321	-0.992816	-1.78631	-0.801513	-0.0176028	-0.362308	-0.815237	1.84855	1.10195	1.54557	0.395805	0.755599	-0.415197	-1.0437	-0.894021	-0.930755	-0.688853	0.829108	0.343386	-0.321977	-0.115088	1.4463	1.36632
MW0015393	alpha-Dimorphecolic acid	FA	-0.883632	-0.530591	0.71559	0.481126	-0.472521	-0.855097	-0.42824	-0.530464	-0.265221	0.240162	0.607197	-0.0328936	1.70749	0.79378	3.38858	-0.00949947	0.508688	0.299449	-0.579306	-0.561389	-0.957354	-0.94915	-0.913527	-0.773171
MEDN0383	FFA(18:2)	FA	-0.480945	-0.363083	0.466495	0.333537	-0.415264	-0.390247	-0.962789	-0.861169	-0.923812	-0.526038	-0.103372	-0.262579	1.05306	-0.328831	2.59945	0.267854	1.24971	2.77365	-0.381445	-0.544408	-0.694017	-0.390056	-0.787992	-0.327713
MEDL02333	Myristoleic acid	FA	-0.947767	-0.158204	-0.385756	-0.170959	-0.29738	-0.167823	-0.546283	-0.804237	-0.462931	-0.584102	-0.441898	-0.199802	0.794994	0.505696	3.83073	0.582129	1.07828	1.22637	-0.503557	-0.271903	-0.697457	-0.485351	-0.569611	-0.323176
MW0056738	FFA(16:1)	FA	0.121887	-0.144233	-0.603675	-0.447056	-0.365225	-0.151965	-0.771565	-0.527687	-0.468842	-0.761106	-0.565114	-0.740978	2.29613	-0.652168	1.33059	0.292901	1.4711	2.93031	-0.186476	-0.701365	-0.562854	-0.168529	-0.718901	0.0948285
MW0063711	Suxibuzone	FA	0.572347	1.40958	0.696888	-0.306087	0.511344	0.625139	0.302676	-0.211951	1.57734	1.36874	1.68208	1.41941	-0.666235	-0.483644	-1.47392	-1.08702	-1.39542	-1.00129	-0.276973	-0.624032	-1.27205	-0.968532	-0.318577	-0.0798099
MW0009765	Stearidonic acid	FA	-0.862174	-0.228857	-0.309041	-0.000726315	-0.0508813	-0.00742922	-0.529694	-0.661581	-0.433751	-0.565705	-0.221794	-0.163222	0.606873	0.861862	3.53557	0.675215	1.18922	1.45704	-0.707987	-0.531119	-0.854028	-0.805197	-0.881628	-0.510968
MW0054816	Methyl 15-cyanopentadecanoate	FA	-0.506872	-0.381444	0.549176	0.41332	-0.488036	-0.319516	-0.968578	-0.867527	-0.949951	-0.525127	-0.092564	-0.262337	1.09048	-0.28706	2.48262	0.294669	1.23955	2.80586	-0.381365	-0.625279	-0.691974	-0.393758	-0.783838	-0.350439
MW0153804	Methyl acetyl ricinoleate	FA	-0.7387	0.0398141	0.51997	0.239525	-1.06665	-0.0685962	-0.427688	-1.21476	-0.971317	-1.17497	-0.457714	-0.029827	1.01716	0.394786	3.31981	0.0124819	0.428493	1.50145	0.934372	-0.0743299	-0.470029	-0.494129	-0.772441	-0.446719
MEDN1558	L-Ascorbyl 6-palmitate	FA	-1.10573	-0.58239	1.1981	1.89035	-0.459426	1.24607	1.67098	1.37588	-0.222915	0.340571	-0.572556	1.74141	-1.07713	-1.01716	-0.686636	-0.648773	-0.605086	-0.733217	-1.08283	-0.87838	-0.00637655	0.455282	-0.496283	0.256244
MW0055136	Mupirocin	FA	-0.550714	0.149316	2.61969	2.35075	0.361261	-0.0610319	0.644857	0.610676	0.3809	1.2311	0.769333	0.367383	-0.763748	-0.278971	-0.839819	-0.906516	-0.855313	-0.895207	-0.711572	-0.771041	-0.80334	-0.592538	-0.506998	-0.948455
MEDP0904	FFA(18:1)	FA	-0.187373	0.467882	0.924534	0.964898	-0.167217	0.337037	-0.353924	-0.682265	0.157271	-0.362535	-0.0407715	0.138767	0.0897404	-0.135112	2.69476	-0.200582	1.63163	1.47184	-0.659484	-1.13546	-1.37581	-1.11571	-1.2067	-1.25541
MW0054909	Methyl hexadecanoic acid	FA	-0.634813	0.434975	0.468044	0.724864	-0.665658	-0.495057	0.374117	0.799695	-0.0647084	2.25504	2.02086	0.760186	-1.20868	-0.0709747	0.368253	-0.0108576	-2.03729	-0.95041	-0.256977	0.969838	-0.0118564	-1.28459	-0.617661	-0.866336
MEDN1035	13(R)-HODE	FA	-0.742722	-0.586437	0.218741	0.163483	-0.452621	2.35027	-0.0886499	-0.555488	-0.49754	-0.0715102	-0.895246	-0.0614508	0.0907984	0.550935	3.19801	0.779032	0.555888	0.364463	-0.590067	-0.367678	-0.832281	-0.938347	-0.885302	-0.706281
MEDN0768	13-oxoODE	FA	-0.699458	-0.520929	0.195286	0.459771	-0.368346	-0.616449	-0.159685	-0.450622	-0.508212	-0.115069	-0.574942	-0.0709723	0.400574	0.493177	3.95342	1.45672	0.549283	0.0673366	-0.379664	-0.366598	-0.68881	-0.783974	-0.618	-0.653831
MEDP1398	Carnitine C16:1	FA	1.6646	1.49928	0.0101535	-0.0139335	0.487355	0.443823	0.42827	1.66932	1.49452	0.981738	0.426922	-0.0281783	-0.233404	-0.829363	-1.46509	-1.11537	-1.40059	-1.42444	-0.982264	-0.957219	-0.978813	0.111966	0.42044	-0.209726
MW0149115	F4-Neuroprostane (4-series)	FA	0.828258	-0.351078	0.34833	1.22724	1.33293	0.778642	1.89196	1.9269	0.00147037	0.270688	0.413365	1.0718	-0.595137	-0.99162	-0.541925	-1.17725	-1.35782	-0.514966	-0.884127	-0.595791	-0.710762	-0.723124	-1.4745	-0.173487
MW0013225	16,16,17,17,18,18-Hexadeuterio-20-hydroxyicosa-5,8,11,14-tetraenoic acid	FA	-0.421617	0.208971	0.0105003	-0.171669	-0.235615	-0.109194	-0.486007	-0.517901	-0.313731	-0.276723	-0.111762	-0.396402	-0.839307	-0.644672	-1.04308	-0.937777	-0.795838	-1.01443	0.0752097	0.113279	1.57348	2.21072	2.83608	1.28748
MW0057055	1,2-Dilinoleoyl-SN-glycero-3-phosphocholine	GP	0.2107	0.555957	0.838326	0.203629	0.431328	0.457156	-0.00268519	-0.448544	1.67107	1.45737	1.81013	-0.1964	-1.4133	-0.175588	-1.21476	-1.5403	-0.332186	-0.724343	1.81788	-0.577665	-1.36041	-0.603168	-0.0217707	-0.842424
MEDP1904	LPE(18:2/0:0)	GP	-0.0265482	0.431294	0.771039	2.22748	0.549459	0.494166	-0.346847	-0.0572375	0.196586	-0.00130862	-0.596637	-0.689462	-0.751384	-0.570188	3.02167	0.591312	0.26958	0.0982702	-0.834843	-0.927787	-0.986531	-0.974207	-0.903763	-0.984106
MEDP1348	LPC(16:1/0:0)	GP	-0.91785	-0.823299	-0.908729	-0.810342	-0.812924	-0.90598	-0.937946	-0.948309	-0.847611	-0.879203	-0.9476	-0.962374	0.921368	1.11053	1.08566	1.19844	-0.962824	1.02166	1.16938	0.965878	0.953946	0.941847	1.24616	1.05013
MW0013396	PE(18:0/20:4(5Z,8Z,11Z,14Z))	GP	-0.648997	-0.309851	-0.455607	-0.691414	-0.679685	-0.583023	-0.632036	-0.728886	-0.524133	-1.14005	-0.951154	-0.87539	-0.571407	-0.635199	-0.0968852	0.802321	0.231553	0.707186	0.37069	1.43089	2.88643	0.958575	0.304589	1.83148
MW0054600	LPE(16:0/0:0)	GP	-1.18761	-1.12272	-1.09076	-1.11122	-1.1191	-1.15464	-1.19001	-1.19192	-1.15897	-1.21324	0.667482	0.874087	0.69182	0.882831	0.857725	0.971602	0.843664	0.793091	0.942259	0.736766	0.724718	0.7125	1.01979	0.821847
MW0056964	1-Stearoyl-2-arachidonoyl-sn-glycero-3-phosphocholine	GP	-1.0133	-1.05128	-1.01774	-1.03263	-1.04066	-1.05095	-1.04722	-1.03562	-1.04449	-1.02424	-0.662635	-0.45154	0.977547	1.11833	1.35257	0.867794	0.551802	1.16241	1.05786	1.08315	0.622726	1.04313	1.01374	0.621245
MW0063578	2-(((R)-2,3-Dihydroxypropyl)phosphoryloxy)-N,N,N-trimethylethanaminium	GP	2.02842	-0.419743	0.193394	-1.69792	-0.594626	-0.075931	0.376703	1.01477	1.44096	-0.224571	0.857941	0.959369	-1.29224	-0.255556	-1.17246	-1.07469	0.0409969	-1.93117	1.05575	0.468105	-0.529787	-0.348746	0.439849	0.741183
MW0053733	Glycerophospho-N-Oleoyl Ethanolamine	GP	-0.191013	0.153333	0.954347	2.21869	0.604209	0.486372	-0.421358	-0.037455	-0.0421455	-0.167281	-0.672194	-0.755856	-0.732371	-0.362278	2.94858	0.731702	0.45113	0.335383	-0.810262	-0.914121	-0.951033	-0.952453	-0.921341	-0.952579
MW0012846	[2-hydroxy-3-[(9Z,12Z)-octadeca-9,12-dienoyl]oxypropyl] 2-(trimethylazaniumyl)ethyl phosphate	GP	-0.0540988	0.471794	0.998464	2.34399	1.65234	0.790572	0.0350706	0.355433	0.141441	0.0482239	-0.701076	-0.711514	-0.64571	-0.296349	1.72567	0.345581	0.125246	0.314388	-1.00142	-1.13446	-1.2387	-1.21366	-1.2106	-1.14063
MW0060266	PE-NMe2(16:0/22:4(7Z,10Z,13Z,16Z))	GP	-0.812106	-0.942973	-0.78822	-1.03659	-1.05535	-0.991565	-1.06095	-0.838062	-1.0665	-1.06667	-1.0446	-0.68679	0.704612	0.747704	0.783661	0.655274	0.68214	0.789326	1.03057	0.815077	1.69423	1.26708	1.37206	0.848644
MW0056904	1-hexadecanoyl-2-(4Z,7Z,10Z,13Z,16Z-docosapentaenoyl)-sn-glycero-3-phosphocholine	GP	-1.00024	-0.998243	-1.01055	-0.951859	-0.965387	-0.965656	-1.02904	-1.04367	-1.04902	-0.894409	-0.96194	1.47524	0.304878	1.44911	0.0426224	0.243724	1.01301	1.36225	1.43473	0.295778	0.713156	0.553823	1.00246	0.979238
MEDP1331	LPC(0:0/20:3)	GP	-0.0564356	0.604519	0.886073	2.06241	1.90793	0.886295	-0.215843	0.0978022	0.0582002	0.261108	-0.837322	-0.889689	1.07054	-0.37277	1.40811	0.216127	-0.185705	-0.00546952	-0.743971	-1.16396	-1.44094	-1.29537	-1.1192	-1.13244
MW0055632	[(2R)-1-hexadecanoyloxy-3-phosphonooxypropan-2-yl] tetracosanoate	GP	-0.0265063	-0.650048	-0.832385	0.385971	-0.62743	-0.27894	-0.18419	-0.161849	1.05311	3.30342	2.42908	0.398928	-0.325435	-0.187048	-0.333709	0.13541	-0.576074	-0.164187	-1.02091	-0.723663	-0.251318	-0.852332	-0.195196	-0.314689
MW0055912	[(2R)-2-(12-methyltridecanoyloxy)-3-phosphonooxypropyl] icosanoate	GP	-0.732471	-0.969856	-0.806729	-1.0276	-0.686536	-0.898966	-1.20726	-0.85713	-0.836668	-1.20891	0.134853	0.915011	0.123207	0.66826	0.48963	2.18773	2.0792	0.624582	-0.0396613	1.67256	0.352665	0.19702	0.187034	-0.359954
MW0054541	LPC(20:2/0:0)	GP	0.348717	0.613285	1.86176	1.44892	0.801007	0.669407	0.221698	0.183789	0.240912	0.117137	-0.86299	-0.947114	1.0963	-0.766169	1.97587	-0.323561	0.125235	-0.118323	-1.06938	-1.27247	-1.59786	-1.42719	-0.676877	-0.642101
MEDP1321	LPC(0:0/22:5)	GP	-0.139958	0.142579	0.90779	2.48717	1.68549	1.65696	0.392734	0.219249	0.0508151	0.205269	-0.666684	-0.895011	0.240578	-0.338967	1.00268	0.0698615	-0.245029	-0.0637104	-0.899677	-1.02592	-1.29831	-1.25103	-1.18739	-1.0495
MW0054580	LPE(0:0/20:2)	GP	-0.259232	0.832694	1.63484	1.33285	1.07326	0.553306	-0.447445	-0.168017	-0.187456	0.0884294	-0.74376	-0.432427	-0.0752685	-0.585537	2.83695	-0.184782	0.211383	0.634371	-0.852428	-0.735415	-1.0145	-1.01912	-1.23144	-1.26127
MW0057429	PC(20:5(5Z,8Z,11Z,14Z,17Z)/20:5(5Z,8Z,11Z,14Z,17Z))	GP	-0.545884	0.725362	0.67232	0.216376	-0.333591	-0.0693011	-0.288568	-0.75515	0.287088	0.328498	0.704447	0.328243	1.39763	0.662961	2.80978	0.605094	0.469231	-1.53798	-0.954952	-1.95003	-0.618297	-0.444522	-0.610127	-1.09863
MEDP1334	LPC(20:4/0:0)	GP	-0.13069	0.50386	0.700662	2.39995	1.71113	0.849419	0.0309346	0.374497	0.0381681	0.0921493	-0.557029	-0.76528	-0.638141	-0.23365	1.62978	0.353801	0.116754	0.536691	-1.02048	-1.12059	-1.25481	-1.21905	-1.24296	-1.15512
MEDP1343	LPC(0:0/18:3)	GP	-0.441744	0.507018	0.959497	2.18417	1.50625	0.622432	0.180334	-0.379697	0.07877	0.195522	-0.445127	-0.481607	-0.497233	-0.22619	2.01539	0.423098	0.410236	0.530341	-1.12496	-1.28755	-1.28763	-1.27462	-1.14305	-1.02364
MW0011866	1,2-Docosahexanoyl-sn-glycero-3-phosphocholine	GP	-0.847883	-0.941753	-0.741751	-0.555392	-0.187009	-0.49879	-0.00989321	-0.255504	-0.00709117	2.82734	0.562355	2.65667	0.0451869	0.20663	-0.318775	-0.43243	-0.54865	-0.735839	-0.903426	-0.6518	0.118094	1.50691	0.0507877	-0.337981
MW0056906	1-Palmitoyl-2-docosahexaenoyl-sn-glycero-3-phosphocholine	GP	-0.758741	-0.69533	-0.313075	-0.135572	0.343434	0.172912	0.0447409	0.99722	0.21266	2.34661	3.47184	0.104346	-0.593454	-0.209723	-0.193928	-0.665821	-0.477599	-0.381374	-0.606718	-0.588886	-0.511224	-0.428407	-0.494476	-0.639432
MW0013003	1-Stearoyl-2-linoleoyl-sn-glycero-3-phosphoethanolamine	GP	-0.337958	-1.00005	-0.633061	-0.456119	-0.416678	-0.43521	-0.368848	-0.517493	-0.687012	-0.642129	-0.621463	-2.44483	0.869379	1.19213	1.1447	1.15584	1.62241	1.56159	1.57094	0.61058	-0.233941	-0.224823	-0.0609856	-0.646969
MW0054613	LPE(20:4/0:0)	GP	-0.557611	-0.271473	0.0360953	0.681522	-0.125923	-0.271128	-0.562345	-0.444887	-0.421246	-0.328583	-0.375989	-0.44864	-0.386495	-0.106996	3.84394	1.42758	0.98703	0.89246	-0.393653	-0.604221	-0.673894	-0.646539	-0.638211	-0.610799
MW0012956	PC(16:0/20:4(5Z,8Z,11Z,14Z))	GP	-0.350982	-0.329733	-0.0663252	-0.0945961	-1.22093	-1.22027	-1.21382	-1.17389	-1.21984	-0.110455	-0.972621	2.07086	0.735889	0.544289	0.873865	2.22621	1.60921	0.719898	-0.146019	-0.527425	-0.278348	0.108929	0.277101	-0.240997
MEDP0495	LPC(0:0/18:2)	GP	-0.541079	-0.0886182	0.0860186	0.625809	-0.189692	-0.211742	-0.576683	-0.4947	-0.332384	-0.211262	-0.263378	-0.331664	-0.341697	-0.308919	4.0088	1.28459	0.885447	0.605262	-0.392379	-0.578531	-0.694732	-0.667694	-0.636631	-0.634143
MEDN1266	LPE(22:5/0:0)	GP	-0.652738	-0.61417	-0.132772	0.390609	-0.377693	-0.363185	-0.470335	-0.498656	-0.552924	-0.062352	-0.250095	-0.175636	-0.104012	0.168809	4.17476	0.88396	0.997252	0.450852	-0.411172	-0.195158	-0.484218	-0.617176	-0.56067	-0.543275
MW0054582	LPE(0:0/20:3)	GP	-0.555942	-0.286376	-0.123301	0.61767	-0.0629014	-0.336006	-0.574798	-0.380414	-0.405339	-0.308927	-0.308765	-0.325829	-0.362864	-0.0643773	4.07634	1.09028	0.943112	0.689352	-0.445765	-0.596132	-0.585279	-0.576082	-0.568173	-0.549481
MW0054593	LPE(0:0/22:6)	GP	-0.621224	-0.249641	0.0865316	0.817498	-0.0683954	-0.173959	-0.725251	-0.49036	-0.450618	-0.327793	-0.40861	-0.458838	0.0868796	-0.019014	3.67551	1.4469	0.89547	1.05105	-0.385699	-0.699491	-0.813448	-0.746057	-0.747203	-0.674233
MW0062442	Phosphatidylserine	GP	-1.49934	-0.626408	-0.596702	-0.795346	-0.771839	-0.406181	-0.511439	-1.06072	-0.735309	-1.62619	-0.694276	0.616164	0.996119	1.37601	0.850572	1.41729	1.93107	1.82263	0.421452	-0.235898	-0.414889	0.162032	0.232639	0.14857
MW0054619	LPE(22:4/0:0)	GP	-0.529681	-0.402888	0.196591	-0.00169655	-0.331591	-0.410404	-0.435691	-0.456581	-0.389901	-0.0107686	-0.297454	-0.145459	0.128067	0.276484	4.45588	0.627463	0.174135	0.178952	-0.408801	-0.302851	-0.465248	-0.502534	-0.495041	-0.45098
MW0056982	1-Vaccenoyl-2-pentadecanoyl-sn-glycero-3-phosphocholine	GP	-0.598481	-0.31171	0.489691	0.0189389	-0.114652	-0.176448	-0.0336164	-0.474177	-0.242029	0.3607	0.255049	0.0150681	-0.507672	-3.18422	-2.11951	-0.388728	0.759119	1.0144	0.886765	0.464526	0.512873	1.22622	1.24586	0.902038
MW0057053	PC(18:2(9Z,12Z)/18:1(11Z))	GP	-0.902815	-1.03191	-0.936326	-1.01618	-0.973211	-1.01775	-0.984168	-1.15683	-1.0745	-0.764047	-0.377519	-0.541301	0.861428	1.32895	1.11682	1.56921	1.53348	1.16012	1.13128	0.938858	0.598369	0.456551	0.265167	-0.183659
MW0056943	PC(16:1(9Z)/P-16:0)	GP	-0.764504	-0.446481	-0.284523	-0.46231	-0.6434	-0.754907	-0.447995	-0.368294	-0.718692	-0.659708	-0.635345	-1.28481	-0.578633	-0.142777	1.06473	0.0287691	3.01768	0.452679	-0.10556	1.13194	2.28457	0.314724	0.304238	-0.3014
FDATN01304	Letermovir	Others	0.862553	0.286253	1.30133	1.38164	1.42568	0.897296	1.05605	0.966956	0.226475	1.02134	1.05097	0.611892	-0.611391	-1.19861	-1.17005	-1.38452	-0.868409	-0.812046	-0.519151	-1.23329	-0.628338	-1.01014	-0.947415	-0.705062
FDATN00620	Penicillin G sodium	Others	0.246125	1.45353	1.68178	0.768539	0.53401	0.515163	-0.383721	-0.527393	0.900817	1.47201	0.825963	0.721019	-0.954493	-0.00575456	-1.96565	-0.336364	-1.68817	-1.18839	-0.666493	-1.12335	-0.823676	-0.454243	0.423794	0.574956
MW0127265	2-Methyl-2-(methyldithio)propanal	Others	1.02217	2.01077	0.0892014	0.0895173	-0.380925	0.611469	0.207002	0.907817	0.344659	2.26806	0.0308857	0.272668	-1.35624	-0.380238	-0.268075	-0.489061	-1.40664	-0.957711	-0.841451	-1.49256	0.663066	-0.393518	-1.34757	0.796697
FDATP00664	Methacholine chloride	Others	-0.203997	0.212683	-0.561538	-1.81132	-0.980002	0.0226259	-0.376605	-1.34903	0.888986	-0.302693	0.177937	-0.0961497	-0.305208	0.366111	-0.9561	0.494807	-0.775845	-1.63188	0.866232	0.336132	1.06936	0.933584	2.07495	1.90696
FDATN01468	Trilithium citrate tetrahydrate	Others	-1.05734	-0.322243	-0.741852	-1.37749	0.226332	-0.562386	0.657237	-1.01513	-1.07821	-0.495819	-0.522459	-0.408456	0.581376	-0.978881	0.348544	1.24659	1.82241	2.58953	0.706675	-0.143787	0.685553	0.972449	-0.370673	-0.761969
FDATP00111	Naftopidil dihydrochloride	Others	1.68767	1.8913	1.61098	-0.421819	-0.231244	0.0936894	0.253507	-0.123704	0.692393	0.554401	0.841609	0.223125	-0.917937	-1.19729	-1.45625	-1.34838	-1.81312	-0.685192	0.760714	-0.529885	-0.927614	0.471316	0.422912	0.148822
MW0016082	beta-Acetyldigoxin	Others	-0.0960244	0.584833	-0.369434	-1.01041	-0.788584	-0.645442	-0.665667	-1.04935	0.818331	-0.542879	0.589661	0.176764	-1.18619	0.192754	-1.63465	-0.105078	-1.55195	0.109019	1.10702	0.750231	0.642825	0.547874	2.028	2.09834
FDATP00473	Clomipramine hydrochloride	Others	0.679024	-0.840856	0.19805	0.486458	-0.00300362	-0.610256	2.21766	-0.326674	3.01788	0.216411	1.04557	-0.205008	-0.650344	-0.163605	-0.317162	0.23807	0.1177	-1.27338	-0.101864	-1.2895	-0.980693	-0.717614	-0.688968	-0.0478961
FDATN01034	Mexenone	Others	1.14562	1.20234	0.234053	-0.244495	-0.249045	1.24313	0.791271	1.58422	0.327343	2.97978	-0.416165	-0.638999	-0.493627	-0.863075	-1.06667	-0.535437	-0.93422	-0.505096	-0.64676	-0.806991	-0.626993	-0.48395	-0.29518	-0.701044
MW0113930	Amphotericin b	Others	-0.302392	1.19253	0.858197	1.04481	0.0168851	0.9058	-0.222314	-0.337248	0.531923	0.599629	1.38284	0.459279	-3.56287	0.233906	-0.795428	-0.238475	-0.592853	0.216581	-0.778899	-0.607253	-0.529832	-0.50946	0.414846	0.619802
MW0168158	(6S)-5,6,7,8-Tetrahydrofolate	Others	0.88423	1.09028	1.42051	1.22889	0.986583	0.697364	0.897601	0.849771	0.769434	0.991938	0.769652	0.685003	-0.392202	-1.15499	-0.855365	-0.811977	-0.583769	-1.03448	-0.681469	-1.04043	-1.38149	-1.24685	-1.48923	-0.598989
MW0110000	Tranexamic acid	Others	1.66554	1.21405	0.448012	-0.607405	0.208797	0.55104	1.11169	-0.327925	1.99503	0.351303	0.857687	0.954441	-0.53794	-0.126935	-0.625364	-0.0514409	0.235154	-2.17441	-0.727238	-0.585129	-1.62662	-0.731701	-0.985489	-0.485135
MW0141841	1-Stearoyl-2-Oleoyl-sn-Glycero-3-[Phospho-rac-(1-glycerol)]	Others	-0.672976	-0.909856	-0.916189	-0.800988	-0.782943	-0.63293	-0.900041	-0.717679	-0.624288	-0.903827	-0.917491	-0.898	-0.0315841	0.226076	0.82641	0.503756	1.25702	3.1385	0.377329	0.577415	1.05852	0.517485	0.682651	0.543629
MW0063633	Spironolactone	Others	1.31237	2.59342	1.39127	0.551028	0.303781	0.721908	0.326526	0.322791	1.35318	0.42847	0.186625	-0.306613	-0.54243	-0.815925	-0.990129	-1.55492	-1.13803	-1.33699	-1.0941	-0.390791	-0.457113	-0.222768	-0.108697	-0.532848
MW0142253	2-Arachidonoylglycerol-d8	Others	-0.794335	0.595491	0.644901	0.312854	0.457343	0.753623	-0.685672	-0.774681	-0.0191633	0.16101	-0.380064	-0.151448	-0.776969	1.15924	0.796913	3.49267	-0.194283	0.225562	-0.227033	-0.979688	-1.01055	-1.15507	-0.433187	-1.01747
MW0135111	6,11-dihydroxy-7-(4-hydroxy-3,5-dimethoxyphenyl)-3-[4-hydroxy-3-(sulfooxy)phenyl]-2lambda8-dioxatricyclo[7.3.1.0,(1)(3)]trideca-1(13),2,4,6,9,11-hexaen-2-ylium	Others	2.24896	1.99681	1.70682	0.861718	0.490262	0.568177	0.229224	0.416205	-0.0499537	-0.183053	-0.182997	0.277147	-0.965101	-1.09067	-1.17518	-1.05662	-1.34978	-1.31802	-0.50558	-0.417856	-0.745889	-0.167018	0.414534	-0.00213643
MW0014908	6-({1-[(2R)-3-[2-amino-3-methyl-4-(2-methyl-1,3-thiazol-4-yl)but-3-en-1-yl]-2-methyloxiran-2-yl]-10-carboxy-9-hydroxy-4,6,8,8-tetramethyl-7-oxodecan-5-yl}oxy)-3,4,5-trihydroxyoxane-2-carboxylic acid	Others	0.537923	1.99226	0.999249	0.255387	0.306071	0.981505	0.563942	0.264622	1.0383	0.556245	1.70577	1.09802	-0.893494	-0.629344	-1.32563	-1.12764	-1.43172	-0.926322	-0.120444	-0.833505	-1.18941	-1.10201	-0.386296	-0.33347
MW0166908	(L-threonyl)adenylate	Others	0.641176	1.1304	1.37688	0.757804	-0.295883	0.906843	0.486307	0.396747	-0.392136	-0.59861	-0.0326912	-0.635978	1.51833	0.0573733	0.0834895	0.221223	1.90537	-1.90946	-0.754121	-0.902369	-1.11807	-1.60834	-1.32319	0.0889101
MW0063246	Pyrrolidino PAF C-16	Others	-0.873933	-0.709194	-0.91582	-1.05076	-0.839372	-0.387988	-1.52024	-1.22966	-0.530559	-1.52074	-1.04995	-0.0826274	0.875314	0.83416	1.12666	0.791623	0.450379	0.281238	0.48258	0.957487	1.37487	1.13353	1.72915	0.67386
MW0148548	Dimethyl telluride	Others	3.33516	0.215254	-0.137713	0.364492	1.08789	0.0806722	0.671123	0.216855	1.38308	0.0100907	0.0294744	1.2203	-0.552208	-0.384087	-0.819024	-0.653078	-0.863427	-0.962092	-0.21695	-0.915504	-0.607166	-0.806769	-0.739498	-0.956872
MW0139844	Tranilast	Others	-0.902577	-0.807401	-0.880344	-0.946654	-0.902158	-0.952644	-0.929488	-1.0393	-0.825719	-0.726415	-0.825353	-0.852126	0.75403	1.10658	-0.0580997	0.578374	0.0865884	0.311214	1.08126	1.19236	0.865616	0.891764	2.06803	1.71246
MW0108212	S-Methylcysteine sulfoxide	Others	-0.103826	-0.876536	-0.935232	-0.806481	0.145156	-0.0788782	0.0315902	0.00251988	-0.317534	-1.26401	-1.77853	-1.10748	-0.734292	-0.099412	0.910601	0.0123862	1.60451	1.32865	-0.404495	1.78917	2.28912	0.49968	-0.0318615	-0.0748142
MW0168381	Bussein B	Others	-1.16115	1.19807	0.378463	0.027658	0.620056	0.609364	0.33692	0.234874	0.631903	1.8775	1.72344	0.867108	-1.51164	0.0944488	-0.362787	-1.28216	-0.934082	-1.71467	-1.34997	0.0316134	0.198731	-0.670451	0.882937	-0.726166
MW0151251	(1-Hydroxy-3,7,11-trimethyldodeca-2,6,10-trienyl)phosphonic acid	Others	-1.87762	1.29882	-1.20203	-0.963492	-0.173391	-0.272985	-1.75286	-1.44669	-0.194773	-0.88178	-0.113999	0.23243	2.12291	0.78526	1.17154	-0.202269	-0.275431	1.00567	0.379723	0.174841	0.261942	0.858759	0.321165	0.744245
FDATN00112	Ziprasidone hydrochloride	Others	-1.07143	-1.20764	-0.686158	-0.498805	-0.440502	-0.729472	-0.775001	-0.698065	-1.02728	-1.05726	-0.722469	-1.27037	0.439355	1.02953	1.4161	0.617355	1.60983	0.761376	0.204549	-0.263692	1.38867	2.05049	0.642658	0.288248
MW0109054	Penicillin G potassium	Others	-0.682779	-0.934949	1.4431	-1.062	0.425528	1.52262	-0.991153	0.292653	1.8862	1.58256	1.14897	1.04197	-0.734003	-0.773145	-1.06321	-0.486954	-0.925137	-0.603059	-0.823843	-0.433526	-0.453392	0.0285274	1.14605	-0.551028
MW0109042	Acetaminophen sulfate	Others	0.57936	-2.27061	0.690805	-0.368792	0.165202	0.435514	0.136633	0.0624359	1.59048	1.13158	2.58921	0.951145	-0.860403	-0.300371	-0.696393	0.287645	-0.615597	-0.481773	-0.793602	-0.878933	-0.977273	0.610711	-0.421114	-0.565853
MW0161530	[(3R,4S,5S,6R)-2,4,5-trihydroxy-6-(hydroxymethyl)oxan-3-yl] (E)-3-(4-hydroxyphenyl)prop-2-enoate	Others	-0.747289	-0.653223	-0.883553	-0.943183	-0.905125	-1.02148	-0.950491	-0.960253	-0.919711	-1.02218	-1.04221	-1.03538	1.38367	1.4078	0.097941	0.931158	0.296289	0.470551	1.41905	0.80381	0.598536	1.20148	1.19355	1.28023
MW0128191	(4-{3-[2,4-dihydroxy-5-(3-methylbut-2-en-1-yl)phenyl]-2-hydroxy-3-oxopropyl}-2-(4-hydroxy-3-methylbut-2-en-1-yl)phenyl)oxidanesulfonic acid	Others	0.727654	0.819644	1.30442	0.944926	0.92498	1.22191	0.23626	0.752095	0.841282	1.0211	1.44912	0.952797	-0.848192	-0.612059	-1.14406	-1.27566	-0.807285	-0.446915	-0.944462	-0.899235	-1.16327	-1.11509	-1.42571	-0.514252
MW0147378	Chivosazole F	Others	0.103688	1.03143	-0.738305	-0.719248	-1.05609	0.512385	-1.03955	0.0591114	0.558254	-0.14962	-0.213192	-1.05313	0.319317	-1.06872	-0.277262	-1.10345	-1.13981	-0.823208	-0.625252	1.12309	0.925332	1.42289	1.80644	2.14491
MW0133859	5,13,15-trihydroxy-9-oxo-8,17-dioxatetracyclo[8.7.0.0(2),.0(1)(1),(1)]heptadeca-1(10),2(7),3,5,11,13,15-heptaen-14-yl acetate	Others	-0.819404	-1.01501	-1.02216	-1.16703	-0.953649	-0.993778	-0.993905	-1.09495	-0.815733	-0.830181	-0.80273	-0.903312	1.39112	1.23579	0.483435	1.20047	0.913061	0.800633	1.28325	0.758459	0.452441	0.758865	1.29153	0.842766
MW0128966	{[4-(5,7-dihydroxy-4-oxo-3,4-dihydro-2H-1-benzopyran-2-yl)-5-hydroxy-9,13-dimethyl-8-oxatetracyclo[7.4.1.0(2),.0(1)(2),(1)]tetradeca-2(7),3,5-trien-13-yl]methoxy}sulfonic acid	Others	-0.96916	-0.983142	-0.967867	-1.15687	-0.948854	-1.00022	-0.947659	-1.06345	-0.752779	-0.743032	-0.856346	-0.965168	1.39222	1.45244	0.829927	1.2323	1.038	0.935342	1.30855	0.457415	0.555723	0.921488	0.789858	0.441278
MW0107969	L-Tyrosine ethyl ester	Aldehyde,Ketones,Esters	1.43858	1.37092	0.306452	-0.168122	0.173334	0.473907	0.355452	0.371721	0.192939	1.97116	-0.637769	-0.0703019	-0.056536	0.0966114	-1.08911	-0.0793605	-2.3562	-1.76287	-1.25815	-0.607559	0.579405	1.19828	0.219788	-0.662555
MW0111484	(R)-Athanagrandione	Aldehyde,Ketones,Esters	1.89559	1.77185	1.95695	0.989616	1.06148	0.480925	0.582709	0.745609	-0.176017	0.548006	0.28623	-0.16692	-0.731248	-1.00605	-0.854229	-1.11691	-1.18525	-0.66881	-0.793545	-0.866021	-0.606188	-0.737567	-0.930934	-0.479269
MW0147006	Caldariellaquinone	Aldehyde,Ketones,Esters	-0.671854	0.278269	1.87374	3.44209	1.25065	-0.445775	-0.542793	0.296348	-0.252106	-0.494123	-0.678339	-0.483461	0.515073	-0.316319	0.230856	-0.107865	-0.580181	0.694894	-0.600428	-0.524831	-0.739317	-0.719632	-0.707475	-0.717424
MW0127046	Dihydro-5-propyl-2(3H)-furanone	Aldehyde,Ketones,Esters	1.55134	1.1412	1.43976	0.702355	0.913558	1.01662	1.26669	1.35641	0.946862	0.722352	-0.441607	-0.517359	-0.81485	-0.828722	-0.909879	-0.998556	-1.49064	-1.13503	-0.946195	-0.835363	-0.468406	-0.296057	-0.702906	-0.671578
MEDP1170	9-Octadecenal	Aldehyde,Ketones,Esters	0.0749309	-0.0262198	0.934656	0.814084	0.956192	1.78669	2.33459	1.34677	-0.168927	0.105108	-0.744893	-0.118993	-1.33139	-0.929808	-0.680637	-0.904757	-1.06366	-0.848318	-0.737286	0.159023	-1.00427	-0.0147294	1.06256	-1.00072
MEDN1105	N-[(3S)-Tetrahydro-2-oxo-3-furanyl]octadecanamide	Aldehyde,Ketones,Esters	0.188449	3.71532	0.914402	0.520501	0.494921	0.4186	-0.065265	-0.310318	0.484289	0.588344	-0.0618535	0.18107	-0.893296	-0.136228	-1.30675	-0.412317	-1.35931	-0.729929	0.0680112	-0.805961	-0.337987	-0.71637	0.262222	-0.700548
MW0007841	Monoisobutyl phthalate	Aldehyde,Ketones,Esters	1.30095	0.900684	1.15093	1.00488	1.11195	1.16076	1.61617	1.42152	1.25947	0.296463	-0.453763	-0.610358	-0.719035	-0.736109	-0.929507	-0.923295	-0.902863	-0.941598	-0.759821	-0.813183	-0.945335	-0.786425	-0.939978	-0.762501
MW0112133	2-Ethylidenehexanal	Aldehyde,Ketones,Esters	1.75208	1.36609	1.31351	-0.157328	0.100246	0.717749	1.11814	0.825923	1.01816	2.08219	-0.184622	-0.708595	-0.502978	-0.695761	-0.817759	-1.00022	-1.28332	-1.00643	-0.833951	-0.863888	-0.444543	-0.32215	-0.57114	-0.901402
MW0126580	5-{9,32-Dihydroxy-6,10,13,20,32-pentamethyl-27-methylidene-33,34,35-trioxa-22-azahexacyclo[27.3.1.1^{1,4}.1^{4,7}.0^{12,17}.0^{17,23}]pentatriaconta-10,13,22-trien-14-yl}-3-methyloxolan-2-one	Aldehyde,Ketones,Esters	-0.85803	-1.09504	-1.15734	-1.18153	-1.04712	-0.888492	0.153359	0.436055	-0.0591491	-1.21533	-1.21898	-1.23343	0.817891	1.02562	0.998321	1.12217	0.983028	0.928028	-1.20473	0.866772	0.853669	0.840381	1.17458	0.959302
MW0006368	Bis(2-ethylhexyl) phthalate	Aldehyde,Ketones,Esters	1.3339	0.901879	1.20029	0.945616	1.09003	1.20105	1.60393	1.33177	1.37955	0.228796	-0.579932	-0.753926	-0.92792	-0.872076	-0.856911	-0.860189	-0.931309	-0.802032	-0.748097	-0.638652	-0.670639	-0.844186	-0.886837	-0.84411
MW0052578	Eplerenone	Aldehyde,Ketones,Esters	1.1094	1.10583	1.69199	0.0341573	0.0950366	0.540219	0.493349	0.13138	1.95804	0.891442	0.526973	-0.764143	-1.27623	-0.0655655	-2.08501	-1.40093	-1.43152	-0.867181	0.26392	-0.23801	-0.102804	-0.802337	-0.113085	0.305088
MW0143463	(5-Oxo-2-sulfo-2,5-dihydrofuran-2-yl)acetic acid	Aldehyde,Ketones,Esters	1.159	-0.0752432	-0.0732429	-1.06459	0.256237	1.2377	1.21671	0.28328	-0.405661	1.53791	0.136739	-0.206487	-1.17706	-0.710768	-1.31492	-1.16739	-0.460341	-1.64352	0.232366	-0.831539	2.21103	-0.101276	-0.136449	1.09751
MW0152151	Laurencione diacetate	Aldehyde,Ketones,Esters	1.66704	0.994782	0.516451	-0.219307	-0.233918	0.261934	1.39699	1.54709	0.444876	2.78304	-0.440854	-0.65008	-0.520344	-0.967092	-0.829447	-0.882751	-0.752892	-0.540438	-0.680079	-0.787197	-0.232806	-0.461301	-0.767438	-0.646261
MW0165461	(3S,7R)-11-methoxy-3,7-dimethyl-6,8,16,20-tetraoxapentacyclo[10.8.0.02,9.03,7.013,18]icosa-1,4,9,11,13(18)-pentaene-17,19-dione	Aldehyde,Ketones,Esters	2.40617	2.11384	0.820406	1.47843	1.04424	0.363998	0.442699	0.838116	-0.29497	0.0330045	-0.345936	0.00776293	-0.882697	-0.998957	-1.04666	-1.01758	-1.1608	-0.284935	-0.834112	-0.571919	-0.49283	-0.509128	-0.356027	-0.7521
MW0054746	Melleolide M	Aldehyde,Ketones,Esters	2.22667	1.83801	1.39284	0.959362	0.934724	0.841292	0.659115	0.702819	0.909737	0.222195	-0.32319	-0.670757	-0.731874	-0.751615	-0.871008	-0.844544	-0.922327	-0.818209	-0.823244	-0.792771	-0.790269	-0.747104	-0.779594	-0.820246
MW0131321	3-(4-hydroxy-3-methoxyphenyl)-1-{2,4,6-trihydroxy-3-[3,4,5-trihydroxy-6-(hydroxymethyl)oxan-2-yl]phenyl}propan-1-one	Aldehyde,Ketones,Esters	0.691254	0.800355	1.08525	0.998465	1.04379	0.801143	1.07705	0.818503	0.533436	0.751525	1.46229	0.758083	-1.00673	-1.64463	-0.672101	-0.658161	-0.371157	0.214855	-1.07547	-0.974053	-1.1281	-1.06239	-1.61199	-0.831217
MW0140585	(2R)-2-hydroxy-3-(4-hydroxyphenyl)propanoic acid	Aldehyde,Ketones,Esters	-1.30707	-0.266486	-0.656611	-0.428331	-0.987687	-0.935322	-0.7416	-1.09695	-0.746349	-0.189147	-1.28658	-0.509275	1.03839	-1.20383	1.07105	0.889951	1.41849	1.254	0.412418	0.225116	-0.225069	1.41743	1.64118	1.21228
MW0010583	3,4-Bis[(3-hydroxyphenyl)methyl]oxolan-2-one	Aldehyde,Ketones,Esters	-0.764293	-0.905812	-1.04325	-1.23416	-0.965692	-0.981096	-1.03891	-1.09123	-0.619615	-0.795292	-0.741462	-0.816754	0.646289	0.851945	0.184562	0.7174	0.553635	0.581907	1.02966	0.86235	1.00583	1.15049	2.08282	1.33067
MW0153387	Manniflavanone	Aldehyde,Ketones,Esters	-0.945979	-0.704464	-1.04965	-1.14284	-1.02586	-1.04942	-1.02115	-1.12336	-0.861244	-0.519145	-0.95724	-1.02273	1.43898	1.24123	0.64817	1.04656	0.742339	1.0179	1.19358	0.811096	0.457355	0.702217	0.973723	1.14991
MEDP0773	Norambreinolide	Aldehyde,Ketones,Esters	-1.48441	-0.702105	-0.223318	-0.202623	-0.533973	-0.510993	-0.642333	-1.16629	-0.568459	-0.562095	-0.615307	0.162047	0.733642	1.51933	2.97051	0.999893	1.26642	1.30523	-0.554647	0.1868	-0.545278	-0.289433	-0.29447	-0.248136
MW0012641	9-Fluoro-11beta-hydroxy-16beta-methylandrosta-1,4-diene-3,17-dione	Aldehyde,Ketones,Esters	-0.918644	0.426538	0.221475	1.75024	-0.0510114	-0.598278	0.948354	2.10108	1.80602	1.80559	-0.157148	-0.0772436	-1.0801	-0.439036	-1.23445	-1.09467	-0.949097	-0.571329	-0.110424	-0.374827	-0.758755	-0.0036818	0.122699	-0.763297
MW0118564	2-heptylquinolin-4(1H)-one	Aldehyde,Ketones,Esters	0.0444624	0.745838	-1.14565	-0.966966	-0.750804	-0.450256	-0.72011	0.214963	0.339058	-0.0126818	-0.048242	-0.227286	0.772042	-0.554349	-0.466296	-1.62657	-1.33344	-0.661251	-0.800797	1.35173	1.1818	1.59078	1.99332	1.5307
MW0122713	1-Oxazolo[4,5-b]pyridin-2-yl-9-octadecyn-1-one	Aldehyde,Ketones,Esters	-1.2113	0.104476	1.44182	-0.427211	1.36315	0.108515	-0.207247	0.72754	0.358728	1.3804	2.86176	0.633301	-0.134778	-0.501993	-0.674594	-0.973647	-1.22954	-1.12329	-0.293927	0.133519	-0.160499	-0.562927	-0.808361	-0.803892
MW0114114	Colupone	Aldehyde,Ketones,Esters	-0.800014	-0.848711	0.848925	0.197278	-0.61789	-0.523266	0.377408	-0.35151	-0.520287	2.76631	2.04704	1.96804	-0.545055	0.730957	-0.639825	-0.294201	-0.0878623	-0.854029	-0.378425	-0.0196407	-0.444007	-0.779718	-0.299316	-0.932213
MW0141324	12alpha-Hydroxy-3-oxochola-4,6-dien-24-oic Acid	Aldehyde,Ketones,Esters	-0.540133	0.0300916	0.720989	0.843498	0.137691	0.231012	-0.303693	-0.304166	-0.254492	-0.459869	-0.153551	0.34546	0.896988	-0.157942	3.01793	0.53486	1.37383	0.836563	-0.796306	-1.10259	-1.38308	-0.923988	-1.39655	-1.19256
MW0141603	(8r,9s,10r,13s,14s,17r)-10,13-Dimethyl-7,8,9,10,11,12,13,14,15,16-decahydro-3'h-spiro[cyclopenta[a]phenanthrene-17,2'-furan]-3,5'(4'h,6h)-dione	Aldehyde,Ketones,Esters	-0.339074	-0.309574	3.36105	0.914323	1.03773	1.34731	0.857422	0.0139321	0.454875	0.21589	0.460663	-0.657929	-0.955159	-0.036841	-0.778591	-0.774927	-0.980224	-0.838616	-0.805918	-0.00433297	-0.635963	0.0559068	-0.854435	-0.747519
MW0151969	JWH 250 N-(5-carboxyxypentyl) metabolite	Aldehyde,Ketones,Esters	-0.331733	-0.498395	-1.1095	-1.19904	-0.508862	-0.104164	-0.84024	-1.31584	-1.21902	-1.26748	-1.00806	-0.486642	0.431408	0.93256	0.174747	0.90933	-0.094359	1.01116	1.01091	0.604563	0.221829	0.698014	2.21397	1.77484
MW0131128	3-(3,4-dimethoxyphenyl)-1-(2,3,4,6-tetrahydroxyphenyl)propane-1,2-dione	Aldehyde,Ketones,Esters	-0.827454	-0.970336	-0.971482	-1.28539	-1.02223	-1.0885	-0.992282	-1.0305	-0.548869	-0.519241	-0.771514	-0.979435	1.49728	0.287591	1.00148	1.29815	1.06047	0.280631	1.3595	0.881343	0.933282	1.36064	0.88718	0.159678
MW0122412	7-Chloro-2-(1-hydroxy-3-methoxy-4-oxocyclohexa-2,5-dien-1-yl)-3,5,6,8-tetramethoxychromen-4-one	Aldehyde,Ketones,Esters	-1.08915	0.665068	0.478277	0.403071	0.246597	1.27504	0.334708	-0.0777152	0.955999	-0.276981	2.47752	0.866803	0.065382	-0.236254	-1.46768	-1.82297	-1.41773	-0.603045	-0.585522	-1.13936	-0.669813	0.640923	0.0372803	0.93954
MW0166724	4-(Isobutanoyl)sucrose	Aldehyde,Ketones,Esters	-0.520834	1.35478	1.67984	-0.482634	-0.566475	-0.376736	-0.710108	-0.573881	2.28235	1.34791	2.40658	0.369279	-0.21268	-0.633196	-0.686781	-0.450741	-0.63508	-0.566224	-0.106056	-0.549526	-0.626776	-0.454215	-0.632176	-0.656618
MW0054716	Medroxyprogesterone acetate	Hormones and hormone related compounds	-0.690665	0.412811	2.26276	2.12417	1.73826	0.0122047	-0.64564	-0.127144	-0.0909568	-0.0604251	-0.878171	-0.300406	0.909688	-0.0781182	0.612572	0.3632	-0.342502	0.828568	-0.900838	-0.774121	-1.1445	-1.25126	-1.02266	-0.956833
MW0141455	[4-[(4-acetamidobenzoyl)amino]phenyl] (Z)-7-[(1R,2R,3R)-3-hydroxy-2-[(E,3R)-3-hydroxy-4,4-dimethyloct-1-enyl]-5-oxocyclopentyl]hept-5-enoate	Hormones and hormone related compounds	1.27894	0.162921	-0.0762044	-0.470415	0.362587	-0.968608	-0.244009	-0.335607	1.01724	0.0549624	-0.303982	-0.261592	-1.06769	-0.111806	-1.5896	-1.27206	-0.758562	-0.303607	1.02991	1.58265	0.458093	-0.653543	-0.416115	2.8861
MW0062243	Prostaglandin E2 p-benzamidophenyl ester	Hormones and hormone related compounds	-0.937859	-1.05964	-1.06923	-0.922908	-0.921196	-0.863842	-0.74152	-0.998948	-0.916458	-1.13524	-0.856591	-1.0049	1.12864	1.48235	0.537898	0.835211	0.681269	0.940167	1.13015	1.31481	0.482878	0.667915	1.02255	1.20448
MW0054714	Medroxyprogesterone	Hormones and hormone related compounds	1.9361	0.640733	0.475011	1.02981	2.67918	0.774217	-0.464258	0.0885131	0.744189	-0.000534521	-0.0446741	-1.32011	-0.493321	-0.10684	-0.078496	-0.392513	-0.288081	0.62042	-0.348039	-1.12827	-0.687697	-1.28876	-1.38714	-0.959443
MW0015980	(3S,5S,9R,10S,13R,14R,17R)-10,13-dimethyl-17-[(E,2R)-5-methylhex-3-en-2-yl]-2,3,4,5,6,9,11,12,14,15,16,17-dodecahydro-1H-cyclopenta[a]phenanthren-3-ol	Hormones and hormone related compounds	-0.00374728	2.51723	1.31106	0.89171	1.15045	1.34877	-0.0117044	-0.144768	0.899394	0.560419	-0.0975085	0.18239	-1.14248	-0.262651	-1.26165	-0.140233	-1.24605	-0.952088	-0.523391	-1.06227	-0.794957	-0.920456	0.702562	-1.00003
MEDTP02636	8-isoprostaglandin E2	Hormones and hormone related compounds	1.21346	1.61903	0.0693589	-1.21166	-0.374992	-0.128784	-0.284073	-0.455811	1.22249	1.15297	1.14573	0.972549	-0.514695	-0.489152	-2.15664	-0.893478	-1.44415	-0.913631	0.305957	-0.174564	-0.620096	-0.218295	1.31539	0.863077
MW0062140	Ponasteroside A	Hormones and hormone related compounds	-0.277447	1.00019	-0.767059	-0.108396	-0.375204	-0.272354	-0.816534	-0.943961	-0.127968	-0.362208	-0.315663	-0.15629	-0.653956	-0.41117	-1.07759	-0.980354	-0.83418	-0.998112	0.552149	1.48425	1.10605	1.79702	2.67633	0.862459
MW0142147	20,26-Dihydroxyecdysone	Hormones and hormone related compounds	0.022925	0.387726	0.932399	2.14212	0.686809	0.628517	-0.316704	-0.0429052	0.186841	-0.00398718	-0.608491	-0.739953	-0.764728	-0.601905	2.92157	0.574301	0.248648	0.122694	-0.847293	-0.955222	-1.03042	-0.986362	-0.956005	-1.00058
MW0157102	Estrogens, Conjugated	Hormones and hormone related compounds	0.843669	0.954464	0.432916	0.246695	0.370163	0.724932	0.342146	1.54767	0.480089	3.36849	-0.623185	-0.659845	-0.740941	-0.694989	-0.50565	-0.653153	-0.76112	-0.716956	-0.755404	-0.749607	-0.651426	-0.330802	-0.707765	-0.76039
MW0141244	11β-13,14-dihydro-15-keto Prostaglandin F2α	Hormones and hormone related compounds	0.914851	2.10536	-0.300007	-0.753759	-0.377687	-0.0503366	-0.441996	-0.238316	1.29015	1.31668	0.00737502	1.6943	-0.62331	-1.23243	-1.66362	-1.02254	-1.27082	-0.970004	0.622915	0.0686461	-0.709095	0.082255	0.885117	0.666275
MW0012654	17-phenyl trinor Prostaglandin D2	Hormones and hormone related compounds	2.51433	2.15627	0.615811	0.046478	0.395619	0.158646	0.377778	-0.284078	0.988064	0.574061	0.79801	0.144825	-0.520247	-1.24894	-1.10881	-1.30051	-1.50729	-0.988696	-0.425074	-0.713445	-0.706841	-0.0795476	0.25136	-0.137793
MW0168278	Ergosta-5,22-dien-3-ol, (3beta,22E)-	Hormones and hormone related compounds	-0.0883702	1.36949	1.17459	1.65629	1.84114	2.12449	0.0998096	0.073087	0.781284	0.556336	-0.306421	-0.355425	-1.06733	-0.507016	-0.991249	-0.422286	-1.02755	-1.14318	-0.435581	-0.859767	-0.623939	-0.95478	-0.00745704	-0.886165
MW0156129	Prostaglandin F2 Ethanolamide-d4	Hormones and hormone related compounds	-0.718545	0.686784	0.803942	0.360504	0.621457	0.537061	-0.879315	-0.548914	0.0200732	0.539491	-0.16202	0.0149704	-0.660824	1.0783	1.50273	2.8142	0.00798332	0.0194373	-0.279241	-0.971365	-1.4386	-1.67561	-0.620009	-1.05249
MEDP2235	7-[(1S,2R,3R)-3-hydroxy-5-oxo-2-(3-oxooct-1-enyl)cyclopentyl]heptanoic acid	Hormones and hormone related compounds	0.705865	1.35779	-0.0552324	-1.064	-0.378004	-0.32439	-0.292704	-0.601719	0.773455	0.657323	0.980825	0.698016	-0.436089	-0.410775	-1.91933	-0.584496	-1.63163	-1.06287	0.393034	-0.307892	-0.561153	2.5219	0.941661	0.6004
MEDN0781	6-keto-PGF1α	Hormones and hormone related compounds	0.282184	0.893541	-0.308848	-1.18595	0.318494	0.293369	-0.107034	-0.47325	1.94951	0.401642	1.72307	1.67788	-0.767017	-0.452118	-1.65951	-0.562039	-1.42838	-0.98599	0.0180653	-0.352556	-0.873661	-0.413507	1.50244	0.509671
MW0012105	9-oxo-15R-hydroxy-16,16-dimethyl-5Z,13E-prostadienoic acid	Hormones and hormone related compounds	-0.58148	0.489277	0.934444	0.444279	-0.0506643	0.625752	-0.353646	-0.468734	-0.143541	-0.329009	-0.35136	0.0864217	0.747759	-0.297415	3.02127	0.166015	1.16725	1.31775	-0.466695	-1.11469	-1.35878	-0.925329	-1.3639	-1.19498
MW0055369	Norethindrone acetate	Hormones and hormone related compounds	-0.569918	-0.673039	1.88072	2.8782	0.685528	0.115542	0.47958	0.320249	-0.15278	0.505267	0.073054	0.671971	-0.922234	-0.507699	-0.278949	-0.75834	-0.750363	-1.17829	-0.489274	1.56856	-0.666453	-0.279374	-0.904943	-1.04702
MW0146703	beta-Tocotrienol	Hormones and hormone related compounds	-0.0709728	0.963427	1.44938	1.77934	0.936354	1.21768	1.3354	0.588934	0.945174	0.291481	0.607375	0.784122	-0.443027	-0.859599	-0.503359	-1.17727	-0.968039	-0.810381	-1.08171	-0.987938	-0.952002	-1.16205	-0.994458	-0.887851
MEDN1132	16,16-dimethyl PGF2	Hormones and hormone related compounds	-0.281176	0.0876029	2.53328	1.71168	0.11959	0.0943396	0.689302	0.712132	1.21092	1.75161	-0.242986	-0.0474838	0.138741	-0.566929	-0.694199	-1.2852	-0.640658	-0.968652	-0.993763	-0.305764	-0.869104	-0.88243	-1.23501	-0.0358419
MW0140008	13,14-Dihydro-15-keto-PGE2	Hormones and hormone related compounds	0.58865	1.07455	0.328682	-1.39196	-0.329017	-0.219059	-0.361627	-0.899402	1.28465	0.688864	1.44813	1.02549	-0.634342	-0.311455	-1.91468	-0.530087	-1.71195	-0.622144	0.506559	0.139676	-0.888407	-0.101549	1.76029	1.07014
MW0062224	Prostaglandin D1	Hormones and hormone related compounds	-0.294105	0.0355287	-0.0527882	-0.995041	-0.420913	-0.391562	0.0212035	-0.574903	0.354476	0.374755	0.198557	-0.134272	1.05271	1.96928	0.0790126	1.84551	0.0318121	1.1889	1.03174	0.331632	-1.9959	-1.94719	-1.45105	-0.257395
MW0049035	Cortexolone	Hormones and hormone related compounds	-0.308432	-0.00809485	-0.512467	-1.29903	-0.638125	-0.826367	-0.894757	-1.21269	1.41205	-0.483441	0.0940264	-0.0539009	-0.247212	0.241135	-1.09847	-0.286523	-0.851461	-0.484661	0.586231	0.463256	0.781102	1.00905	2.56731	2.05148
MW0062139	Ponasterone A	Hormones and hormone related compounds	-0.597675	0.683401	-0.280887	-1.27472	-1.22527	-0.549613	-1.19744	2.16888	0.250403	0.254182	-0.0225614	0.315746	0.183367	0.210263	-1.38611	-1.17421	-0.988853	-0.0680781	-0.985251	0.8805	0.681532	1.56274	1.3642	1.19546
MW0141368	13,14-dihydro-19(R)-hydroxyPGE1	Hormones and hormone related compounds	0.738026	0.891347	0.536975	-1.26123	-0.0828189	0.048553	-0.398179	-0.978018	1.44098	0.690592	1.36339	1.33378	-0.772135	-0.460124	-1.85728	-0.494383	-1.86987	-0.695687	0.230309	-0.0569231	-0.860198	0.0079064	1.41115	1.09385
MW0141646	5-Heptenoic acid,7-[(1R,2R,3R,5S)-3,5-dihydroxy-2-[(1E,3S)-3-hydroxy-5-[3-(trifluoromethyl)phenyl]-1-penten-1-yl]cyclopentyl]-,(5Z)-	Hormones and hormone related compounds	1.06102	1.43373	0.893258	-0.781803	0.586842	0.37741	0.111372	-0.973712	1.12137	0.83945	1.32972	1.31112	-0.0612873	-0.541996	-1.98932	-0.839539	-1.52082	-1.04016	0.168747	-0.453941	-1.12621	-0.533708	1.08009	-0.451631
MW0054351	11alpha,15S-Dihydroxy-17S,20-dimethyl-9-oxoprosta-2E,13E-dien-1-oic acid	Hormones and hormone related compounds	-1.06066	-0.788254	-0.860753	-0.816782	-0.654948	-0.885714	-0.347847	-0.732777	-0.289408	-0.778352	-0.748092	-0.581343	0.51425	0.269763	1.38188	2.62363	2.37928	0.448756	0.897868	0.510679	0.102994	0.17236	-0.356368	-0.400161
MW0169549	Niacinamide	Alcohol and amines	0.998526	1.26435	0.684246	-0.843332	-0.254931	0.178397	0.0857734	-0.577821	1.04946	0.669244	1.28163	1.18625	0.404242	0.20938	-1.70015	-0.610861	-1.06754	-2.71993	0.256438	-0.408529	-0.981787	-0.0581642	0.989036	-0.0339428
MW0053776	Gossypol	Alcohol and amines	2.21343	2.09062	1.10135	0.837921	0.639955	0.66029	0.800974	0.76144	1.07693	0.22649	-0.245989	-0.610149	-0.642481	-0.648002	-0.913948	-1.21889	-1.20084	-0.808674	-0.671805	-0.736263	-0.797404	-0.682341	-0.610975	-0.621628
MW0142831	3beta-Cyclopentyl-5alpha-androstan-17beta-ol	Alcohol and amines	1.45862	1.37688	1.28662	0.984653	0.836663	1.28124	1.13256	1.05067	1.49051	0.351535	-0.432856	-0.754122	-0.758071	-0.736865	-0.915481	-0.93285	-0.992852	-0.901593	-0.778141	-0.814071	-0.70856	-0.844868	-0.800927	-0.878698
MW0123463	Cycloheximide	Alcohol and amines	0.74394	1.13841	1.86743	-1.34079	-0.4167	-0.526592	-0.565491	-0.611597	0.965141	0.739609	0.931722	0.550972	-0.708421	-0.593075	-0.710418	-0.612933	-1.81544	-1.31396	0.31477	-0.426616	-0.885776	1.75401	0.844903	0.676902
MW0168897	Ergocalciferol	Alcohol and amines	0.298163	3.34197	1.02049	0.500916	0.630994	0.826366	-0.114867	-0.251222	0.954263	0.699078	-0.0361499	0.0445487	-0.965778	-0.144465	-1.15429	-0.355977	-1.25902	-0.82244	-0.414039	-0.937001	-0.63272	-0.821709	0.506362	-0.913484
MW0012809	1-Hexadecanol	Alcohol and amines	0.887797	-0.0869839	-0.258322	0.344219	2.01274	1.12608	0.435493	-0.504585	0.349354	0.394062	-0.0347017	-1.55655	-0.446688	0.0858676	0.123562	1.60908	1.11351	0.0966152	0.771872	-1.48841	-0.742844	-1.47891	-1.65546	-1.09678
MEDN0682	Octadecanamide	Alcohol and amines	-0.85346	-0.0362563	2.00698	0.954457	0.900663	2.304	2.29308	-0.354381	-0.158215	0.443275	0.0906184	-0.146104	-1.07403	-0.603126	-0.384398	-0.883794	-0.372065	-0.84545	-0.831176	-0.492622	-0.537278	-0.668323	-0.779666	0.0272764
MW0053460	ganoderol A	Alcohol and amines	1.02295	1.09803	1.01796	1.07792	1.02759	1.33025	1.26298	0.855335	2.09964	0.28448	-0.630307	-0.760557	-0.755976	-0.684408	-0.847702	-0.93069	-0.947666	-0.869573	-0.607306	-0.786732	-0.745265	-0.787234	-0.812476	-0.911252
MEDP0366	N,N-Dimethylformamide	Alcohol and amines	0.379685	1.73213	-0.40866	-0.441525	-0.584661	-0.398219	0.380001	1.23505	1.20758	0.363012	0.282717	1.76529	0.250693	0.382628	-0.817521	-0.509159	-2.29587	-1.43265	0.625201	-0.766081	-0.865268	-1.08485	1.08036	-0.0798806
MW0108425	ethyl (E,4S)-4-[[3-hydroxy-2-[[(2S)-2-[(3-hydroxy-2-methylbenzoyl)amino]-3-methylbutanoyl]amino]propanoyl]amino]-6-methylhept-2-enoate	Alcohol and amines	-0.775026	-0.892923	-0.846034	-1.21635	-0.91318	-1.03885	-0.967867	-1.18621	-0.784515	-0.816117	-0.684052	-0.917038	1.41258	1.32398	0.178137	0.82301	0.471553	0.633419	1.57094	0.840682	0.478292	0.592737	1.20816	1.50467
MW0052438	DL-alpha-Tocopherol	Alcohol and amines	-0.712363	0.198002	1.50278	-0.155682	1.54929	1.88264	0.802727	0.97251	1.71809	1.03835	-0.10258	-0.360757	-0.750079	-0.14549	-0.963174	-0.258596	-1.2052	-1.04449	-0.579202	-0.825893	-0.914065	-0.996932	0.476725	-1.1266
MW0054672	Malyngamide I	Alcohol and amines	-0.149759	0.356781	0.821215	2.25156	0.818645	0.446259	-0.397049	0.108385	0.057884	-0.155992	-0.69661	-0.875308	-0.719567	-0.346055	2.63548	0.843544	0.405887	0.583571	-0.925556	-0.979791	-1.01253	-1.063	-0.988326	-1.01968
MW0110556	L-Alaninol	Alcohol and amines	0.426905	1.59398	1.27889	0.393797	1.11439	0.433839	-0.156753	-0.820066	1.15635	0.776974	1.40618	0.501469	-0.824368	-0.225641	-1.62141	-0.214019	-1.66266	-1.26585	-0.706283	-1.24148	-1.06708	-0.565503	0.855092	0.433255
MW0011745	Strophanthidin semicarbazide	Alcohol and amines	0.424883	2.19987	1.27455	0.646287	0.606384	0.681037	0.255389	0.332806	0.563826	0.392283	1.10013	0.54128	-1.16269	-0.918678	-1.62754	-1.31274	-1.05247	-1.8368	-0.553775	-0.409242	-0.702877	-0.384259	0.0552658	0.887077
MEDP1645	Benzamide	Alcohol and amines	-0.816736	-0.931865	-0.885716	-1.1162	-1.05163	-1.03764	-0.966495	-1.20477	-0.761305	-0.719843	-0.829879	-0.954633	1.3688	1.27121	0.594817	1.25802	0.592798	1.02644	1.27552	1.20258	0.278659	0.391489	1.01858	0.997808
MEDP0327	N-γ-Acetyl-N-2-Formyl-5-Methoxykynurenamine	Alcohol and amines	-0.379147	1.61261	2.06128	0.353133	0.932232	1.381	0.770311	-0.132466	1.41279	0.67201	0.520302	0.798271	-0.647376	-0.903301	-1.07436	-1.05247	-1.24219	-0.838889	-0.583397	-1.2034	-0.814564	-0.70644	-0.410358	-0.525583
MW0123043	CK1 Inhibitor	Alcohol and amines	-0.8223	-0.734077	-0.851585	-1.08444	-1.00191	-0.970366	-0.839496	-1.12928	-0.905605	-0.739243	-0.842475	-0.953021	0.952359	1.26137	0.0400138	0.693491	0.338239	0.422901	0.934487	1.11219	0.886536	0.703457	1.96782	1.56093
MW0109039	Pantethine	Alcohol and amines	0.600013	0.775249	0.699787	-0.67182	0.350623	0.92329	0.648557	-0.402747	1.53469	1.78425	1.53001	1.43383	-0.599109	-0.0932279	-1.19792	-0.531121	-1.52192	-0.559327	-0.751389	-0.633105	-1.4392	-1.29543	-0.341553	-0.242432
MW0154367	1-Amino-1-deoxy-scyllo-inositol	Alcohol and amines	-0.350924	0.710725	1.93856	1.86044	0.969078	0.0901183	0.263283	-0.708299	0.823964	2.03189	1.03209	0.326766	-0.616752	-0.249861	-0.885516	-0.713986	-1.16076	-0.946384	-0.759374	-0.916438	-0.964546	-0.355205	-0.396848	-1.02202
MW0146971	Calcipotriol	Alcohol and amines	0.649222	1.33939	0.75014	-0.026002	1.69866	1.05363	0.41035	0.532858	1.55025	0.893033	1.1604	0.378939	-0.491399	-0.581425	-1.21848	-1.08947	-1.44774	-1.63707	-0.466312	-0.575087	-1.1883	-0.758487	-0.267734	-0.669354
MW0148264	2-[(E)-3,7,11,15-tetramethylhexadec-2-enyl]naphthalene-1,4-diol	Alcohol and amines	0.701535	1.32182	1.2558	0.642743	-0.588174	0.584209	0.152004	0.451995	1.63105	1.35219	1.10297	0.785434	-0.18576	-0.948293	-1.47395	-1.48154	-1.26086	-1.37647	-1.36567	-0.333133	-0.675994	-0.2863	0.338491	-0.344103
MW0148124	(4R,5S,6R)-2,4,5,6-tetrahydroxycyclohex-2-en-1-one	Alcohol and amines	0.450743	-1.09079	-0.474132	0.273058	0.20175	-0.818673	-0.886994	0.415007	-0.427154	-0.748609	0.308637	0.59636	-0.785346	-0.0433639	-2.4249	-1.58907	0.605759	-0.620104	0.823792	0.998626	1.47885	1.00697	1.45068	1.29892
MW0142523	2-Octaprenyl-6-methoxyphenol	Alcohol and amines	-1.01384	0.879437	2.06022	0.695177	1.48055	0.0157942	0.397688	0.0528078	0.58396	1.07055	1.41736	1.10713	-1.3107	-0.021413	-0.6214	0.130118	-1.38946	-1.15008	-0.66862	-0.324586	-0.919909	-0.978813	-0.220865	-1.27112
MEDL02569	Euxanthone	Flavonoids	-0.540574	-0.904165	-0.831451	-1.18937	-0.926105	-0.928965	-1.03742	-1.20258	-0.904869	-0.819501	-1.03431	-1.09309	1.33483	0.873438	0.562513	1.13218	0.810907	1.14589	0.800958	1.18759	0.526693	0.833214	0.770489	1.43369
MW0169017	Daidzein	Flavonoids	1.5084	2.5613	1.5217	0.796703	0.449989	0.453571	0.475081	0.590367	0.984747	0.361042	0.0121174	-0.212241	-0.817864	-0.693202	-1.22006	-1.33453	-1.21298	-0.979766	-1.08539	-0.45023	-0.396979	-0.27165	-0.316242	-0.723891
MW0137682	Cirsimaritin	Flavonoids	1.03289	1.28318	0.365277	-0.180961	-0.146216	0.231477	0.618606	0.814058	0.408093	3.675	-0.361677	-0.714825	-0.502996	-0.692555	-0.975646	-0.529343	-0.925471	-0.441633	-0.466172	-0.727971	-0.49264	-0.342444	-0.207097	-0.720937
MW0127615	Epigallocatechin gallate	Flavonoids	-0.606293	1.07204	1.27395	-0.643112	-0.266912	-0.231681	-0.676984	-0.939477	1.99471	1.61073	2.05314	1.35365	-0.0878591	-0.206536	-0.934606	-0.212153	-0.838613	-0.822099	0.560553	-0.728011	-1.05767	-0.409348	-0.841668	-0.415745
MW0157359	Taxifolin 3-O-acetate	Flavonoids	0.132462	0.288794	1.11598	0.360945	0.702773	1.3226	1.20237	0.917725	1.2624	1.41119	0.982798	1.16413	-0.504249	-0.432933	-0.726001	-0.764959	-1.18175	-0.564102	-1.44356	-0.790447	-1.19699	-1.13756	-1.31704	-0.804569
MW0134082	Naringenin	Flavonoids	-0.407669	2.49256	0.960718	-0.504077	0.61764	0.801967	0.508496	-0.103189	1.18822	1.5653	1.05162	0.774771	-0.497741	-0.665497	-1.15295	-0.423766	-1.34087	-0.775846	0.0297277	-0.728296	-1.3899	-1.00926	-0.429937	-0.56203
MW0169657	Phloretin	Flavonoids	-0.1169	1.00093	1.04536	0.255709	0.830442	0.957786	-0.526199	-0.600402	1.45368	0.726109	1.52924	0.816084	-0.959726	-0.334869	-1.45247	-0.977065	-1.4829	-1.40029	-0.344159	-0.817796	-1.06747	-0.488574	1.52727	0.426219
MW0137862	Daidzin	Flavonoids	0.7159	0.899751	0.05704	-0.469054	0.114995	0.753688	-0.344416	0.0263067	1.2598	0.0828215	0.88123	0.253506	-0.190284	-0.575039	-1.28009	-2.07523	-1.72887	-1.18498	-0.550028	-0.277574	-0.487698	0.485349	2.10113	1.53175
MW0055176	Myricetin	Flavonoids	0.413379	0.455836	0.449683	-0.00777859	0.95223	0.844726	1.17197	1.60316	0.763507	1.14703	1.14945	1.35953	-0.861441	-0.83644	-0.99452	-0.673442	-1.51464	0.29503	-0.847134	-0.364684	-1.67486	-1.30103	-0.805208	-0.724343
MW0139547	Quercitrin	Flavonoids	0.150103	0.395852	-0.727444	-0.67944	-0.902253	-1.09715	-1.23874	-1.256	0.0582385	-1.18483	-0.0193688	-1.07627	2.64158	0.519239	-0.997667	0.435392	0.350323	0.47027	-0.339308	0.729796	0.477375	0.578407	1.84098	0.87091
ZINC3979028	Bilobetin	Flavonoids	0.95107	1.48445	0.733508	-0.215881	0.0538239	1.39417	-0.0383819	0.933906	1.44219	0.746885	0.682221	0.498291	0.0340273	-0.73916	-1.5119	-2.25827	-1.01326	-0.861177	-0.945879	-0.87967	-1.17141	0.036874	0.0177528	0.625823
MW0124445	Irisxanthone	Flavonoids	-0.908286	-1.01881	-0.969109	-1.10347	-0.966842	-0.969739	-0.943148	-1.06694	-0.768015	-0.773778	-0.877507	-0.983022	1.42393	1.61978	0.591603	1.24992	0.751297	0.742291	1.31725	0.849242	0.513658	0.737549	0.728938	0.823212
ZINC4349394	isorhamnetin-3-O-glucoside	Flavonoids	-0.851856	-0.883216	-0.960285	-1.16348	-0.976455	-0.910978	-0.962905	-0.957175	-0.763633	-0.852082	-0.87747	-0.955196	1.29602	1.03295	0.157545	0.738281	0.308816	0.453867	1.10792	1.15723	0.71551	1.04358	1.53925	1.56375
MW0137626	Centaurein	Flavonoids	-0.340499	0.204129	-0.192408	0.959968	-0.371806	0.274121	-1.35833	-0.911413	-0.829238	-2.03824	-0.653248	-0.431841	0.0384878	0.252502	-1.81309	0.535249	0.546542	0.443477	-0.0879692	0.662965	0.597479	0.50137	2.39455	1.61725
MW0138969	quercetin 3-O-glucuronide	Flavonoids	-0.823833	-0.262135	-0.539267	0.454053	-0.291342	-0.0482457	-0.607957	-0.352074	-1.1239	-0.581708	-1.27896	-0.929126	1.48218	1.03528	0.918668	0.888035	1.2562	0.00898411	-0.0821821	-0.595918	-0.0898498	3.02089	-0.593544	-0.864248
MW0131100	2',3,4,4',6'-Pentahydroxychalcone	Flavonoids	-0.669546	-1.10733	-0.997053	-1.18166	-0.811369	-1.12327	-0.960507	-1.0959	-0.807001	-0.5464	-0.906094	-1.0235	0.948427	1.55805	1.00955	1.00605	0.992164	1.11969	0.835618	1.25327	0.193376	0.701324	1.24136	0.370752
MW0138745	Laricitrin 3-glucoside	Flavonoids	-0.972767	-0.963269	-0.71168	-0.0950813	-0.20909	-0.530892	-0.743945	-0.426982	-1.23999	-1.13564	-0.765407	-1.3141	0.756483	1.43827	1.56568	0.524101	1.36392	0.698398	-0.410422	-0.204289	1.27352	2.17771	0.204388	-0.278931
MW0139936	Vitexin	Flavonoids	-0.442482	1.60318	1.26346	-0.646022	0.0687745	0.607638	-0.119844	-0.518188	1.59681	2.05485	1.51079	0.559087	0.220968	0.00747042	-1.25737	-0.642304	-1.18166	-0.638469	0.21855	-0.520807	-1.33265	-1.16899	-0.862288	-0.380513
MW0139932	Violanthin	Flavonoids	-0.941519	-0.675448	-0.934193	-1.15957	-0.983552	-0.984987	-0.937699	-1.13224	-0.849503	-0.770602	-0.911908	-1.03061	1.35683	1.6636	0.751537	1.3702	0.816105	0.882396	1.17924	0.715004	0.442352	0.776309	0.595791	0.762467
MW0106194	Cyanidin 3-gentiobioside	Flavonoids	-0.515842	-0.394374	0.59467	0.349586	-0.813592	-0.506744	0.946303	-0.141082	-0.0936917	2.38913	1.73946	1.61706	-0.615836	0.325162	-0.20292	-1.74212	-0.322627	-1.54733	-0.537889	0.820537	0.321626	-0.984371	0.196838	-0.881951
MEDN0068	S-(5-Adenosy)-L-Homocysteine	Nucleotide and Its metabolites	0.374869	-2.4934	-0.130136	-0.172708	-0.0669355	-0.125163	-0.11593	-0.281591	1.06812	0.492515	1.22298	0.817181	0.0980882	-0.0996589	-1.26392	-0.294769	-1.13511	-1.58341	0.827623	-0.132262	-0.540624	0.369061	2.38762	0.777552
MW0103469	Adenosine-5'-diphosphate	Nucleotide and Its metabolites	-0.421487	0.157608	-0.492281	-0.289765	-0.346943	-0.463729	-0.564091	-0.593034	-0.299522	-0.445379	-0.106461	-0.495883	-0.684014	-0.543901	-0.712768	-0.646093	-0.598005	-0.759821	-0.218801	0.522715	1.16783	2.29647	2.99117	1.5462
MEDP0401	5'-Deoxy-5'-(Methylthio) Adenosine	Nucleotide and Its metabolites	1.32081	1.0814	0.0920892	-0.685071	0.67133	0.649641	1.07122	0.831643	1.73678	0.811422	0.850274	1.30481	-1.75706	-0.674226	-0.970937	-1.22178	0.294513	-0.937346	-1.06444	-1.12756	-0.819656	-0.694703	-0.340698	-0.422462
MW0103500	Clofarabine	Nucleotide and Its metabolites	1.49266	1.93704	0.509919	0.061315	0.562498	0.45297	0.385841	0.732787	0.946762	0.897924	0.640724	0.400094	-0.737773	-0.50739	0.129901	-0.126337	-0.477001	-2.69535	-1.81884	-0.374015	-0.661751	-0.447753	-0.727699	-0.576533
MW0014197	3-Methylxanthine	Nucleotide and Its metabolites	-0.22614	1.98772	0.886168	-0.313293	0.568513	1.12895	0.330371	0.0425052	1.0056	1.52398	0.730481	-0.728928	0.286897	-0.761129	0.322941	0.353762	-1.50527	-2.50492	-1.30107	-0.337536	-0.234446	-0.0646213	-0.573776	-0.616763
MW0169991	Uridine	Nucleotide and Its metabolites	-0.882711	-0.965789	-1.10131	-1.05039	-1.03018	-0.792875	-0.950956	-1.3673	-0.867131	-0.81095	-0.743867	-0.88215	1.13816	1.28161	0.871034	1.39878	0.569517	0.859507	0.774794	1.16581	0.563783	0.679074	1.15813	0.985417
MW0103411	Kinetin riboside	Nucleotide and Its metabolites	-0.270587	0.213337	-0.469194	-1.02815	-0.641927	-0.734858	-0.687726	-1.05875	-0.424273	-0.211538	0.400541	-0.504456	-0.150913	0.0824975	-1.23643	-0.343058	-0.920297	-0.756634	0.749694	1.16431	0.904676	1.30273	2.63669	1.98432
MW0103561	Flavin mononucleotide	Nucleotide and Its metabolites	-0.243753	2.03374	1.03831	-0.897844	-0.133781	-0.473511	-0.510321	-0.386729	1.21411	1.55504	2.10592	1.44175	-0.303931	-0.390358	-0.998425	-0.534138	-0.593381	-0.388899	0.572818	-0.707226	-0.602716	-0.801791	-1.06053	-0.934355
MW0159839	Cytarabine	Nucleotide and Its metabolites	0.0236631	-0.213664	0.57485	-0.409167	0.632772	0.091777	2.2849	0.614501	0.781598	1.46986	0.458552	1.12695	-1.78863	-0.614257	0.292483	-0.441896	0.129454	-0.0788448	-1.20366	-2.27512	0.446143	-0.938912	-0.210431	-0.752923
MW0158751	UDP-3-ketoglucose	Nucleotide and Its metabolites	0.288068	-1.29989	-1.37726	-0.723591	0.537737	-0.268297	1.68756	0.706579	-0.523249	0.269538	-0.804865	-0.584264	-0.332943	-0.553251	-1.30662	0.0854207	-0.774267	-1.08948	-0.440101	1.25579	2.08166	0.883043	0.719486	1.5632
MW0114854	Methyl cellulose	Carbohydrates and Its metabolites	-0.638307	-0.516025	-0.662144	-1.07359	-0.687767	-0.920609	-0.707843	-1.03728	0.0860808	-0.667753	0.065494	0.496611	0.227207	0.284965	-1.27796	-0.369252	-0.914646	-0.469914	1.64432	0.862064	0.906499	1.54289	2.23107	1.5959
MW0154950	1-O-(4-Coumaroyl)-beta-D-glucose	Carbohydrates and Its metabolites	-0.752568	1.10039	0.775591	-0.343331	-0.10393	-0.0168724	-0.623795	-0.843921	2.24069	1.30518	2.32619	1.52426	-0.358547	-0.45643	-0.838166	-0.459311	-0.918257	-0.492862	0.227909	-0.332533	-1.14654	-0.519312	-0.724333	-0.569503
MW0116724	Levoglucosan	Carbohydrates and Its metabolites	-0.984579	0.484344	0.948494	0.933444	1.65004	0.762865	1.57227	1.62295	0.36003	1.06435	0.430996	0.50956	-0.525679	0.0392075	0.140476	-0.874131	-1.00588	-0.857025	-0.991265	-1.63601	-0.887105	-1.0681	-0.638679	-1.05057
MEDN0539	3-Sialyllactose	Carbohydrates and Its metabolites	-0.686155	-1.14742	-0.917616	-0.488872	-0.734935	-0.659945	-1.12863	-1.14151	-0.729724	-0.623576	-0.607218	-0.675929	0.8447	2.68631	0.504958	1.26151	0.966794	0.340209	0.923656	0.711919	0.673035	0.585825	0.982684	-0.940081
MW0115262	Sedoheptulose	Carbohydrates and Its metabolites	-0.511069	-0.179043	-1.28501	-1.02957	-1.05707	-0.862782	-1.118	-1.15183	-0.312053	-1.57744	-0.408744	-0.55781	1.01867	0.671749	-0.631112	0.24349	0.820228	0.656014	1.45533	1.2869	0.692545	1.38407	0.861113	1.59142
MW0114309	Mannose 1-phosphate	Carbohydrates and Its metabolites	-0.582246	-0.0426732	1.70681	-0.558915	-0.582733	-0.0179121	-0.580407	-0.610846	2.5079	1.70142	2.48287	0.04662	-0.586923	-0.176121	-0.0360844	-0.493493	-0.611751	-0.634356	-0.333825	-0.611112	-0.69836	-0.434479	-0.661219	-0.192156
MW0115320	Streptozocin	Carbohydrates and Its metabolites	-0.607713	1.48497	1.55314	-0.610214	-0.587171	-0.425026	-0.590916	-0.759857	2.34947	1.40738	2.21481	0.544637	-0.168294	-0.550262	-0.600929	-0.398955	-0.677937	-0.631853	-0.0230429	-0.517061	-0.711529	-0.417814	-0.719716	-0.556116
MW0115536	Glucose	Carbohydrates and Its metabolites	-0.738605	0.478971	1.31098	1.212	0.674694	0.932671	1.53394	1.69486	-0.0461063	1.70383	0.331817	0.738366	-0.631998	-0.507959	-0.347388	-0.859068	-0.748149	-0.799961	-0.678082	-1.3659	-0.746461	-0.901134	-1.07568	-1.16565
MW0113273	Melibiose	Carbohydrates and Its metabolites	1.00341	1.25565	0.533209	-0.858373	0.178548	0.0953892	-0.498611	-0.487319	1.77838	0.473315	0.536348	1.53407	0.419959	-1.51686	-1.46425	-0.571217	-1.85361	-1.61444	-0.0317268	0.846297	-0.109185	-0.0469831	-0.522194	0.920195
MW0156164	Protoverine	Alkaloids	-0.80079	-1.03297	-0.929356	-1.06191	-0.970666	-0.946152	-0.979527	-1.10481	-0.778235	-0.87105	-0.748899	-0.871218	1.37023	1.36254	0.155038	0.951066	0.608572	0.70707	1.53772	0.94799	0.365483	0.492676	1.13517	1.46203
MW0169833	Seneciphylline	Alkaloids	0.106392	-1.13833	-1.49866	-0.372889	-0.539649	-0.931435	-1.18838	-0.835328	-1.02349	-1.45517	-1.16779	0.278412	0.896306	0.420843	1.20427	0.941082	0.516907	0.651002	1.95825	0.98694	0.272919	-0.187251	1.43426	0.670792
MW0000325	Lycorine	Alkaloids	-0.754348	-0.735245	-0.66752	-1.33507	-0.904984	-0.808317	-0.886653	-1.32059	-0.365507	-0.346843	-0.312836	-0.677573	2.10852	1.86471	0.581153	1.95923	1.07739	-0.288334	0.85387	0.415022	-0.339744	-0.0366584	0.281004	0.639329
MW0160328	6-Monoacetylmorphine	Alkaloids	-0.608753	-1.03374	-0.584464	-0.804705	-0.478084	-0.474025	-0.953285	-1.2411	-0.46877	-0.640783	-0.645771	-1.08664	1.4736	1.61972	0.969597	2.05265	1.29139	1.80244	0.100633	0.123468	-0.436759	-0.257208	-0.216453	0.497038
MW0000447	Somniferine	Alkaloids	1.06428	1.77817	1.17705	0.226514	0.888966	0.904734	0.82266	0.835891	1.6377	-0.0592103	0.356132	0.678923	-0.96021	-0.211244	-1.6785	-0.75344	-0.782616	-0.871692	-0.118971	-1.11023	-1.1459	-0.8628	-0.499784	-1.31643
MW0000101	Codeine methyl ether	Alkaloids	-0.692844	-0.887371	-0.922102	-0.96891	-0.870269	-0.817591	-0.833987	-0.909545	-0.867178	-0.906687	-0.963261	-1.03734	1.00557	1.24288	0.148413	0.536007	0.224548	0.624619	0.609284	1.04334	0.702821	0.605094	2.12686	1.80766
MW0194041	Anaprel	Alkaloids	-0.347417	0.787768	0.309864	-1.42793	-1.36865	-0.663429	-0.202381	-1.20515	0.819218	0.672402	1.66366	0.0279274	0.212685	-1.25536	-1.4845	-0.608405	-1.0777	-0.358157	1.77333	0.953145	0.895073	1.40019	0.17653	0.3073
MW0145199	10-Oxosparteine	Alkaloids	-1.10857	-0.685851	-1.66843	-1.42817	-1.00101	-0.456621	-0.768802	-0.926481	-0.519185	-0.797029	-0.804743	-0.856536	1.4723	1.45025	0.445684	0.793245	0.679566	0.797909	0.483855	1.211	0.563496	0.870481	1.2237	1.02993
MW0140372	Myxol 2'-fucoside	Terpenoids	-0.671191	0.0341732	2.61259	2.21543	2.07837	-0.341887	-0.619986	-0.0689406	-0.328028	-0.372074	-0.699104	-0.505217	1.11493	-0.242961	0.357065	0.0280249	-0.428622	0.281326	-0.691495	-0.657528	-0.764255	-0.793689	-0.769949	-0.766991
MW0157143	Soyasapogenol B	Terpenoids	0.0682665	3.63922	0.825939	0.314814	0.548317	0.690116	0.00564607	-0.170966	1.04613	0.658246	-0.0123905	0.0793919	-0.979551	-0.196834	-1.01823	-0.25765	-1.17563	-0.683703	-0.222763	-0.788244	-0.490268	-1.06874	-0.0206197	-0.790497
MW0063676	Stevioside	Terpenoids	2.63076	1.75934	1.10387	0.273561	0.7292	0.69578	0.617118	0.719964	1.22082	0.439555	-0.0280958	-0.597476	-0.836791	-0.630066	-0.827246	-0.838504	-0.987716	-0.819771	-0.65897	-0.826573	-0.884047	-0.718059	-0.710978	-0.82567
MW0153479	Messagenin	Terpenoids	1.25645	1.25701	0.923949	0.608241	1.44022	1.36146	1.11978	1.49891	1.35452	0.214994	-1.0889	-0.559189	-0.795085	-0.801593	-1.21831	-0.98576	-0.947481	-0.699286	-0.578866	-0.485807	-0.760423	-0.606199	-0.617177	-0.891458
MW0054925	Methyl(7Z,9Z,9'Z)-6'-apo-y-caroten-6'-oate	Terpenoids	-0.602563	-0.329345	0.667774	-1.0831	0.823706	0.187212	-1.09165	-1.08231	1.42255	1.44749	-0.235778	-0.712215	-0.260316	1.21107	0.709036	2.1052	0.714483	1.17958	-0.980814	-0.740896	-0.50586	-1.21889	-1.13493	-0.48945
MEDL02564	Ginkgolide B	Terpenoids	-0.14499	1.54921	1.62094	0.95602	0.686425	0.672137	0.106409	-0.0265043	1.05064	1.14924	1.22647	0.860453	-0.652072	-0.656536	-1.75993	-0.79138	-1.3916	-0.232316	-0.656166	-1.10037	-1.51492	-0.937466	0.147499	-0.161202
MW0153955	Montanin	Terpenoids	0.607487	1.39297	-0.332441	-0.867789	-1.26367	0.413012	-0.430225	1.15782	0.875981	0.00463319	0.0169512	-0.507689	-0.152695	-0.960346	-1.30597	-1.58475	-0.8539	-1.03001	-1.13204	0.961731	0.988849	1.46222	1.33365	1.20621
MW0063605	Soyasapogenol B 3-O-[a-L-rhamnosyl-(1->4)-b-D-galactosyl-(1->4)-b-D-glucuronide]	Terpenoids	-0.351619	0.898527	1.03944	0.883824	0.576022	0.36327	0.45842	-0.373535	0.824537	0.855855	1.46713	0.41766	-3.40815	0.0257024	-0.648251	-0.152893	-0.877864	-0.518793	-1.0784	0.144736	-0.873096	-0.507	0.373781	0.460695
MW0055024	MG(18:2/0:0/0:0)	GL	-0.12767	0.179654	0.551373	2.23328	0.897029	0.348633	-0.10046	-0.043293	0.399206	0.117497	-0.492774	-0.802835	-0.877314	-0.619779	2.94645	0.635241	0.371167	-0.00534803	-0.979331	-0.794664	-1.04177	-0.870013	-0.950568	-0.973705
MEDP1448	MG(18:0/0:0/0:0)	GL	-0.00107813	-0.165966	1.23913	0.919936	-0.603572	-0.721286	2.75012	1.74477	-0.491386	0.197832	-0.345663	0.590189	-1.03392	-1.04678	-0.456894	-0.880045	-0.514604	-1.02686	-0.959644	0.833495	-0.928442	0.262976	1.07151	-0.433815
MW0055045	MG(22:6(4Z,7Z,10Z,13Z,16Z,19Z)/0:0/0:0)	GL	-0.252888	0.244798	0.799013	1.9503	0.9783	0.409484	0.274779	0.123137	0.255191	-0.199846	-1.13338	-1.19822	-0.294417	-0.11679	2.76499	0.745294	0.423016	0.118612	-0.728554	-1.01827	-0.873334	-1.07587	-1.0685	-1.12685
MW0069595	TG(15:0/20:4(5Z,8Z,11Z,14Z)/18:3(6Z,9Z,12Z))	GL	0.0175664	0.172568	-0.202316	-0.387912	-0.150428	-1.17603	-0.0147227	-0.327224	0.837914	0.0923309	2.98979	2.12129	-0.0104667	-0.701665	-1.19278	-0.422607	1.72443	-0.884827	-0.586423	-0.499264	-0.0936868	-0.648209	-0.446321	-0.211011
MW0079891	TG(20:0/i-14:0/i-12:0)	GL	-0.957142	-0.939346	-0.948097	-0.948959	-0.924861	-0.974758	-0.95582	-0.940693	-0.967999	-0.8423	-0.892835	-0.342397	0.635102	0.646852	1.30033	0.86918	1.37288	1.29772	1.1275	0.933375	-0.222065	1.05832	-0.136098	1.75212
MW0054394	Lithocholic acid	Bile acids	0.647124	1.53497	0.978747	0.657187	0.822337	1.06904	-0.0531523	1.01697	1.62579	1.29845	0.768845	-0.537348	-0.336526	-0.470461	-1.76313	-0.310546	-1.2462	-0.830192	-0.240823	-0.916481	-1.29826	-0.492305	-0.567387	-1.35665
MW0063745	Taurochenodeoxycholic acid	Bile acids	-0.590161	0.129366	2.56745	2.36767	0.376938	-0.0559456	0.65141	0.735065	0.395227	1.21879	0.764994	0.322427	-0.765355	-0.279258	-0.758555	-0.92312	-0.879034	-0.91419	-0.744362	-0.784501	-0.769688	-0.637275	-0.480137	-0.947759
MW0053757	Glycolithocholic acid	Bile acids	-0.692201	-0.768645	0.312998	0.357805	-0.533236	-0.300983	0.615403	-0.364253	-0.243492	3.06512	1.35415	1.50722	-0.476217	0.527174	-0.282565	-0.638295	-0.916395	-1.36737	-1.00137	0.774343	0.342695	-0.68258	0.479058	-1.06836
MEDN0115	Chenodeoxycholic acid	Bile acids	1.10128	2.45403	-0.206746	1.14696	1.03014	0.386646	0.533443	0.654208	1.37888	0.423575	0.525977	-0.621227	-0.891203	-0.432441	-1.20385	-1.20236	-1.0224	-1.50244	-0.98097	-0.812257	-0.777756	-0.450938	0.13272	0.336724
MEDP0212	N-Acetylserotonin	Tryptamines,Cholines,Pigments	-0.707142	-0.749479	-0.988294	-1.11216	-0.958141	-1.03057	-1.13091	-1.02341	-0.942786	-1.06154	-0.637628	-0.915141	1.03548	1.08576	0.367337	0.708954	0.274917	0.517084	1.27261	1.12817	1.10363	1.00307	1.35747	1.40274
MW0149545	magnesium;methyl (3R,11Z,12R,21S,22S)-16-acetyl-11-ethylidene-12,17,21,26-tetramethyl-4-oxo-22-[3-oxo-3-[(2E,6E,10E)-3,7,11,15-tetramethylhexadeca-2,6,10,14-tetraenoxy]propyl]-23,25-diaza-7,24-diazanidahexacyclo[18.2.1.15,8.110,13.115,18.02,6]hexacosa-1,5,8(26),9,13(25),14,16,18,20(23)-nonaene-3-carboxylate	Tryptamines,Cholines,Pigments	-0.635929	-0.390814	-0.689945	-0.890882	-0.741531	-0.660197	-0.794211	-0.913481	-1.28208	-0.90256	-0.534504	-1.15997	0.191942	0.667658	-0.437946	0.391374	0.0931225	-0.118855	0.91695	1.2697	1.21152	1.54124	1.93553	1.93387
MW0154479	N-hydroxyl-tryptamine	Tryptamines,Cholines,Pigments	-0.087527	0.324479	0.393094	-0.72039	-0.767344	-0.860793	-1.09975	-1.32492	-0.43128	-2.87869	0.818849	-0.709575	0.615973	1.03591	-0.107911	0.551866	-0.150282	0.283136	1.21596	0.539345	0.00671655	0.376604	1.66059	1.31594
MW0010951	(5Z,7E)-(3S,23S)-24-oxo-9,10-seco-5,7,10(19)-cholestatriene-3,23,25-triol 23-D-glucuronide	CoEnzyme and vitamins	-1.10261	-1.08546	-1.09219	-0.963544	-1.06501	-1.07536	-0.932391	-1.04258	-1.08075	-1.1065	-1.11841	0.935001	0.752811	0.943742	0.918647	1.03248	0.904591	0.85404	1.00314	0.797738	0.785695	0.773482	1.08065	0.882783
MW0053909	Hexanoyl-coenzyme a	CoEnzyme and vitamins	0.111179	1.13476	0.983349	1.18126	1.30924	0.322741	1.03514	1.593	0.8202	1.35066	0.608109	0.540831	-0.840819	-1.12527	-0.855778	-0.716989	-0.628343	-0.724068	-1.17377	-1.22707	-0.814766	-0.519208	-1.18991	-1.17447
MW0147936	Cyclofoetoside B	Steroids	1.47748	1.80066	1.84966	-0.880403	1.70297	1.70826	1.44117	-0.877993	-0.850626	-0.728179	-0.516975	-0.187747	-0.376454	-0.410339	-0.228374	-0.478652	-0.405855	-0.446196	-0.41643	-0.642054	-0.591258	-0.69513	-0.669299	-0.57823
MW0147203	Carnosifloside I	Steroids	0.0543647	1.13069	0.323949	-1.46873	-0.504539	-0.361043	-0.597259	-0.939149	1.41824	0.887003	1.677	0.840512	-0.408591	-0.488693	-1.92152	-0.564452	-1.52885	-0.649569	0.850089	-0.144902	-0.496015	0.412887	1.47183	1.00674
MW0010444	(+)-Lyoniresinol 9-glucoside	Lignans and Coumarins	0.772934	-0.771408	-0.693885	-1.6764	-0.578001	-0.179148	-0.814913	-0.58953	0.766902	0.0743179	0.744448	0.997879	-0.206811	-0.351644	-1.70516	-0.390182	-0.964901	-0.342188	1.26049	1.5229	-0.551945	0.0792073	1.92415	1.67289
MEDL01909	1,7-Bis(4-hydroxyphenyl)-3-heptanone	Phenolic acids	0.236174	0.230273	1.64015	0.244942	1.43669	-0.649087	1.08566	0.794522	1.58355	1.49954	0.85768	0.359645	0.176088	-0.307006	-0.0413347	-1.25824	-1.35179	-1.19468	-1.39462	-0.452044	-0.760653	-0.788912	-0.886637	-1.05992
MW0008588	N,N-dimethylsphingosine	SP	0.20616	0.515974	1.72413	0.832698	0.642129	1.04417	3.31229	0.60492	0.23501	-0.202024	-0.500713	-0.68855	-0.796765	-0.8148	-0.583106	-0.79055	-0.634302	-0.706657	-0.7138	-0.199291	-0.799167	-0.361651	-0.638645	-0.687463
