# Supplementary material for: Effect of chitosan on buck semen quality and semen plasma metabolites during low-temperature storage
Source: Front Vet Sci. 2025 Mar 13;12:1544234. doi: 10.3389/fvets.2025.1544234 (PMC11949143; doi:10.3389/fvets.2025.1544234)
Supplement: Supplementary file 5 [file Table_2.xlsx]

## Sheet: Sheet1
Index	Compounds	Class I	Class II	Formula	Level	score	CAS	CS-1_vs_CT-1	CS-5_vs_CT-5	CT-5_vs_CT-1	CS-5_vs_CS-1	CT1-6	CT1-1	CT1-2	CT1-3	CT1-4	CT1-5	CS1-6	CS1-1	CS1-2	CS1-3	CS1-4	CS1-5	CT5-1	CT5-2	CT5-6	CT5-3	CT5-4	CT5-5	CS5-1	CS5-2	CS5-6	CS5-3	CS5-4	CS5-5	cpd_ID	kegg_map
MW0057055	1,2-Dilinoleoyl-SN-glycero-3-phosphocholine	GP	PC	C44H80NO8P	3	0.7669	998-06-1	FALSE	FALSE	TRUE	FALSE	7176.75	8292.54	9205.09	7153.9	7889.77	7973.24	6487.14	5046.23	11896.3	11205.7	12345.7	5861.1	1928.35	5928.36	2570.01	1517.94	5422.27	4154.91	12370.8	4628.94	2099.29	4546.52	6425.46	3773.3	C00157	ko00564,ko00590,ko00591,ko00592,ko01100,ko04723,ko05231
MW0156499	Salannin	Terpenoids	Triterpene	C34H44O9	3	0.8642	992-20-1	FALSE	TRUE	FALSE	TRUE	3491.28	7259.42	5843.94	1614.91	5032.81	5427.82	3199.72	672.71	6768.79	5776	6446.33	2691.28	4252.12	6051.1	5274.18	6216.4	6264.95	4065.88	7013.92	13202.7	9283.87	10047.8	7419.13	15878.2	-	-
MW0103076	Valproic acid	Organic acid and Its derivatives	Organic acid and Its derivatives	C8H16O2	3	0.7919	99-66-1	FALSE	FALSE	TRUE	FALSE	3769.36	4528.38	4261.22	3612.83	4217.59	4535.27	3514.97	4687.46	5208.6	3709.9	2644.95	3667.67	2905.52	3551.31	2307.82	2997.97	2645.89	2691.6	2643.15	3671.97	2092.15	3229.99	3912.09	2986.3	C07185	ko00982,ko04976
MEDN1476	Allantoic acid	Organic acid and Its derivatives	Organic acid and Its derivatives	C4H8N4O4	3	0.7872	99-16-1	FALSE	FALSE	FALSE	TRUE	353463	306019	389052	353423	311874	321267	418477	331495	357329	335604	326658	303809	302401	382426	427664	317428	279294	313230	254723	258516	261682	281970	317836	332635	C00499	ko00230,ko01100
MW0154557	N-Butyl-11-[(7R,8R,9S,13S,14S,17S)-3,17-dihydroxy-13-methyl-7,8,9,11,12,13,14,15,16,17-decahydro-6H-cyclopenta[A]phenanthren-7-YL]-N-methylundecanamide	Hormones and hormone related compounds	Hormones and hormone related compounds	C34H55NO3	3	0.6002	98007-99-9	TRUE	TRUE	TRUE	FALSE	41278.6	35613.9	38458.5	37884	40366	36470.5	33643.3	29776	34241.7	19448.8	9007.43	9394.57	11585	9089.62	5906.93	7718.74	6935.78	9469.53	14669.8	15068.2	14349.8	10341.2	10675.6	8010.4	-	-
MW0107948	Pyroglutamic acid	Amino acid and Its metabolites	Amino acid derivatives	C5H7NO3	3	0.8534	98-79-3	FALSE	FALSE	TRUE	TRUE	13219.4	11832.1	6214.15	6588.32	12867.1	14623	14826.8	8458.89	14539.2	13840.5	10931.4	9970.3	3165.12	6720.76	7847.69	8926.07	5163.75	5844.02	10504.5	7808.88	7386.18	7725.85	7603.13	7297.09	C01879	ko00480,ko01100
MW0063766	alpha-Terpineol	Alcohol and amines	Alcohols	C10H18O	3	0.7536	98-55-5 | 8000-41-7 | 8006-39-1 | 68797-63-7 | 22347-88-2	FALSE	FALSE	FALSE	TRUE	5885.71	8106.57	4280.14	4424.75	4820	6964.48	4724.62	4824.9	5630.19	7443.24	5932.14	4907.58	3692.04	5480.79	3839.25	4506.07	3819.63	4734.1	3775.14	3888.61	4237.88	3819.26	4055.59	3878.63	-	-
MEDN0068	S-(5-Adenosy)-L-Homocysteine	Nucleotide and Its metabolites	Nucleotide and Its metabolites	C14H20N6O5S	1a	0.9106	979-92-0	FALSE	TRUE	FALSE	FALSE	10136.1	3469.27	8962.28	8863.33	9109.18	8973.84	8995.3	8610.25	11747.4	10409.5	12107.4	11164.2	9492.75	9033.12	6326.99	8579.62	6626.38	5584.4	11188.4	8957.34	8008.17	10122.6	14814.4	11072	C00021	ko00270,ko01100,ko01230,ko01240,ko05208
MW0115448	Trichloroethanol glucuronide	Organic acid and Its derivatives	Organic acid and Its derivatives	C8H11Cl3O7	3	0.5754	97-25-6	TRUE	FALSE	TRUE	FALSE	9715.97	10097.5	9679.87	8675.94	8237.77	8187.39	8038.47	8103.53	8064.28	8164.32	8756.18	7191.11	7876.58	7558.95	7356.53	7697.23	6633.35	8260.77	7616.91	7739.01	7851.55	8630.04	8078.77	6577.06	C14869	ko00980
MW0005946	Acetohexamide	Alcohol and amines	Amines	C15H20N2O4S	3	0.7674	968-81-0	FALSE	FALSE	FALSE	TRUE	10653.3	15205.5	13418.3	13034.5	20988.3	13465	18025	10913.9	13747.2	9147.17	12670.1	13594	25694.2	11049.5	17635.2	28881.9	22647.2	11171.3	25821.2	24083.1	23642.7	26883.4	32599.1	29812.3	C06806	-
MW0009611	Pyridaben	Benzene and substituted derivatives	Benzene and substituted derivatives	C19H25ClN2OS	3	0.8554	96489-71-3	TRUE	FALSE	TRUE	TRUE	539470	586059	465075	410295	409658	251393	317122	450053	358642	141092	35695.9	13531.6	10298.8	9276.89	9498.99	6182.94	8684.83	8988.75	11165	15719.5	14775.8	6664	7165.64	14968.4	C18614	-
MW0009652	Ranolazine	Benzene and substituted derivatives	Phenolics	C24H33N3O4	3	0.7955	95635-55-5 | 142387-99-3 | 110445-25-5	FALSE	TRUE	FALSE	TRUE	12800.2	13137.2	12936.8	11363	14567.4	14511.7	12654.2	11899.8	16313.2	16180.2	17800.9	17586.8	13486.6	13865.1	8091.08	16440.5	12977.5	13711.7	8210.16	7829.55	10784	11361.9	12166	4267.56	-	-
MW0103574	Gemcitabine	Others	FDA	C9H11F2N3O4	3	0.6714	95058-81-4	FALSE	TRUE	FALSE	FALSE	17793.7	18687.1	17779.5	13207.6	16145	17026.8	14901.1	13341.8	20240	19217.1	20214.6	18649	18706	20701.7	14008.4	17471.8	18058.5	15788.5	20697.4	20372.5	18682.4	20659.9	25064.7	24749.4	C07650	-
MW0002223	2,4-Toluenediamine	Benzene and substituted derivatives	Benzene and substituted derivatives	C7H10N2	3	0.7833	95-80-7	FALSE	FALSE	TRUE	FALSE	5155.16	5367.41	4513.61	4218.8	5109.54	4166.73	3697.7	4092.1	5165.73	4776.87	4721	4805.81	4687.08	4115.37	4233.01	3541.37	3548.81	3121.89	4590.7	3903.41	4059.74	4159.84	4661.6	3868.89	C14401	-
MW0108972	o-Cresol	Benzene and substituted derivatives	Phenolics	C7H8O	3	0.8334	95-48-7	FALSE	TRUE	FALSE	TRUE	4258.48	2165.57	3412.42	3190.02	2217.85	1949.83	3294.89	2721.01	3550.16	2513.85	2515.26	2025.94	2744.8	2899.06	2251.13	2462.55	4350.7	2677.18	1520.94	2012.15	1774.52	2411.97	2189.73	2591.94	C01542	ko01100
MW0107969	L-Tyrosine ethyl ester	Aldehyde,Ketones,Esters	Esters	C11H15NO3	3	0.6256	949-67-7 | 23234-44-8	FALSE	FALSE	TRUE	FALSE	18624.4	18485.7	16303.5	15330.7	16030.6	16646.8	16404	16437.3	16070.8	19716.2	14367.9	15531.2	15559.4	15873.4	13442.6	15512.6	10845.1	12061.4	13096.1	14429.8	16863.1	18131.8	16125.9	14317.1	C01458	-
MW0145223	N-(2-hydroxyethyl-1,1,2,2-d4)-5Z,8Z,11Z,14Z-eicosatetraenamide	Alcohol and amines	Amines	C22H37NO2	3	0.8833	946524-40-9	TRUE	FALSE	TRUE	FALSE	342835	744308	555100	473120	514819	541960	285380	280364	489204	409640	290676	315871	119459	274801	107340	282831	97284.2	144474	226467	140276	177644	159422	448880	142783	-	-
MW0063564	C24:1 Sphingomyelin	SP	SM	C47H93N2O6P	3	0.7716	94359-13-4	FALSE	FALSE	TRUE	TRUE	53101.1	286317	259905	220248	218531	41746	163348	123240	33462.1	100333	79276.6	27976.1	16011	9332.23	8848.49	10682.5	43937.6	22844	9936.04	8731.85	18401.2	26756.7	20905.4	14379.2	C00550	ko00600,ko01100,ko04071,ko04217
MW0161656	notoamide D	Aldehyde,Ketones,Esters	Ketones	C26H31N3O4	3	0.6763	937251-98-4	FALSE	FALSE	TRUE	TRUE	3684.83	3132.98	3445.92	2439.76	2919.97	2389.27	2600.23	2459.02	3517.55	2111.55	2814.04	1605.92	1152.36	1313.24	1176.39	1614.21	1525.08	1504.74	1473.19	751.88	1416.32	1383.17	1538.99	1347.06	-	-
MW0169224	Glimepiride	Amino acid and Its metabolites	polypeptide	C24H34N4O5S	3	0.781	93479-97-1	TRUE	FALSE	TRUE	FALSE	8780	3455.43	6023.08	7756.85	6778.51	6232.76	4550.22	2278.02	2383.95	2024.03	3054.34	1011.73	2452.75	3056.35	2430.91	4036.89	6131.93	2809.49	7646.91	1139.16	1327.11	644.7	1919.96	1295.4	C07669	-
MW0122950	Asticolorin C	Heterocyclic compounds	Heterocyclic compounds	C33H28O9	3	0.7082	93395-44-9	FALSE	FALSE	TRUE	TRUE	25683.1	28405.5	28864.3	24963.9	20614	11574	12012.7	20243.2	25892.7	20526.7	26161.5	11734.9	5410.62	12609.6	5699.36	7000.6	6990.98	6699.45	5459.03	5298.48	10519.2	5627.07	8361.34	8506.16	-	-
MW0012407	15(S)-Hede	FA	Oxidized lipids	C20H36O3	3	0.6719	92693-04-4	FALSE	FALSE	TRUE	FALSE	179805	141857	279153	276556	269097	314974	61713.8	343277	160775	183525	81592.4	180790	40751	40757.3	101867	46259.1	90213.2	42405.1	45272.7	196324	52581.1	205761	196333	81643.4	-	-
MW0113183	Tetrahydromethanopterin	Organic acid and Its derivatives	Organic acid and Its derivatives	C30H45N6O16P	3	0.6783	92481-94-2	FALSE	TRUE	TRUE	TRUE	8442.22	9753.57	8725.17	6774.51	7344.28	7632.42	7561.17	12411.5	9295.86	8720.79	10297.6	9225.8	11553.6	11446.3	8028.6	10358.6	9451.81	9812.37	14036.4	13322.4	14139.9	15318	17635.4	16281.1	C01217	ko00790,ko01100,ko01200,ko01240
MW0157403	Simplexin, 22,23,24,25-tetradehydro-	Terpenoids	Ditepenoids	C30H40O8	3	0.8324	92219-48-2 | 52306-12-4	FALSE	TRUE	FALSE	TRUE	1069.86	1561.02	516.41	992.89	844.75	1107.84	1060.24	868.1	1220.01	552.87	1401.42	1096.66	4240.6	2874.24	926.94	1324.15	1248.33	1657.78	3863.84	2622.55	3147.37	6038	3575.44	3949.95	-	-
MW0006232	Benzidine	Benzene and substituted derivatives	Benzene and substituted derivatives	C12H12N2	3	0.5186	92-87-5	TRUE	FALSE	TRUE	FALSE	55782.3	59764	51458.7	46705.4	47827.8	40458.2	39614.2	47089.2	48675.8	38315.3	32239.2	38479.7	34121.5	36437.2	36524	33624.8	34627	28428.7	29405.2	39344.5	41527.4	37062	36023.9	46066.7	C16444	-
FDATN01304	Letermovir	Others	Medicine	C29H28F4N4O4	3	0.5736	917389-32-3	FALSE	FALSE	TRUE	TRUE	1939.89	1573.64	2218.74	2269.78	2297.77	1961.97	2062.86	2006.24	1535.65	2040.8	2059.63	1780.59	1003.17	629.98	648.13	511.83	839.83	875.65	1061.79	607.94	992.4	749.76	789.62	943.64	-	-
MW0106594	Enniatin B	Heterocyclic compounds	Heterocyclic compounds	C33H57N3O9	3	0.8078	917-13-5	TRUE	FALSE	TRUE	FALSE	12141.6	21204.4	21724.5	17302.9	16333.2	16540.6	11890	7251.31	17009.1	5232.55	1202.68	2001.16	1206.27	935.99	3618.04	1741.54	2876.8	2991.8	2591.98	2499.94	2000.81	1747.22	1391.21	1784.94	-	-
MEDTP02637	8-iso-15-keto-PGE2	Hormones and hormone related compounds	Hormones and hormone related compounds	C20H30O5	3	0.5969	914804-63-0	FALSE	FALSE	TRUE	TRUE	20592.9	21747.5	18949.4	15156.5	17634.7	18200	17903.6	17801	21615.1	21354.8	22216.8	20695.2	25762.8	25651.3	18987.4	23377.2	20009.4	21638.7	27781.5	24167.2	20565.5	22772.4	27915.2	28145.4	-	-
MW0141917	3-(2-Hydroxyphenyl)catechol	Benzene and substituted derivatives	Benzene and substituted derivatives	C12H10O3	3	0.7213	91368-55-7	TRUE	FALSE	FALSE	FALSE	11818.5	15795.5	13436.4	11465.1	16056.7	14375.5	11842.5	9293.63	7680.12	12662.9	11882.2	10127.1	14580.7	12861.9	15328.2	12299.8	10714.2	11255.1	11103.6	11200	12679.6	14844	10130.9	15088	C03569	ko01100
MW0116980	Veliparib	Alcohol and amines	Amines	C13H16N4O	3	0.7566	912444-00-9	FALSE	FALSE	FALSE	TRUE	150539	179775	147153	103221	148815	143080	117777	100777	179510	160812	169047	140996	108207	132689	110791	139377	110498	97072.7	99800.4	107096	91919.3	100314	110015	120382	-	-
MW0009910	Tiocarlide	Benzene and substituted derivatives	Benzene and substituted derivatives	C23H32N2O2S	3	0.7397	910-86-1	FALSE	FALSE	TRUE	TRUE	815.42	2990.58	1088.08	726.98	2474.38	2830.73	741.34	2127.15	1209.9	3249.27	3153.71	3053.01	12586.1	12505.4	10161	10233.5	9341.56	4389.57	10502.1	13974.5	8241.52	8744.28	8505.76	14294.6	-	-
MW0109259	(R)-3-Amino-4-(3-hexylphenylamino)-4-oxobutylphosphonic acid	Others	Others	C16H27N2O4P	3	0.6993	909725-61-7	FALSE	FALSE	TRUE	TRUE	148887	126111	137157	51236	118250	49569.3	60029.6	53087.4	66738.8	115257	91050.1	58007	81600.7	30742	36032.9	18264.4	26350.4	19374	69442.2	33006.5	14242.5	25268.1	24138.3	43872.6	-	-
MW0158329	Polytuftsin	Amino acid and Its metabolites	Small Peptide	C21H40N8O6	3	0.5489	9063-57-4 | 112592-90-2	FALSE	FALSE	TRUE	TRUE	4103.96	3739.81	2878	2576.27	3298.85	3133.31	3864.48	2560.37	4878.6	4727.28	5014.54	3876.09	9502.95	9663.16	6843.77	10806.7	7402.7	8993.12	10957.1	7117.36	4767.6	4682.79	6846.53	7437.96	-	-
MW0053776	Gossypol	Alcohol and amines	Alcohols	C30H30O8	3	0.6254	90141-22-3	TRUE	FALSE	TRUE	TRUE	90271.3	87181	62288.4	55659.8	50678.5	51190.2	54730.2	53735.4	61674	40274.6	28385.7	19222.5	18408.9	18270	11578.1	3904.82	4359.12	14227.1	17671.1	16049.1	14510.7	17406	19201.7	18933.7	C07667	-
MW0062136	(2R)-2-[(2R,3R,4S)-3,4-bis(2-hydroxyethoxy)oxolan-2-yl]-2-hydroxyethyl dodecanoate	FA	Others	C22H42O8	3	0.611	9005-67-8	FALSE	FALSE	TRUE	TRUE	292178	315781	276501	262697	273973	283039	258517	267818	308697	295974	252008	197663	221423	222085	169789	202991	181522	234346	238257	187946	191035	224918	182073	168934	-	-
MEDN1502	2-Phenylbutyric acid	Organic acid and Its derivatives	Organic acid and Its derivatives	C10H12O2	1b	0.7426	90-27-7	FALSE	FALSE	TRUE	TRUE	372494	519666	503267	466173	449399	438102	404644	396241	489338	488587	506343	472886	347137	357319	259387	384272	303478	340060	324305	297146	266438	307219	394963	376519	-	-
MW0015395	9S-HOTrE	FA	Oxidized lipids	C18H30O3	3	0.5408	89886-42-0	FALSE	TRUE	FALSE	TRUE	8155.79	9925.53	8072.97	10990.3	7902.61	7931.58	7517.39	8067.01	9216.19	12592.3	8890.85	8746.3	8831.36	9870.43	6892.93	9836.7	8006.91	8298.35	8233.03	6892.42	2308.72	1234.5	3394.42	6255.7	-	-
MEDN0362	LPE(18:1/0:0)	GP	LPE	C23H46NO7P	1a	0.921	89576-29-4	TRUE	TRUE	TRUE	TRUE	61039.1	97306.2	133466	162152	145085	164391	57756.3	77330.1	115466	64914.2	32412.5	28234.5	23970.5	33036.9	83097.3	63434.2	36850.5	51027.7	21705.6	16159.1	13341.9	14896.7	14536.2	9893.33	C04438	ko00564
MW0106353	Dacarbazine	Amino acid and Its metabolites	Small Peptide	C6H10N6O	3	0.7024	891986	FALSE	FALSE	TRUE	FALSE	6517.61	7336.85	5779.34	5538.81	5152.28	5411.9	5598.65	5450.53	5789.44	6838.68	4224.47	4591.46	4230.65	3788.51	4899.54	4274.04	3856.25	6317.67	4544.78	4359.09	4360.15	4825.06	5161.31	4689.85	C06936	-
MW0007592	Mesalazine	Organic acid and Its derivatives	Organic acid and Its derivatives	C7H7NO3	3	0.7033	89-57-6	FALSE	FALSE	TRUE	FALSE	120156	149988	142558	125814	125339	130324	108610	103959	135439	135934	133376	128398	126928	125871	104091	120479	105137	97647.9	108855	109462	102587	113073	129477	108910	-	-
MW0146619	(2R,4S)-2-{(R)-carboxy[(phenylacetyl)amino]methyl}-5,5-dimethyl-1,3-thiazolidine-4-carboxylic acid	Organic acid and Its derivatives	Organic acid and Its derivatives	C16H20N2O5S	3	0.5343	87492-68-0	FALSE	FALSE	TRUE	FALSE	11592.4	12479.9	8291.78	9842.2	10992.9	10833.6	18669.5	9861.53	11269.9	6299.1	8130.39	5757.92	3643.33	5138.31	2506.26	5037.88	6390.85	4857.61	4677.41	5249.45	6026.52	5011.38	5416.78	5453.52	-	-
MW0007976	N-(2-aminoethyl)-4-chlorobenzamide	Benzene and substituted derivatives	Benzene and substituted derivatives	C9H11ClN2O	3	0.5825	87235-61-8	FALSE	FALSE	TRUE	FALSE	156930	161437	158769	160894	151815	158736	144855	123161	151885	164428	162101	161347	151980	144895	149483	149993	109942	132727	132652	144993	74957.7	161361	151873	134632	-	-
MW0169545	N-[(3S)-Tetrahydro-2-oxo-3-furanyl]hexadecanamide	Amino acid and Its metabolites	Amino acid derivatives	C20H37NO3	2	0.9483	87206-01-7	FALSE	TRUE	TRUE	TRUE	80608.9	145866	91331.5	74423.5	77400.6	71040.5	61797.7	62243.8	65321.8	65043.7	57234.2	59919.5	40026.7	42087.8	30768.6	39460.6	30018.6	43239.8	51126.1	41588.5	54314.5	47748.9	66436.2	54878.5	-	-
MW0124410	Indoleacetic acid	Organic acid and Its derivatives	Organic acid and Its derivatives	C10H9NO2	3	0.7696	87-51-4	FALSE	FALSE	TRUE	TRUE	32416.1	39376.3	39571.5	36434.1	36140.3	36098.8	32537	31024.5	36693.8	37982.7	39037.2	37320.9	32989.9	34424.4	28537.4	34082.5	28757.6	31064.4	30729.3	30383.4	27448.5	29881.9	33661.6	34273.2	C00954	ko00380,ko01100
MW0122107	6-Chloropurine	Heterocyclic compounds	Heterocyclic compounds	C5H3ClN4	3	0.6069	87-42-3 | 111055-92-6 | 133762-83-1	FALSE	FALSE	TRUE	FALSE	23019.1	39331.8	29598	25070.9	26525.5	29431.3	26135.4	13970.3	29988.4	35609.2	30051.7	26365.7	24908.5	25179.4	20425.9	23955.5	12102.5	13214	18378.8	22196.6	15762.9	19729.5	27845.6	22701.8	-	-
MW0106005	Benazepril	Amino acid and Its metabolites	Amino acid derivatives	C24H28N2O5	2	0.8605	86541-75-5	TRUE	FALSE	TRUE	FALSE	544341	563317	576904	531516	471459	436646	416019	482463	457318	99319.1	14331.3	13374.5	12889.4	11692.3	4427.45	7529.79	6275.38	15809.2	10654.7	15907.5	9369.38	4364.54	9578.29	12207.9	C06843	-
MW0007170	Fluconazole	Benzene and substituted derivatives	Benzene and substituted derivatives	C13H12F2N6O	2	0.9282	86386-73-4	TRUE	FALSE	TRUE	FALSE	12442.5	14618.3	15169.8	12412.9	12982.2	12990.4	10535.7	10641.8	12996.4	12811.4	12511.7	11826.4	11931.1	11609	8715.01	12092.1	9663.64	10886.3	10359.9	10723	9505.34	9596.49	12099.1	11863	-	-
MW0007570	Medetomidine hydrochloride	Benzene and substituted derivatives	Benzene and substituted derivatives	C13H17ClN2	3	0.5489	86347-15-1 | 106807-72-1	FALSE	FALSE	TRUE	FALSE	9442.43	9651.33	9623.75	8428.84	8593.57	7460.34	7755.04	7687.23	7434.23	12677.5	8515.76	8445.46	7823.69	8237.84	6631.51	7980.65	5292.92	6009.63	6755.08	7331.56	7525.33	7437.09	11038.8	8158.86	-	-
MW0140372	Myxol 2'-fucoside	Terpenoids	Terpenoids	C46H66O7	3	0.5833	863126-98-1	FALSE	TRUE	FALSE	TRUE	13207.5	59938.8	230762	204450	195370	35024.3	16599.8	53107.3	35942.5	33024.4	11358.2	24203.5	131541	41578.2	81330.8	59531.4	29278	76312.9	11862.3	14112.7	7041.9	5091.82	6664.64	6860.61	C15941	-
MEDP1904	LPE(18:2/0:0)	GP	PE	C23H44NO7P	2	0.9761	85046-18-0	TRUE	FALSE	FALSE	TRUE	167865	222859	263668	438610	237053	230411	129392	164179	194667	170897	99388	88238.2	80800.4	102565	534006	242080	203435	182858	70775.5	59611.4	52555.3	54035.6	62497.1	52846.5	C00350	ko00563,ko00564,ko01100,ko04136,ko04140,ko04723,ko05130,ko05167
MEDL01942	Dibutyl phthalate	Benzene and substituted derivatives	Benzene and substituted derivatives	C16H22O4	2	0.8111	84-74-2	TRUE	FALSE	TRUE	TRUE	3.45186e+06	3.77401e+06	3.63767e+06	3247212	3.19418e+06	2.70091e+06	2.66263e+06	2.64713e+06	2.89677e+06	1.17813e+06	309280	296793	192865	191081	114251	157753	127849	214115	222865	280109	201724	87956.5	221250	224668	C14214	-
MEDP1406	Carnitine C14:1	FA	CAR	C21H39NO4	3	0.7382	835598-21-5	FALSE	TRUE	FALSE	FALSE	1066.38	514.48	4001.06	2761.73	2951.62	3143.61	1023.84	1225.44	1001.37	2086.17	880.67	1106.74	1015.46	2211.7	2399.33	3404.15	2751.83	1556.01	975.18	588.86	852.59	713.87	1022.8	955.05	-	-
MW0150710	HC-Toxin	Heterocyclic compounds	Heterocyclic compounds	C21H32N4O6	3	0.8594	83209-65-8	FALSE	TRUE	TRUE	FALSE	2974.8	5680.78	4360.76	5690.76	5907.99	3297.02	2141	2483.21	3925.75	4656.52	4494.42	3061.08	1715.1	3637.03	1926.42	3032.18	1909.78	3756.81	6014.34	5164.52	4971	3024.92	5610.44	3948.39	-	-
MW0126369	Quinacrine	Heterocyclic compounds	Heterocyclic compounds	C23H30ClN3O	3	0.8326	83-89-6	FALSE	TRUE	TRUE	TRUE	8106.52	8815.73	7569.18	6455.42	6381.87	6119.06	6540.45	6124.44	7505.89	6780.48	6499.86	5490.29	6202.09	6318.65	5171.25	6402.82	4521.83	6717.31	5941.55	4863.93	786.64	923.36	1028.18	4001.22	C07339	-
MEDP0250	Riboflavin	CoEnzyme and vitamins	CoEnzyme and vitamins	C17H20N4O6	1a	0.962	83-88-5	FALSE	TRUE	FALSE	TRUE	113063	110497	98082.5	97967.7	106842	120073	116509	96699.5	121411	103298	130336	131413	163397	147114	104205	149655	112563	105336	151879	147134	156968	174580	232290	193522	C00255	ko00740,ko01100,ko01240,ko02010,ko04977
MW0049216	Deoxycholic acid	Bile acids	Bile acids	C24H40O4	3	0.7965	83-44-3	TRUE	FALSE	TRUE	FALSE	30843.3	21466.8	21452.2	31122.2	19202.6	21403.3	18744.3	18258.8	22983.7	17948.3	11963.5	10093.9	13926.6	12656.5	9087.71	12005.7	10766.6	11982.1	13676.8	13848.5	11608	11409.2	14678	12254.3	C04483	ko04976
MW0054947	Methylprednisolone	Hormones and hormone related compounds	Hormones and hormone related compounds	C22H30O5	2	0.8246	83-43-2	FALSE	FALSE	TRUE	FALSE	7494.68	7489.05	6563.32	5289.5	6301.06	6433.18	5318.11	5332.46	6406.28	6029.67	6821.55	5835.65	6416.59	5345.99	4154.36	5310.8	4626.15	5847.12	6117.4	5928.69	4819.57	5408.69	6619.95	6919.2	-	-
MW0141099	1,2-Didecanoylglycerol	GL	MG	C23H44O5	3	0.5717	82950-64-9 | 17863-69-3	FALSE	FALSE	TRUE	TRUE	4843.44	6714.43	4708.52	7804.25	5562.98	6882.66	3999.46	4553.37	6082.42	5872.68	6213.19	4441.35	3869.21	5847.98	5272.59	3678.06	4207	1792.22	4060.65	3733.31	3872.85	3602.36	4624.06	2960.37	C01885	ko00561,ko01100,ko04714,ko04923,ko04975,ko04977
MW0000420	Ranitidine	Heterocyclic compounds	Heterocyclic compounds	C13H22N4O3S	3	0.7089	82530-72-1	TRUE	FALSE	TRUE	FALSE	9820.12	14155.8	13990	10149.5	11984.5	13264	6541.21	8881.28	11463.8	8353.99	7706.21	10057.5	8041.26	11362.5	6776.16	9150.4	5842.51	5350.4	17714.5	9558.89	6578.83	11481.2	9502.05	4294.47	-	-
MW0120692	4-Pyridoxic acid	Benzene and substituted derivatives	Benzene and substituted derivatives	C8H9NO4	2	0.9539	82-82-6	FALSE	TRUE	FALSE	FALSE	3557.41	3806.11	3611.04	2715.29	3118.51	3290.72	3400.34	3014.77	3533.27	3826.44	3921.53	1895.86	3604.42	3303.26	2984.11	3578.33	3506.7	3240.19	3883.63	3955.55	3911.6	4194.96	4655.29	3965.35	C00847	ko00750,ko01100
MW0005881	8-Anilino-1-naphthalenesulfonic acid	Benzene and substituted derivatives	Benzene and substituted derivatives	C16H13NO3S	3	0.6654	82-76-8	FALSE	FALSE	TRUE	TRUE	10760.1	11312.3	10018.5	6559.34	6067.52	11926.9	10214.5	13226.8	10239.4	17982.3	5698.68	4946.81	4804.38	3899.66	3182.95	4416.33	3960.44	4818.78	4925.6	4278.24	4676.56	5344.52	6777.44	4077.44	C11326	-
MW0194329	3'-N-Acetylneuraminyl-N-acetyllactosamine sodium salt	Amino acid and Its metabolites	Amino acid derivatives	C25H41N2NaO19	3	0.6357	81693-22-3	FALSE	FALSE	TRUE	FALSE	8519.02	10679.3	9326.58	7013.05	11798.2	9635.96	7180.33	4466.87	6866.23	9473.63	9882.08	16626.5	7795.97	6498.81	6533.13	6293.02	6236.44	6285.41	9096.67	37177.8	6676.81	6774.6	4125.22	9776.34	-	-
MW0104809	2-Methyl-D-serine	Organic acid and Its derivatives	Organic acid and Its derivatives	C4H9NO3	3	0.6286	81132-44-7	TRUE	FALSE	FALSE	TRUE	24449.2	24497.7	25256.7	24316	24189.5	22539.5	23668.6	24522.1	21879.5	21645	20677.6	18453.9	18487.9	18319.3	17727.2	18249.8	18585.9	29189.7	19080.5	18084.9	19983.4	19037.7	18124.6	18598.4	C02115	-
MW0148678	Panthenol	Alcohol and amines	Alcohols	C9H19NO4	3	0.7777	81-13-0	FALSE	FALSE	TRUE	FALSE	29671.7	34706.2	55264.8	29977.7	24412.8	29719.6	23667.6	27349.4	26048.8	33244.9	31726.2	26887.7	5804.67	19191.9	16847.9	23116.2	19273.9	27228	18411.7	15760.2	19878.4	3263.43	19475.7	21968.6	C05944	ko00770
MW0013214	20-Carboxy-leukotriene B4	FA	Oxidized lipids	C20H30O6	3	0.8938	80434-82-8	FALSE	TRUE	FALSE	TRUE	4444.05	4790.37	4710.24	4685.11	4552.84	4463.5	3967.43	3745.05	5485.59	5147.59	5591.33	5278.61	5495.01	6220.89	4216.15	5172.4	4700.61	5174.35	7005.98	5891.23	4813.78	5933.17	7309.8	6472.2	C05950	ko00590
MW0062248	prostaglandin E3	Hormones and hormone related compounds	Hormones and hormone related compounds	C20H30O5	2	0.8313	802-31-3	FALSE	FALSE	TRUE	TRUE	32693.3	35479.7	31688	25034.3	30055.5	29270.5	29419.6	27566.3	35853	35241.5	38122.5	36948.8	42987.2	45908.2	30812.4	39643.3	33306.8	37100.4	41564.9	41371.7	35771.6	39202.3	47016	46830.1	C06439	-
MW0105831	Asn-Pro	Amino acid and Its metabolites	Small Peptide	C9H15N3O4	2	0.9498	78346-95-9	FALSE	TRUE	TRUE	TRUE	16764.8	18423.9	14624	14288.1	10643.5	16290	16804.2	12687.5	18683.1	8765.69	16336	17371.3	21315.8	23314	25889.3	31876.6	33492.7	20593.9	42502.6	40109.2	43868.1	29531.9	35609.9	26311.5	-	-
MW0154983	penitrem D	Heterocyclic compounds	Heterocyclic compounds	C37H45NO4	3	0.7337	78213-64-6	TRUE	TRUE	TRUE	TRUE	192340	264159	243130	288662	276001	253020	155862	182214	182026	126243	59806.4	47347.6	99530.3	61384.1	93219.5	67415.1	68579.6	67669.8	51804.1	43366.7	33809.6	36255.7	40242.8	38525.1	C20596	-
MW0116986	Cetylpyridinium	Heterocyclic compounds	Pyridine and pyridine derivatives	C21H38N+	3	0.8477	7773-52-6	FALSE	FALSE	FALSE	TRUE	7231.62	15249.2	11568	10735	12631.7	8297.01	8572.94	9405.37	13373.9	11220.8	10108.3	11766.1	8171.14	11870.7	6233.61	11287.8	7222.26	9106.96	10107.7	10788.1	8541.95	5133.01	7207.02	6425.85	-	-
MEDN0494	8,15-Dihete	FA	Oxidized lipids	C20H32O4	3	0.7813	77667-08-4	FALSE	TRUE	FALSE	TRUE	16281.3	18687.8	15112	11020.2	9219.24	14326	16108.8	17514.9	17822.3	14328.5	15554.5	10247.9	15145.9	16559.4	10132.6	19180.3	13696.3	19232	13652.3	11454.2	4116.47	3915.95	5815.27	6328.27	-	-
MW0013619	1-O-Octadecyl-2-O-methyl-sn-glycero-3-phosphocholine	GP	PC	C27H58NO6P	3	0.7279	77286-66-9	FALSE	TRUE	TRUE	TRUE	18621.1	22473	24245.8	14312.7	16492.9	22929.5	17391.9	11044.2	27401.8	11677.6	5613.8	2957.91	5191.16	7078.56	6088.74	3391.19	5331.16	4486.25	1714.93	2453.66	3538.6	1043.3	2200.49	1861.38	C00157	ko00564,ko00590,ko00591,ko00592,ko01100,ko04723,ko05231
MW0119640	3-Indoleacetonitrile	Benzene and substituted derivatives	Benzene and substituted derivatives	C10H8N2	3	0.5892	771-51-7	FALSE	FALSE	TRUE	FALSE	7720.91	8686.49	6532.56	8496.09	6008.25	7072.24	9522.38	2886.88	4951.25	6516.87	6890.86	8125.2	5297.79	6670.84	3939.1	5004.67	2803.32	5756.72	4764.99	5057.05	4504.18	4694.58	8382.08	7105.04	C02938	ko00380,ko01100
MEDP1348	LPC(16:1/0:0)	GP	LPC	C24H48NO7P	2	0.9971	76790-27-7	FALSE	FALSE	TRUE	TRUE	1719.91	4156.86	1954.99	4490.8	4424.25	2025.84	1201.94	934.84	3530.23	2715.99	953.12	572.35	49123.9	53999.2	53358.4	56265	560.75	51708.7	55516	50271.1	49963.5	49651.7	57495	52442.7	C00157	ko00564,ko00590,ko00591,ko00592,ko01100,ko04723,ko05231
MW0119986	4-(Methylnitrosamino)-1-(3-pyridyl)-1-butanol	Heterocyclic compounds	Heterocyclic compounds	C10H15N3O2	3	0.7132	76014-81-8	FALSE	FALSE	TRUE	TRUE	13252.1	15011.9	14773.3	14419.2	12951.8	14551	12396.4	13075.6	14642.4	13784.6	14558.8	14096.3	12781.9	13370.5	11790.3	12253.7	12067.5	14494.2	13818.2	11984.4	11578.9	11304.5	13421.8	10709.8	C19574	ko00980,ko05204
MW0156164	Protoverine	Alkaloids	Alkaloids	C27H43NO9	3	0.7645	76-45-9	FALSE	FALSE	TRUE	TRUE	13151.5	9466.47	11111	9007.27	10455.4	10844.5	10314.7	8326.36	13509.5	12036.4	13975.1	12033.8	47608.4	47486.5	28321.8	40955.8	35519.9	37083.2	50266.7	40906.9	31661.8	33680.5	43877.7	49065.5	C10817	-
MW0143235	4-[2,2-Dichloro-1-(4-methoxyphenyl)ethenyl]phenol	Benzene and substituted derivatives	Benzene and substituted derivatives	C15H12Cl2O2	3	0.6134	75938-34-0	FALSE	TRUE	TRUE	FALSE	16667	18978.7	18424.6	17849.3	18818.1	18916.3	17236.8	17119	21593.3	24829.4	22967.4	22313.9	25713.4	28949.2	23324.6	29585.4	23054.7	25573.3	23520.1	21955.3	20807.2	21810.6	23754.9	19758.2	C14237	-
MW0014501	4-Hydroxynonenal	Organic acid and Its derivatives	Organic acid and Its derivatives	C9H16O2	3	0.6829	75899-68-2	FALSE	FALSE	TRUE	FALSE	15384.6	16535.2	15841.8	17021.7	16160.5	15504.4	15892.9	17614.4	15041	16806.5	13867.2	14278.3	16411.3	14680.4	14307.1	15202.8	11074.4	12658.5	13423.6	13082.2	15249.7	15298.3	16742.5	15235.6	-	-
MW0169283	2-Amino-1-phenylethanol	Alcohol and amines	Alcohols	C8H11NO	2	0.9251	7568-93-6	FALSE	FALSE	FALSE	TRUE	593523	646345	583098	584866	591209	555956	496397	470883	608654	600783	580903	581412	720533	809615	594157	775890	659006	503167	742278	673156	634189	646149	832454	823279	C02735	-
MW0013684	Chaps	Aldehyde,Ketones,Esters	Esters	C32H58N2O7S	3	0.7851	75621-03-3	FALSE	FALSE	TRUE	FALSE	39776.3	56698	47299.9	49405.2	42971.4	44710	43281.3	37466.4	49523	55721.9	60283.8	55291.5	65377.2	74902.7	44031.6	64998.2	47523.3	61919.3	70614.9	80442	44668.3	53746.4	82994	78731.3	-	-
MW0159781	Dibasic sodium phosphate	Heterocyclic compounds	Heterocyclic compounds	Na2HPO4	3	0.6968	7558-79-4	FALSE	FALSE	TRUE	FALSE	21610.6	31869.7	24415.9	37086.9	27460	27642.3	19767.5	28972.4	40635.9	28439.2	40048.7	40222.5	43526.2	33549.6	39452.1	32756.3	34454.3	38840.2	33680	30418.1	32680.5	43262.1	37013.6	24888	C13558	-
MW0168563	3,3'-Diamino-4,4'-dihydroxydiphenyl Sulfone	Benzene and substituted derivatives	Benzene and substituted derivatives	C12H12N2O4S	3	0.7541	7545-50-8	FALSE	FALSE	TRUE	FALSE	10595.7	10626.1	8838.35	5951.88	6430.91	8485.64	8408.92	10284.9	8228.45	19266.3	5548.25	4632.82	5213.04	4086.54	3245.01	4914.62	3760.8	5379.16	5095.01	4554.32	5319.08	5746.92	6523.49	4453.36	-	-
MW0108286	Methyl sulfate	Others	Others	CH4O4S	2	0.9653	75-93-4	FALSE	FALSE	TRUE	FALSE	3083.89	3620.35	3411.58	5213.27	4674.46	4684.84	4862.4	5337.7	4100.19	3164.02	7867.76	4470.17	6264.66	7261.88	4909.69	4384.64	5121.95	4810.74	3071.16	5550.34	2896.41	4736.6	6095.76	5191.05	C02704	-
MEDN1302	1D-myo-inositol 1,4-bisphosphate	Organic acid and Its derivatives	Organic acid and Its derivatives	C6H14O12P2	3	0.7771	74465-19-3	FALSE	FALSE	TRUE	TRUE	69566.9	101915	87613.4	88403.7	75890.7	86452.4	58120.2	71483.1	85288.5	81359.5	85002.1	79716.6	64176.4	62970	49470.9	64195.5	32221.2	15262.2	54748.7	62814.3	36249.3	52091.4	68005.8	57163.2	C01220	ko00562,ko01100,ko04070
MW0013385	LPC(O-16:0/2:0)	GP	LPC	C26H54NO7P	2	0.9499	74389-68-7	FALSE	FALSE	FALSE	TRUE	248854	30231.1	57358.6	66399.8	403190	785654	204245	109725	106694	212048	154334	200515	128001	57715.8	72180.1	42642.8	116145	58640.3	87836	56621.4	32710.5	57700.4	50949.3	62922	C00157	ko00564,ko00590,ko00591,ko00592,ko01100,ko04723,ko05231
MW0102977	Triptophenolide	Terpenoids	Ditepenoids	C20H24O3	3	0.6965	74285-86-2	FALSE	TRUE	TRUE	TRUE	11138.3	20820.9	11936.5	8492.88	9620.28	10542.1	10185	7930.39	12098.7	11768.5	14202.4	8240.18	30079.6	31548.9	17532.1	24450	25663.9	13792.2	47694	42782.4	38681.3	45618	55460	51786.7	-	-
MW0123817	Enoxacin	Heterocyclic compounds	Heterocyclic compounds	C15H17FN4O3	3	0.7539	74011-58-8	TRUE	FALSE	TRUE	TRUE	18067.5	16110.6	15244	14765.8	13007	11880.3	10129.1	11407	13554.2	11271.9	11784.6	9823.88	10962.6	9886.13	8949.12	9202.64	7185.6	11672.1	9567.94	8918.36	9106.82	9460.88	9100.66	8751.46	C06979	-
MW0151905	Janthitrem B	Heterocyclic compounds	Heterocyclic compounds	C37H47NO5	3	0.8281	73561-90-7	TRUE	TRUE	FALSE	TRUE	446871	587842	642231	889494	814906	646813	424709	531555	483534	503768	294832	298866	670272	384183	724933	498340	433405	464701	305040	224430	179571	193131	229520	231364	C20600	-
MEDN0338	DL-3-Phenyllactic acid	Organic acid and Its derivatives	Organic acid and Its derivatives	C9H10O3	2	0.939	7326-19-4	FALSE	FALSE	TRUE	TRUE	1001.53	631.64	772.35	795.63	936.76	570.73	984.8	898.69	820.99	1356.62	1476.88	563.68	4296.95	4369.51	3679.07	4116.23	3929.12	4579.01	4623.61	4167.74	2903.99	3359.42	3504.51	4005.56	C05607	ko00360,ko01100
MW0014127	3-Hydroxytetradecanedioic acid	Organic acid and Its derivatives	Organic acid and Its derivatives	C14H26O5	3	0.6662	73179-89-2	FALSE	FALSE	TRUE	FALSE	4125.27	5553.73	3374.43	2357.45	2547.37	2480.29	2898.83	2992.15	3173.4	13639.5	2740.15	2275.94	971.73	1450.74	1906.21	3024.23	2121.77	2671.59	1936.01	1953.9	2632.3	1946.22	2511.97	1339.18	-	-
MEDP1202	5'-Fluoro-5'-deoxyadenosine	Nucleotide and Its metabolites	Nucleotide and Its metabolites	C10H12FN5O3	3	0.8622	731-98-6	FALSE	FALSE	TRUE	TRUE	2608.81	2895.15	2166.35	2456.04	4235.63	2642.76	4343.8	2720.77	3414.25	3160.9	3183.49	3089.25	6339.86	4817.31	4607.14	3759.1	3566.14	5561.68	4162.59	3838.02	5330.75	9531.67	7819.76	4805.21	C19766	-
MW0107902	L-Leucyl-L-alanine	Amino acid and Its metabolites	Small Peptide	C9H18N2O3	2	0.9495	7298-84-2	FALSE	FALSE	FALSE	TRUE	5977.12	3980.43	6326.57	5408.52	5002.7	3033.4	3704.12	4256.24	3533.72	6467.62	6269.4	5523.28	8864.14	9860.29	2684.96	9617.3	8179.4	7030.65	9862.84	4468.87	9862.48	10987.7	11071.1	18739.3	-	-
MW0108026	Lys-Tyr-Ser	Amino acid and Its metabolites	Small Peptide	C18H28N4O6	3	0.7952	72829-55-1	FALSE	TRUE	TRUE	TRUE	14705.1	26054.7	19577.5	5478.02	11823.4	20493.2	16709.2	6392.17	15646.9	19519	28221.3	13259.8	26798.9	36750.5	16757.4	29899.1	27843.9	23539.6	47638.5	35855.4	35408.6	49035.8	99553.8	55134.9	-	-
MW0109170	Phe-Gly	Amino acid and Its metabolites	Small Peptide	C11H14N2O3	2	0.8789	721-90-4	FALSE	FALSE	TRUE	TRUE	5116.89	3989.87	4428.26	3521.84	4696.77	4279.14	3238.32	3389.17	5545.63	4940.66	4478.56	5444.63	11909.2	13115.4	9284.43	11421.6	10428	7357.58	10687	11163.2	10599.3	10979.5	12829.8	13133.1	-	-
MW0010027	L-Valine	Amino acid and Its metabolites	Amino acids	C5H11NO2	3	0.6556	72-18-4	FALSE	FALSE	TRUE	FALSE	33214.4	40670.7	39529.2	34003.4	34497.7	37046.8	30200.7	29498	38129.6	39050.4	36535.3	34897.2	34079.1	36041.7	27822	33924	28594.4	27860.1	29831.5	30167.3	27092	29786.5	35732	30041.3	C00183	ko00280,ko00290,ko00770,ko00970,ko01100,ko01210,ko01230,ko01240,ko02010,ko04974,ko04978,ko05230
MW0062233	Prostaglandin D3	Hormones and hormone related compounds	Hormones and hormone related compounds	C20H30O5	2	0.8876	71902-47-1	FALSE	FALSE	TRUE	TRUE	21980	26156.7	23150.1	18723.9	21424.4	23024.4	20519	19121.1	27001.8	26078.6	25534.2	25881.8	29731.3	30805.3	21816	28024.5	23252.2	29039.9	33716.5	29754.2	23966.3	27930.1	34704	34270.7	C13802	-
MW0014550	4-Oxoisotretinoin	Organic acid and Its derivatives	Organic acid and Its derivatives	C20H26O3	2	0.9189	71748-58-8	FALSE	TRUE	FALSE	FALSE	59484.8	60162.3	52267.8	44316.9	50526.1	49583.1	49995	48019.8	58974	58411	65541.6	59411.6	60423.8	58907.1	42931.3	56553.8	48088.8	50924.3	72207.4	61519.4	52158	57312.5	69448.2	68584.6	-	-
MW0152801	Lucidine B	Heterocyclic compounds	Heterocyclic compounds	C30H49N3O	3	0.7564	71384-23-1 | 1361-15-5	FALSE	FALSE	TRUE	FALSE	27597.2	82042.7	38223.9	35535.8	41629.2	44943.6	24072.4	22960.6	43149.2	37247.6	23130.6	23378.9	10640.9	24254.5	9209.79	25334.2	8315.27	9611.41	18117.4	11439.8	12091.5	10314.9	37915	11181.8	-	-
MW0054716	Medroxyprogesterone acetate	Hormones and hormone related compounds	Hormones and hormone related compounds	C24H34O4	3	0.8773	71-58-9	TRUE	TRUE	FALSE	TRUE	185442	396791	751112	724568	650655	320062	194065	293373	300304	306152	149529	260188	491958	302763	435051	387289	252125	476421	145187	169457	98518.3	78070.5	121855	134462	C08150 | C76275	-
MW0049205	Deltaline	Heterocyclic compounds	Heterocyclic compounds	C27H41NO8	3	0.7809	707424	FALSE	FALSE	TRUE	TRUE	3419.06	3064.32	2834	2210.29	2278.63	2723	3163	2169.13	3586.11	3633.51	2947.93	3139.28	10896.1	11189.8	7022.72	9923.28	8044.59	8318.47	11605.2	9732.85	8015.86	7936.01	11519	11245.5	C08679	-
MW0109192	Phenyl dihydrogen phosphate	Benzene and substituted derivatives	Benzene and substituted derivatives	C6H7O4P	3	0.6642	701-64-4	FALSE	FALSE	TRUE	FALSE	15829.9	18954.3	17258.2	14615.9	18503.3	16358.8	18111.1	15336.5	17887.4	21359.9	18903.8	14841.7	18500.9	17331.2	21543.1	20448.6	19517.2	20777.3	15799.6	18549.2	20086.8	19293.7	17332.9	17034.1	C02734	-
MW0111484	(R)-Athanagrandione	Aldehyde,Ketones,Esters	Ketones	C15H22O4	3	0.6333	69926-93-8	TRUE	FALSE	TRUE	TRUE	8171.55	7950.65	8281.09	6554.25	6682.53	5646.16	5827.86	6118.66	4473.42	5765.91	5298.6	4489.66	3482.25	2991.68	3262.71	2793.79	2671.78	3593.71	3371.04	3241.66	3705.5	3470.97	3125.78	3932.07	-	-
MW0012919	LPE(18:0/0:0)	GP	LPE	C23H48NO7P	2	0.9932	69747-55-3	FALSE	TRUE	TRUE	FALSE	2402.01	7112.65	8141.62	3632.81	9410.47	6422.77	3550.65	3064.25	20002.7	23218.9	16917.8	20941.5	8590.03	28660.8	14022	31905.9	10714.7	22557.3	8142.05	4534.42	708.65	2575.74	12934.4	4237.76	C00157	ko00564,ko00590,ko00591,ko00592,ko01100,ko04723,ko05231
MW0142831	3beta-Cyclopentyl-5alpha-androstan-17beta-ol	Alcohol and amines	Alcohols	C24H40O	3	0.8246	6944-47-4	FALSE	FALSE	TRUE	TRUE	38532	37460.7	36277.7	32320.2	30380.6	36207.2	34258.7	33185.4	38949.9	24022.5	13742.3	9531.82	9480.07	9757.99	7417.05	7189.42	6403.03	7599.07	9217.03	8746.13	10129	8342.5	8918.4	7899.13	-	-
MW0102909	trans-Vaccenic acid	FA	FFA	C18H34O2	3	0.5447	693-72-1	TRUE	TRUE	FALSE	TRUE	21269.3	34839.9	45743.3	48981.4	40373.3	30810.6	16552.9	24989.8	35526.7	27505.8	15846.1	29097.8	29213.3	33832.8	52434.9	49497.9	35204.1	43540.1	8184.56	12239.6	7330.84	8544.96	13386.2	13046	C08367	-
MW0106031	beta-Citryl-L-glutamic acid	Amino acid and Its metabolites	Amino acid derivatives	C11H15NO10	3	0.7106	69281-09-0	FALSE	TRUE	FALSE	TRUE	4678.52	4365.39	4891.38	1506.35	5434.36	8281.98	6862.52	2472.43	3480.42	5227.12	5719.3	5194.55	5704.14	1937.75	6052.7	8444.87	6691.82	7205.73	1862.19	2525.75	4468.92	3309.34	2881.65	1507.19	C20775	ko00250,ko01100
MEDN1006	Uric acid	Organic acid and Its derivatives	Organic acid and Its derivatives	C5H4N4O3	1a	0.9303	69-93-2	FALSE	TRUE	FALSE	TRUE	50236	60015	61200.1	40299.4	43500.6	49542.6	49034.9	42178.4	57753	51770	62840.5	43947.9	71905.6	68035.4	70461.3	65348.8	68933	13470	79434.8	101939	97425.8	117547	108681	120714	C00366	ko00230,ko01100,ko04976
MW0170017	Xanthine	Nucleotide and Its metabolites	Nucleotide and Its metabolites	C5H4N4O2	3	0.7776	69-89-6	FALSE	FALSE	TRUE	FALSE	120109	150656	161900	125031	137836	134652	111697	107670	140650	139989	150002	127422	117323	117264	119903	127858	118514	97811.4	106275	120696	113583	123911	123389	114555	C00385	ko00230,ko00232,ko01100,ko01232
FDATN00620	Penicillin G sodium	Others	Medicine	C16H17N2NaO4S	2	0.9718	69-57-8	FALSE	FALSE	TRUE	FALSE	483883	554572	567936	514469	500738	499634	447008	438596	522213	555654	517830	511686	413591	469136	354391	449780	370637	399897	430452	403705	421250	442879	494285	503135	C76205	-
MW0122947	Astemizole	Heterocyclic compounds	Heterocyclic compounds	C28H31FN4O	3	0.7638	68844-77-9	FALSE	TRUE	FALSE	TRUE	55366	63146.1	51924.8	40701.4	48818.6	50100.7	50139.4	42356.1	58911.6	57820.6	60495.4	57543.2	74016.9	77658	48386.7	69269	53686.3	55574	91974.4	91007.8	89277.1	95824.6	115276	107427	C06832	-
MW0107794	Leu-Gly	Amino acid and Its metabolites	Small Peptide	C8H16N2O3	2	0.9388	686-50-0	FALSE	TRUE	TRUE	TRUE	11460.2	13040.3	11576.1	6178.74	10239.2	10238.2	9876.83	6452.74	13201	12324.1	13105.4	9014.69	40838.5	37545.1	41775.7	55858.9	49000.9	5514.29	38392.2	64681.6	59510.3	75390.6	65259.2	74139	-	-
MW0127265	2-Methyl-2-(methyldithio)propanal	Others	Others	C5H10OS2	3	0.7379	67952-60-7	FALSE	FALSE	TRUE	FALSE	8669.36	9921.47	7487.7	7488.1	6892.26	8149.18	7636.9	8524.52	7811.25	10247.3	7413.84	7720.07	5656.97	6893.13	7035.19	6755.3	5593.14	6161.73	6308.98	5484.32	8214.53	6876.31	5667.95	8383.78	-	-
MW0015050	6-ketoprostaglandin E1	Hormones and hormone related compounds	Hormones and hormone related compounds	C20H32O6	3	0.7037	67786-53-2	FALSE	TRUE	FALSE	FALSE	141133	145561	128166	104801	117042	114238	120253	112921	142097	139285	157851	141817	143860	144655	104291	137995	112745	121429	163238	142940	127149	136235	166651	166029	C05962	ko00590,ko01100
MW0017134	cis-11-Methyl-2-dodecenoic acid	FA	FFA	C13H24O2	3	0.7354	677354-23-3	TRUE	FALSE	TRUE	TRUE	8158.08	4969.12	6237.21	7802.61	5607.05	6477.7	6932.96	3650.45	4162.22	5450.44	3505.21	1374.55	2769.6	2644.89	2264.78	4392.95	3286.58	3317.98	4556.73	1370.87	2283.76	1297.43	1315.26	1104.28	C18206	-
MW0007336	Hydramethylnon	Benzene and substituted derivatives	Benzene and substituted derivatives	C25H24F6N4	3	0.8325	67485-29-4	FALSE	FALSE	TRUE	TRUE	2475.47	2874.9	2472.45	1292.55	2148.94	2548.28	2534.75	1978.65	2782.96	3341.19	2737.19	2254.41	10594.1	8713.94	6756.55	8751	7096.72	7925.45	9369.87	9118.57	7978.28	8513.48	8092.21	8295.41	-	-
MW0126264	e-64	Heterocyclic compounds	Heterocyclic compounds	C15H27N5O5	3	0.7544	66701-25-5 | 80408-29-3	FALSE	TRUE	FALSE	TRUE	114205	164443	130887	113835	121661	120055	102932	98755.4	135949	138792	135790	127928	117205	132410	84024.4	119355	95766.3	80526	156550	154885	140945	154513	189815	183283	C01341	-
MW0109620	Ser-Leu	Amino acid and Its metabolites	Small Peptide	C9H18N2O4	3	0.6888	6665-16-3	FALSE	TRUE	FALSE	FALSE	1825.37	4188.49	3161.58	1064.32	2037.82	975.74	2989.01	2374.68	1209.9	2938.59	3937	1618.41	2460.36	2937.34	2103.92	2041.53	1892.61	1628.32	1280.75	775.68	1747.91	2406.86	1489.21	727.29	-	-
MW0142004	6-Hydroxy-5,7-dimethoxy-2-(4-methoxyphenyl)-2,3-dihydro-4H-chromen-4-one	Benzene and substituted derivatives	Benzene and substituted derivatives	C18H18O6	3	0.6905	6626-61-5	FALSE	FALSE	TRUE	FALSE	82070.3	89713.4	91341.8	88585.2	88589.3	83743.8	80403.5	75957.4	89395.7	124896	83498	85183.1	99909.9	91059.4	93230.1	96648.1	129992	109646	105159	93536.8	96239.1	137325	108322	116333	-	-
MW0109635	Ser-Ser-Ser	Amino acid and Its metabolites	Small Peptide	C9H17N3O7	3	0.6949	6620-98-0	FALSE	FALSE	TRUE	FALSE	50018.7	65018.6	62259.6	56108.6	53211.9	56363	46493.3	45190	60762.4	57852.1	58927.9	52742.7	51307.6	51310.3	47732.3	49396.7	42681.9	36888.2	49170.5	47323.2	42229.4	47516	55374.6	42407.9	-	-
MW0123463	Cycloheximide	Alcohol and amines	Amines	C15H23NO4	3	0.7463	66-81-9 | 1154-57-0	FALSE	TRUE	FALSE	FALSE	95269.8	99470.7	107234	73068.2	82909.4	81739.1	81324.9	80833.9	97625.5	95223.6	97269.6	93214.7	79802.7	81031.1	79781.5	80819.6	68013.4	73354	90699.3	82803.8	77914	106027	96345	94555.8	C06685	-
MW0126439	Reversine	Heterocyclic compounds	Heterocyclic compounds	C21H27N7O	3	0.8613	656820-32-5	FALSE	TRUE	TRUE	FALSE	96957.7	100887	96647.4	74311.3	78622.1	81680.7	82860.4	77871	87687.4	84271.8	87591	82635.7	67349	66167.4	62875.9	66602.1	62116.3	69882.2	87552.9	73946.9	70962.3	85809.3	82837.7	81505.4	-	-
MW0109516	R-1 Methanandamide Phosphate	Alcohol and amines	Amines	C23H40NO5P	3	0.7727	649569-33-5	FALSE	FALSE	FALSE	TRUE	11795.9	15112.8	14859.2	12931.8	13568.7	14001.8	12465.5	11101.7	15046.7	14550.2	14702.3	13951.7	15753.4	16878.9	12565.6	16148.8	15067.7	14742.5	16846.7	14984	14189.1	15200.4	19523.4	18668	-	-
MW0145118	Anhalamine	Heterocyclic compounds	Heterocyclic compounds	C11H15NO3	3	0.7384	643-60-7	FALSE	FALSE	FALSE	TRUE	3551.57	4484.89	4761.23	3359.12	4828.38	4595.27	5084.14	3513.93	5423.13	6073.71	4871.72	4387.46	8612.16	2887.85	2685.45	2889.26	2639.46	2868.93	3257.57	2540.43	1253.26	1356.63	2612.83	3263.77	-	-
MW0003586	3,4,5-Trimethoxyphenol	Benzene and substituted derivatives	Phenolics	C9H12O4	3	0.7443	642-71-7	FALSE	TRUE	TRUE	FALSE	1820.71	2115.01	3108.01	3493.92	2304.19	3614.98	2451.99	2113.78	2254.04	12383.8	9809.44	13797.7	9715.14	9867.58	11164.4	7762.95	8675.2	9425.71	20669.1	14451.4	10353.3	12499.5	17129.5	10536.1	-	-
MW0152615	Leu-Lys	Amino acid and Its metabolites	Small Peptide	C12H25N3O3	3	0.7355	6416-76-8	FALSE	FALSE	TRUE	TRUE	4439.26	4478.49	4667.64	3314.16	3894.47	4392.39	3613.4	2394.72	4925.21	3882.93	5286.97	2650.28	8144.16	8717.77	6048.86	8137.34	7053.46	4586.85	7513.53	7250.43	6565.82	8066.65	9102.86	9903.5	-	-
MW0107510	Ile-Ser	Amino acid and Its metabolites	Small Peptide	C9H18N2O4	3	0.7118	6403-14-1	FALSE	TRUE	FALSE	TRUE	22802.2	32006.5	32176.4	19097.4	23748.9	22916.5	21334.8	18874.2	31255.3	28198.4	33487	23266.5	25528.5	21249.1	20957.2	30695	29914.3	10460.7	34870.7	40879.3	30234.7	46735.1	45603.6	55115.4	-	-
MW0126835	Tozasertib	Heterocyclic compounds	Heterocyclic compounds	C23H28N8OS	3	0.7966	639089-54-6	TRUE	FALSE	TRUE	FALSE	421234	526777	812814	479635	663233	359567	219846	362426	446335	481721	129110	329685	544882	292360	225437	254459	117386	295160	124563	357741	120198	75173.1	381042	396291	-	-
MW0049236	Desonide	Aldehyde,Ketones,Esters	Ketones	C24H32O6	3	0.647	638-94-8	FALSE	TRUE	TRUE	TRUE	37137.8	39669.2	33848	26939.6	29295.2	28156.5	27390.6	27073.3	33283.3	28358.1	26673.7	24551.9	26478.9	27249.2	18505.9	26169	19020.6	27115.7	25203.9	18943.8	6440.46	6955.13	8389.18	15766	-	-
MW0147006	Caldariellaquinone	Aldehyde,Ketones,Esters	Ketones	C39H66O2S2	3	0.7405	63693-26-5	FALSE	TRUE	FALSE	FALSE	5561.46	48927.4	121749	193332	93309.4	15880.3	11452.1	49752.6	24719.8	13673.5	5265.45	14160.2	59735.8	21789	46763.4	31303.3	9745.63	67943.3	8821.48	12272	2482.24	3380.75	3935.62	3481.5	C20624	-
MW0148485	Isorescinnamine, dihydro-	Alkaloids	Alkaloids	C35H44N2O9	3	0.8218	6335-49-5	FALSE	FALSE	TRUE	FALSE	31794.7	67128.2	30842.8	25768.3	47768.7	36217.8	24098	21515.2	54121.9	13737.8	557.66	8184.15	2169.91	1206.03	6083.37	570.66	7184.6	8107.53	1089.53	5946.1	541.01	6510.13	757.29	4951.11	-	-
MW0000138	Arecoline	Alkaloids	Piperidine alkaloids	C8H13NO2	3	0.7956	63-75-2	FALSE	TRUE	TRUE	TRUE	10736.2	8190.98	9887.51	8206.95	8413.02	9808.41	10288.2	8610.29	10732	7919.53	12485.4	11870.6	20688.6	19171.3	11407	17726.7	14812.5	9657.5	25642.2	19995.7	22786.6	29090.3	29413.7	24945	C10129	-
MW0053898	Palmitaldehyde	Aldehyde,Ketones,Esters	Aldehydes	C16H32O	3	0.6686	629-80-1	TRUE	FALSE	TRUE	FALSE	134911	92158.8	186446	305250	92991.2	120877	83221.5	59094.9	54524.4	10766.6	22033.9	3680.17	7460.51	4593.16	37031.3	5640.6	1577.71	4330.73	10179.4	6258.26	5570.98	4509.44	12287.2	1646.15	C00517	ko00071
MW0141455	[4-[(4-acetamidobenzoyl)amino]phenyl] (Z)-7-[(1R,2R,3R)-3-hydroxy-2-[(E,3R)-3-hydroxy-4,4-dimethyloct-1-enyl]-5-oxocyclopentyl]hept-5-enoate	Hormones and hormone related compounds	Hormones and hormone related compounds	C37H48N2O7	3	0.6902	62873-55-6	FALSE	TRUE	FALSE	FALSE	6857.77	5726.75	5484.41	5084.9	5929.1	4580.01	5314.35	5221.52	6592.55	5617.34	5253.57	5296.53	4479.6	5448.33	3950.67	4272.48	4792.88	5253.95	6605.39	7165.56	6025.89	4899.31	5139.93	8486.54	-	-
MW0004136	3-methyl-N-naphthalen-2-ylbutanamide	Benzene and substituted derivatives	Benzene and substituted derivatives	C15H17NO	2	0.9001	6286-27-7	FALSE	TRUE	TRUE	TRUE	2238.77	3020.02	2328.77	2329.24	2423.6	1982.36	2012.07	2086.79	2704.02	1573.55	2695.42	1771.79	2099.16	2119.46	1704.57	1318.78	2141.76	1172.88	2524.65	2437.22	3190.94	3307.88	4533.64	3586.57	-	-
MW0017029	Veratrine	Aldehyde,Ketones,Esters	Esters	C32H49NO9	3	0.8027	62-59-9 | 8051-02-3	TRUE	TRUE	TRUE	TRUE	17501	24692	37835.3	51125.2	27525.8	21284	14732.7	15117.5	18116.3	12525.8	8270.97	4192.39	6762.84	4499.8	6964	2932.43	4743.72	2961.51	3840.73	2245.43	1658.64	2681.73	2894.51	3712.87	-	-
FDATP00664	Methacholine chloride	Others	Medicine	C8H18ClNO2	3	0.7712	62-51-1	FALSE	TRUE	FALSE	TRUE	73467.4	77175.1	70285.9	59165.1	66562.4	75484	71931.5	63278.7	83193	72589.2	76865.9	74427.1	72566.8	78540.4	66775.1	79685.5	68379	60761.9	82990.5	78273.6	84798	83589.9	93746	92251.1	C75939	-
MW0104009	(S)-3-Hydroxybutyric acid	Organic acid and Its derivatives	Organic acid and Its derivatives	C4H8O3	3	0.7274	6168-83-8	FALSE	FALSE	TRUE	TRUE	419497	336667	366840	358687	374866	375544	463064	441043	427473	266606	113503	77731.2	74903.6	63532.5	32634.5	35571.1	28197.2	94675.6	50057.1	91536.2	90304.9	59875.6	53580.8	23384.2	C03197	-
MW0006544	Chlorohydroquinone	Benzene and substituted derivatives	Phenolics	C6H5ClO2	3	0.5424	615-67-8	FALSE	TRUE	TRUE	FALSE	2812.34	2218.36	3147.65	3027	2358.78	2060.43	2166.18	2620.81	3851.88	3504.02	3186.39	2153.7	3309.24	3573.63	3435	3164.43	3242.57	4355.02	2021.91	1919.78	2322.63	2910.13	2593.75	2946.13	C06601	-
MW0000503	(-)-Tylocrebrine	Benzene and substituted derivatives	Benzene and substituted derivatives	C24H27NO4	3	0.7353	61302-92-9	FALSE	TRUE	TRUE	TRUE	5742.75	5701.16	4732.9	3558.35	4583.29	4385.98	4710.28	4035.37	6288.18	6162.56	6119.42	5015.22	18810.7	18072.2	11333.1	15904	12550.7	12566.8	21667.2	19774	17009.6	18865.6	24707.6	23792.2	-	-
MW0013396	PE(18:0/20:4(5Z,8Z,11Z,14Z))	GP	PE	C43H78NO8P	3	0.6743	61216-62-4	FALSE	TRUE	FALSE	TRUE	18270.8	29088.4	24439.3	16917.8	17291.9	20375.1	18811.8	15722.6	22253.5	2607.89	8632.96	11049.6	20745.6	18710.9	35881.3	64563	46357.4	61528.5	50795.4	84612.4	131039	69547	48687	97389.8	C00350	ko00563,ko00564,ko01100,ko04136,ko04140,ko04723,ko05130,ko05167
MW0003999	3-Formylsalicylic acid	Benzene and substituted derivatives	Benzene and substituted derivatives	C8H6O4	3	0.6856	610-04-8	FALSE	FALSE	FALSE	TRUE	1140.57	982.4	661.02	764.87	662.08	420.68	933.12	1096.23	1097.58	1049.7	571.44	865.62	398.94	652.96	763.36	577.08	374.38	1030.57	489.99	797.77	583.89	436.32	482.65	612.22	C13277	-
MW0107786	L-Leucine	Amino acid and Its metabolites	Amino acids	C6H13NO2	2	0.9717	61-90-5	FALSE	FALSE	TRUE	TRUE	499754	558583	509777	395961	500838	511757	432863	378382	534209	530206	548326	472626	759074	810960	634068	796206	683525	662341	713010	746025	638177	667012	766119	796918	C00123	ko00280,ko00290,ko00970,ko01100,ko01210,ko01230,ko02010,ko04150,ko04974,ko04978,ko05131,ko05230
FDATN01468	Trilithium citrate tetrahydrate	Others	Medicine	C6H13Li3O11	2	0.9416	6080-58-6	FALSE	FALSE	TRUE	FALSE	32878.1	46099.6	38552.5	27119.9	55966.4	41780.4	63716.7	33637.2	32502.7	42977.7	42498.5	44549	62352.2	34289.3	58164.5	74316.9	84673.6	98471.1	64605.9	49309.4	64226	69386.1	45228.6	38190.7	-	-
MW0054544	1-Arachidonoyl-sn-glycero-3-phosphocholine	GP	LPC	C28H50NO7P	2	0.9617	60701-99-7	TRUE	FALSE	TRUE	FALSE	8424.31	11912.7	10655.1	13364.8	10143.8	7588.79	7230.81	9831.91	7217.58	3142.29	2387.18	1904.15	2074.41	1984.08	1235.32	1511.97	758.06	2191.84	2722.32	1833.05	2208.87	2765.8	1673.26	1728.48	C00157	ko00564,ko00590,ko00591,ko00592,ko01100,ko04723,ko05231
MW0137302	Aklavin	Heterocyclic compounds	Heterocyclic compounds	C30H35NO10	3	0.6415	60504-57-6 | 66676-88-8	FALSE	FALSE	TRUE	TRUE	13173.6	17830.8	16832.6	16050.4	15074.9	15185.2	11625.7	11548	15430.6	16100.5	15811.1	14845.3	11247.8	11476.3	8935	11753.6	9582.41	7138.95	10687.9	11370.4	10090.2	11722.2	14253.4	12764.7	C18634	-
MW0141185	1,2-Dihydroxycyclohexa-3,5-diene-1-carboxylate	Organic acid and Its derivatives	Organic acid and Its derivatives	C7H8O4	3	0.8797	60463-06-1	FALSE	FALSE	TRUE	TRUE	5609.62	4812.33	4714.98	4504.7	5081.52	5102.89	5555.13	5918.09	5220.46	3455.75	1656.51	784.95	1151.11	878	1099.44	1363.88	999.41	711.3	931.09	1193.81	1130.23	720.14	1550.82	1248.86	C04634	-
MW0015234	7-Sulfocholic acid	Organic acid and Its derivatives	Organic acid and Its derivatives	C24H40O8S	3	0.5856	60320-05-0	FALSE	TRUE	TRUE	TRUE	14559.4	20955.4	14247.6	12537.3	11189.7	12133.5	12783.3	15482.9	14921.6	9101.51	5718.49	6955.06	5469.65	1697.55	1554.5	2296.17	1290.53	996.58	2403.65	6056.03	5122.39	6645.99	7385.98	5003.62	-	-
MW0109774	Suberylglycine	Amino acid and Its metabolites	Amino acid derivatives	C10H17NO5	3	0.7262	60317-54-6	FALSE	FALSE	TRUE	TRUE	17616.1	18609.2	18645.2	12097.9	17686.5	15320.2	18582.2	13022.9	20480.8	20937.2	18785	17915	61791.6	45301	30361.3	42133.5	31224.4	32200	41429.7	38025.5	26714.8	32059.7	41453.3	44880.2	-	-
MW0114733	L-Gulose	Carbohydrates and Its metabolites	Sugars	C6H12O6	2	0.9618	6027-89-0	FALSE	FALSE	TRUE	TRUE	267954	223116	256034	281125	238782	246899	260788	286808	247159	228611	234164	257937	219142	226481	237412	210925	226460	208738	221826	216614	222508	205753	199165	212072	C15923	ko00053
ZINC895703	D-Homocysteine	Amino acid and Its metabolites	Amino acids	C4H9NO2S	3	0.712	6027-14-1 | 454-28-4	FALSE	FALSE	TRUE	FALSE	49080.2	33323.1	54807.5	25715.3	53863.2	32815.8	37494.1	35705.8	38455.5	31771.6	30197.5	26474	30986.4	23898.5	25561.6	25553.5	22479.8	25694.6	22596.4	23616.4	31907.7	46654.6	28779.9	23843.4	-	-
MW0103715	Zeatin riboside	Nucleotide and Its metabolites	Nucleotide and Its metabolites	C15H21N5O5	3	0.7494	6025-53-2 | 28542-78-1	FALSE	FALSE	FALSE	TRUE	6863.81	7573.94	7341.15	6149.09	6385.35	5868.11	6016.79	5896.56	6627.55	6847.12	6980.45	6660.73	8816.47	8161.8	6107.66	7246.9	8254.59	6628.42	8649.73	8932.52	8317.13	8148.46	9335.86	12670	-	-
MW0106147	Chlorthiophos	Organic acid and Its derivatives	Phosphoric acids	C11H15Cl2O3PS2	3	0.5452	60238-56-4 | 21923-23-9	FALSE	FALSE	TRUE	FALSE	134141	124621	137446	121117	126243	131782	131635	128835	128171	118544	107492	107125	111963	106774	88979.9	100969	107472	103088	111763	106554	118586	102779	108581	117521	C18970	-
MW0148456	Dieldrin	Heterocyclic compounds	Heterocyclic compounds	C12H8Cl6O	3	0.6664	60-57-1	FALSE	TRUE	FALSE	TRUE	30138	39719.1	36942.8	30802.7	25935.2	31395.2	28869.7	27162.7	29944.9	33397.1	40138.6	31593.5	45210.6	48245.1	27081.1	41205.8	38006.5	28633.8	53488.4	59089.1	64388.3	71901.7	83565.7	68414.7	-	-
MEDN1368	2,2-Dimethylsuccinic acid	Organic acid and Its derivatives	Organic acid and Its derivatives	C6H10O4	3	0.7728	597-43-3	FALSE	FALSE	TRUE	FALSE	8761.77	10272.5	8360.34	8255.91	8388.29	8633.65	12084.1	10131.7	7635.22	8824.74	7563.94	7573.51	7936.89	7393.43	7836.95	8519.93	5940.4	7184.85	6183.95	9800.06	7719.53	8074.37	8269.62	7062.39	-	-
MW0003799	3-Amino-2-naphthoic acid	Benzene and substituted derivatives	Benzene and substituted derivatives	C11H9NO2	3	0.6017	5959-52-4	FALSE	FALSE	TRUE	FALSE	236539	283418	270072	249651	251379	257014	224319	206838	265582	265464	269995	261881	237299	257088	208095	242176	222240	185122	219960	220361	198664	213385	261873	255939	-	-
MW0157143	Soyasapogenol B	Terpenoids	Triterpene	C30H50O3	3	0.7901	595-15-3	FALSE	FALSE	TRUE	TRUE	7974.99	27888.2	12200.1	9349.85	10652	11442.7	7625.79	6640.92	13428	11265	7525.21	8037.03	2131.89	6496.67	1916.17	6157.53	1038.48	3781.67	6352.08	3198.7	4860.35	1634.54	7479.32	3186.14	C08980	-
MW0106711	Folic acid	Organic acid and Its derivatives	Organic acid and Its derivatives	C19H19N7O6	3	0.7547	59-30-3 | 112339-08-9 | 112339-32-9	FALSE	TRUE	TRUE	TRUE	2590.98	7647.65	3245.24	2421.52	2269.34	2578.09	2688.09	2223.88	3458.15	4667.66	5432.84	3311.74	9028.57	11153.4	4012.32	7492.31	7105.86	4283.91	10659.6	13857.1	13303	19783.2	24295.1	23875.8	C00504	ko00670,ko00790,ko01100,ko01240,ko01523,ko04976,ko04977
MW0138770	Licochalcone a	Aldehyde,Ketones,Esters	Ketones	C21H22O4	3	0.7631	58749-22-7	FALSE	FALSE	TRUE	TRUE	3744.79	3539.28	3622	3394.5	3240.75	3160.28	2684.9	3364.9	4481.02	3135.64	2821.08	2606.33	2513.58	2757.21	2307.46	2381.48	1223.02	3864.01	2790.87	2460.16	1821.47	2280.19	1940.07	2967.48	-	-
MW0123806	EHNA hydrochloride	Heterocyclic compounds	Heterocyclic compounds	C14H24ClN5O	3	0.7614	58337-38-5 | 51350-19-7 | 81408-45-9	FALSE	FALSE	TRUE	TRUE	17437.1	13093.9	13999.7	16177.2	15743.4	16281.3	15060.9	18567.8	14309.4	15718.4	14368.8	15321.6	12334.5	10448.4	12694.9	10132.2	9593.82	12896.3	10155.5	10663.5	11039.2	10414.3	7239.66	10081.8	-	-
MW0103709	Uridine-5'-monophosphate	Nucleotide and Its metabolites	Nucleotide and Its metabolites	C9H13N2O9P	3	0.6902	58-97-9	FALSE	FALSE	TRUE	TRUE	151589	163687	179995	160809	152774	160532	150832	123613	155286	169120	159662	161450	147542	137614	135824	146995	122853	141761	129316	123331	124318	137102	144373	129493	C00105	ko00240,ko01100,ko01232,ko01240
MW0103469	Adenosine-5'-diphosphate	Nucleotide and Its metabolites	Nucleotide and Its metabolites	C10H15N5O10P2	3	0.5154	58-64-0	FALSE	TRUE	TRUE	TRUE	1337.51	3144.23	1116.64	1748.47	1570.08	1205.72	892.6	802.3	1718.03	1262.97	2320.36	1105.4	518.45	955.59	428.74	636.76	786.79	281.94	1969.87	4283.33	6296.01	9817.26	11984.7	7476.49	C00008	ko00190,ko00230,ko01100,ko01232,ko01240,ko04068,ko04080,ko04142,ko04152,ko04611,ko04714,ko04742,ko04924,ko05012,ko05014,ko05022
MW0010672	Theophylline	Heterocyclic compounds	Heterocyclic compounds	C7H8N4O2	3	0.7964	58-55-9	FALSE	FALSE	TRUE	FALSE	317852	377209	341662	323659	325841	313972	288675	279587	352749	340764	335316	321076	321686	325752	266521	312283	266734	285175	301226	273724	272529	284154	318608	271746	C07130	ko00232,ko01100
MW0111010	Dipyridamole	Heterocyclic compounds	Heterocyclic compounds	C24H40N8O4	3	0.6562	58-32-2	FALSE	FALSE	TRUE	FALSE	28208.3	26269.3	27916.1	26050.8	27410.8	25497.1	31711.5	26234.9	23185.3	8384.17	13634.1	12587.6	13263	24113.1	2676.47	3334.63	2160.19	20347.5	9394.13	14856.4	12062.8	13668.6	12751.8	2872.46	-	-
MW0007582	Menadione	Benzene and substituted derivatives	Benzene and substituted derivatives	C11H8O2	3	0.791	58-27-5	FALSE	FALSE	TRUE	FALSE	2938.9	2039.06	4240.15	3620.32	1142.47	939.68	716.51	3784.1	2213.72	1730.41	526.18	1050.72	835.57	533.22	442.16	735.51	2003.31	739.23	800.32	497.38	1314.03	696.34	524.46	2149.58	C05377	ko04977
MW0013242	20-hydroxy-PGF2alpha	Hormones and hormone related compounds	Hormones and hormone related compounds	C20H34O6	2	0.9022	57930-92-4	TRUE	FALSE	FALSE	FALSE	9101.58	9152.17	9698.18	7384.3	9132.89	9488.01	9455.36	9370.17	11118.9	10741.2	9760.99	10658.3	9483.42	9396.9	7931.22	7669.53	8144.36	12332.8	11561.6	9566.88	8830.28	8765.4	10232.4	11470.5	-	-
MW0063676	Stevioside	Terpenoids	Ditepenoids	C38H60O18	3	0.7696	57817-89-7	FALSE	FALSE	TRUE	TRUE	460389	354445	274756	173812	229206	225143	215580	228083	288975	193993	137138	67915.4	38820.7	63953.3	39981.2	38612.4	20472	40889.9	60439.3	40063	33075.5	53255.5	54116.4	40172.8	C09189	-
MW0062243	Prostaglandin E2 p-benzamidophenyl ester	Hormones and hormone related compounds	Hormones and hormone related compounds	C33H41NO6	3	0.8376	57790-53-1	FALSE	FALSE	TRUE	TRUE	982.35	771.06	754.42	1008.29	1011.26	1110.77	1323	876.36	1019.48	639.9	1123.35	866.04	4567.75	5181.43	3542.8	4058.64	3791.55	4240.74	4570.36	4890.74	3447.34	3768.38	4383.68	4699.33	-	-
MW0147056	(13R,17R)-17-[(1R,2S)-1,2-dihydroxyheptyl]-1,5,10-triazabicyclo[11.4.0]heptadec-15-en-11-one	Heterocyclic compounds	Heterocyclic compounds	C21H39N3O3	3	0.7657	57682-64-1	FALSE	FALSE	TRUE	FALSE	234594	263530	505873	485110	339260	335004	536483	247127	121155	111401	45125.6	37194.7	10868.6	14092	29410.1	6489.12	22333.4	4026.35	12034.7	37575.2	20035.8	21258.5	24290.2	44899.5	-	-
FDATP00111	Naftopidil dihydrochloride	Others	Medicine	C24H30Cl2N2O3	3	0.5425	57149-08-3	FALSE	TRUE	TRUE	FALSE	457281	467491	453435	351507	361063	377356	385369	366455	407376	400457	414858	383846	326631	312624	299639	305048	281745	338301	410802	346089	326146	396291	393864	380120	C75677	-
MW0127046	Dihydro-5-propyl-2(3H)-furanone	Aldehyde,Ketones,Esters	Ketones	C7H12O2	3	0.5852	57129-71-2	FALSE	TRUE	TRUE	TRUE	23886	21891.8	23343.5	19758	20784.9	21286	22501.9	22938.2	20946.9	19855.2	14195.8	13827.5	12381	12313.6	11919	11487.8	9095.19	10824.2	11742.4	12281.3	14065.5	14903.5	12925.3	13077.6	-	-
MW0062186	Progesterone	Hormones and hormone related compounds	Hormones and hormone related compounds	C21H30O2	3	0.7777	57-83-0	FALSE	FALSE	TRUE	TRUE	12998.9	13603.1	12976.3	12572.7	12334.2	11292.6	11537.1	12625	14608.9	12489.5	9519.34	8473.07	8936.96	8724.11	8255.72	9803.34	8679.48	9810.26	9197.22	7823.02	8386.4	8310.47	9123.52	8009.36	C00410	ko00140,ko01100,ko04080,ko04114,ko04913,ko04914,ko04917,ko04925,ko04927,ko04934,ko05200,ko05207,ko05215,ko05224
MW0016395	Carbenoxolone	Benzene and substituted derivatives	Benzene and substituted derivatives	C34H50O7	3	0.8706	5697-56-3	TRUE	TRUE	TRUE	TRUE	51748	58356.8	65550.1	98979.7	72627.1	46492	42629.5	43725.3	31843.5	13541.4	5647.37	4506.91	5119.48	4659.67	10068.9	6030.09	5424.79	6053.42	2975.93	1674.01	1653.3	1097.55	757.64	3667.91	-	-
MW0110645	Betahistine	Heterocyclic compounds	Heterocyclic compounds	C8H12N2	3	0.6245	5638-76-6	FALSE	FALSE	TRUE	TRUE	3714.34	4611.46	4120.67	4081.69	4127.06	3805.13	3508.88	3539.06	4390.08	4400.69	4250.53	3760.72	3646.16	3788.84	3315.68	3414.53	3428.47	2886.61	3385.82	3498.1	3287.26	3668.72	3936.04	3180.41	-	-
MW0061080	Persin	FA	Others	C23H40O4	3	0.776	56164-07-9	FALSE	FALSE	TRUE	FALSE	745278	834703	1.55839e+06	1.54739e+06	1.08481e+06	1.06519e+06	1.69647e+06	798683	371183	352253	328118	110272	28786	41402.5	79602.8	41646.9	82803.4	23250.7	44957.7	103010	57965.5	66648.4	82771.9	100439	-	-
MW0151759	Ionomycin	Organic acid and Its derivatives	Organic acid and Its derivatives	C41H72O9	3	0.7932	56092-81-0	FALSE	FALSE	TRUE	FALSE	1863.82	2120.88	3003.52	2518.13	4379.28	1189.3	3056.96	6036	2063.57	1737.24	1220.05	1064.56	886.47	1125.98	522.02	596.37	824.66	692.76	1393.46	1344.99	4503.37	1740.4	1604.78	1020.26	-	-
MW0110462	Verruculotoxin	Heterocyclic compounds	Heterocyclic compounds	C15H20N2O	3	0.5224	56092-63-8	TRUE	FALSE	TRUE	TRUE	9502	8071.1	8134.5	8204.1	8195.87	8124.46	9529.71	9211.5	9049.78	9748.4	9201.48	9019.24	7503.95	7319.97	7822.43	7006.78	5949.51	8091.17	6709.59	6083.36	6702.32	6734.19	6016.61	7566.15	-	-
MW0015053	6-Maleimidocaproic acid	Organic acid and Its derivatives	Organic acid and Its derivatives	C10H13NO4	3	0.7816	55750-53-3	FALSE	FALSE	TRUE	FALSE	176624	201876	202341	181445	183972	180765	167477	156326	194431	193705	198445	186311	152412	166071	126891	159134	140354	140553	153445	151091	144210	164639	187924	187643	-	-
MW0127087	Trimethylsilyl heptadecanoate	Organic acid and Its derivatives	Organic acid and Its derivatives	C20H42O2Si	3	0.624	55517-58-3	FALSE	FALSE	TRUE	TRUE	22216	46437.9	28403.9	25140.9	24902.4	23881.7	17862.3	15900.8	22932.7	21947.7	17275.7	18906.9	10153.2	16084.8	8081.83	16447.8	8805.51	11644	15051.7	10319.6	12686.8	11355.9	20525.6	11854.6	-	-
MW0150605	Gnididin	Benzene and substituted derivatives	Benzene and substituted derivatives	C37H44O10	3	0.6433	55306-11-1	FALSE	FALSE	TRUE	TRUE	11713	14263.6	11208.4	10059.8	11373.8	9789.96	9234.53	11464.9	12126.6	10704.6	7467.86	4598.46	4981.88	5285.92	4040.28	5108.37	4191.92	5878.35	5399.45	4767.04	5340.04	5658.93	4711.98	4645.3	-	-
MW0102809	Tiamulin	Terpenoids	Ditepenoids	C28H47NO4S	3	0.7266	55297-95-5	TRUE	TRUE	TRUE	TRUE	50973.6	49546.4	47869.4	66993.3	72135.9	54484.5	30436.9	36404.5	34804.5	54497.4	27908.6	15188.9	11547.9	18439.3	22534.3	44581.8	32005.7	22227.1	31745.1	8239.19	12188.1	4225	2594.61	3379.4	-	-
MW0168969	Conessine	Heterocyclic compounds	Heterocyclic compounds	C24H40N2	3	0.5986	546-06-5	FALSE	TRUE	TRUE	TRUE	17582.7	18487.9	16651.2	14242.9	16811.5	16029.3	15717.2	16811.8	18566.5	17099.7	13531.6	10933.2	9659.93	8440.66	5768.63	4813.1	6413.79	6653.98	10362.1	9444.54	8515.27	9544.54	11672.9	8277.1	C06545	-
MEDP1230	Glycidyl oleate	GL	MG	C21H38O3	3	0.7482	5431-33-4	TRUE	TRUE	TRUE	FALSE	37982.7	63744.4	74981.7	76982.5	57383.1	54788.8	28744.2	34359.9	41377.1	9294.61	2432.87	2249.45	2871.48	4834.66	5584.07	4106.76	5683.48	7472.99	4215.64	3382.74	2573.27	1023.48	1881.01	2038.83	C19426	-
MW0105421	Acetylglycine	Amino acid and Its metabolites	Amino acid derivatives	C4H7NO3	3	0.6878	543-24-8	FALSE	FALSE	FALSE	TRUE	8074	10178.2	8807.33	7717.07	8310.12	9304.58	8273.34	8001.25	7797.84	8973.68	8122.86	7767.32	8586.56	7083.84	7183.78	8624.12	6120.93	4422.66	6763.88	6766.23	6969.06	7436.03	8395.46	6742.61	-	-
MW0006572	Cimaterol	Benzene and substituted derivatives	Benzene and substituted derivatives	C12H17N3O	3	0.5824	54239-37-1	FALSE	FALSE	TRUE	FALSE	25481.4	29629.9	30195.1	29808	27956.5	27007.3	23639.9	24128.4	28413.9	28434.2	28219.4	31280.9	27195.8	26964.9	21693.8	24130.9	16552.5	25087	23979.9	24442.4	22101.7	23054.6	25176.5	29650	-	-
MW0169387	L-Carnitine	Amino acid and Its metabolites	Amino acids	C7H15NO3	2	0.9767	541-15-1	FALSE	TRUE	FALSE	TRUE	1.47372e+06	1.32514e+06	1.31726e+06	1.17825e+06	1.30161e+06	1.3563e+06	1.30224e+06	1.26956e+06	1.4638e+06	1.34811e+06	1.3952e+06	1.41457e+06	1.2125e+06	1.27981e+06	1.16928e+06	1.31067e+06	1.2656e+06	1.26195e+06	1.17128e+06	1.11158e+06	1.16623e+06	1.15955e+06	1.18814e+06	1.18226e+06	C00318	ko04714,ko04976,ko05415
MW0009820	Suloctidil	Benzene and substituted derivatives	Benzene and substituted derivatives	C20H35NOS	3	0.6978	54063-56-8	TRUE	FALSE	TRUE	TRUE	450122	454610	508530	483818	486096	480033	522207	539187	471425	564433	519989	541544	441446	414419	433689	395666	332119	409660	392008	388576	394325	378844	333867	424272	-	-
MW0009533	Pronetalol	Benzene and substituted derivatives	Benzene and substituted derivatives	C15H19NO	3	0.6208	54-80-8	FALSE	TRUE	FALSE	TRUE	2427.38	2955.83	2336.09	2127.66	2294.72	2461.23	1808.03	1995.64	2823.28	2724.35	3276.96	2673.99	3082.4	3238.79	1923.01	2781.25	2775.2	2085.56	3278.2	2811.55	3014.44	3490.87	4128.76	3164.9	-	-
MW0054600	LPE(16:0/0:0)	GP	LPE	C21H44NO7P	2	0.9966	53862-35-4	FALSE	FALSE	TRUE	TRUE	1216.43	2962.78	3822.76	3272.09	3060.02	2103.66	1151.74	1100.42	1987.15	526.6	51143	56703.4	51798	56938.8	56263.1	59327.9	55884.6	54523.6	58538.2	53007.7	52683.4	52354.6	60624.9	55297.5	C04438	ko00564
MW0008759	N1-(2-aminophenyl)-N8-phenyloctanediamide	Benzene and substituted derivatives	Benzene and substituted derivatives	C20H25N3O2	3	0.7197	537034-17-6	FALSE	FALSE	TRUE	TRUE	2203.72	3253.65	4269.81	2415.38	3673.82	3374.16	2484.28	1049.67	3784.21	3318.98	3161.26	2891.31	6779.84	6258.02	4296.78	6539.24	5984.93	6536.25	4996.91	5586.98	4657.7	6137.24	8921.64	7129.93	-	-
MW0016082	beta-Acetyldigoxin	Others	Others	C43H66O15	3	0.552	5355-48-6	FALSE	TRUE	FALSE	TRUE	19547.9	22570.9	18333.9	15487.9	16472.8	17108.4	17018.6	15315	23607.7	17563.8	22592.4	20759.1	14707.5	20830.1	12716.2	19507.7	13083.4	20458.3	24889.5	23305.3	22828.4	22406.8	28978.7	29291	C22190	-
MW0109274	Pipecolic acid	Organic acid and Its derivatives	Organic acid and Its derivatives	C6H11NO2	3	0.7103	535-75-1	FALSE	TRUE	TRUE	TRUE	5942.07	12665	9932.1	10695.7	8038.97	11955.1	5604.31	8603.29	13016.9	8877	10543.4	28663.8	13911.4	18369.1	14370.1	16809.9	23244.8	26023.5	21935.1	28539.5	46947.6	19389.6	28661	35143.1	C00408	ko00310,ko01100
MW0125247	Myosmine	Heterocyclic compounds	Heterocyclic compounds	C9H10N2	3	0.7565	532-12-7	FALSE	FALSE	FALSE	TRUE	8175.38	10764.4	9886.74	8581.4	8850.62	9524.21	7340.66	7311.39	9426.38	8855.72	9684.89	9583.53	8623.28	8537.96	7834.33	8803.59	7372.24	5784.22	8334.58	7811.74	5954.56	7605.65	7632.84	6729.12	C10160	-
MW0169179	Flufenamic acid	Benzene and substituted derivatives	Benzene and substituted derivatives	C14H10F3NO2	3	0.71	530-78-9	FALSE	FALSE	TRUE	FALSE	58202.6	43838.7	47793.9	49769.2	42969.8	45538.5	59070.1	63383.4	42330.8	46790.4	41981	36387.7	37615.7	31502	41689.6	28810.7	41443.7	36970.3	38157.6	35290.6	50923.3	45702.7	24338.8	37380.6	C13038	-
MEDL00396	Chloramphenicol palmitate	Organic acid and Its derivatives	Organic acid and Its derivatives	C27H42Cl2N2O6	3	0.7861	530-43-8 | 125637-16-3	FALSE	TRUE	TRUE	TRUE	834.93	829.37	941.2	696.45	996.3	533.86	544.65	856.36	989.28	1028.33	1056	1122.05	1770.69	1817.8	1006.13	1037.37	1247.4	1418	2321.51	1874.52	1722.29	2182.04	2457.67	2725.63	-	-
MW0168382	Indomethacin	Heterocyclic compounds	Heterocyclic compounds	C19H16ClNO4	3	0.7323	53-86-1	FALSE	FALSE	TRUE	FALSE	70760.9	80014	80185.8	72359.2	73581.4	71553	64873.8	61584.2	77075.1	74139.6	75490.4	72330.2	60866.1	64524.5	50354.4	65795.9	53114.9	55652.8	62135	58607.9	57582.6	64083.4	75534.4	70010.2	C01926	-
MW0012920	1-Octadecyl Lysophosphatidic Acid	GP	PA	C21H45O6P	3	0.7137	52977-29-4	FALSE	FALSE	FALSE	TRUE	14563.4	13429.4	10209.5	9368.15	10381.5	11010.6	10256	10321.5	9989.72	16350.4	9750.48	9487.23	22785.5	12862.1	6529.25	8522.43	8007.93	10556.8	8614.31	9553.65	7254.94	8020.93	5289.18	6383.63	-	-
MEDL02569	Euxanthone	Flavonoids	Xanthone	C13H8O4	3	0.7251	529-61-3	FALSE	FALSE	TRUE	TRUE	5244.53	3848.81	4127.94	2753.98	3764.59	3753.61	3337.29	2703.29	3846.11	4173.81	3349.22	3123.58	12443.6	10672.5	9478.95	11665.7	10432.5	11718.4	10394.3	11878.5	9341.45	10518.1	10277.3	12823.1	C10061	-
MW0049242	Deterrol stearate	Aldehyde,Ketones,Esters	Esters	C33H50O2	3	0.5873	52898-98-3	TRUE	FALSE	TRUE	FALSE	15989.7	13518.2	23500	19135.8	24718.3	20568.6	9527.66	11280.3	9545.65	5436.62	3934.68	2132.82	2713.99	2512.32	1801.22	1634.3	1940.76	5346.1	4253.93	3882.16	4978.9	3427.03	3466.83	2607.42	-	-
MW0124089	Evoxine	Heterocyclic compounds	Heterocyclic compounds	C18H21NO6	3	0.7504	522-11-2	FALSE	TRUE	FALSE	TRUE	3602.56	3690.52	3488.74	2868.31	3094.97	2896.15	3103.1	2497.74	3416.7	3349.62	3977.78	3190.07	3337.16	3224.62	2863.73	3293.29	3259.5	3640.92	5139.18	3765.77	4181.54	4045.16	4088.68	4404.66	-	-
MW0054714	Medroxyprogesterone	Hormones and hormone related compounds	Hormones and hormone related compounds	C22H32O3	2	0.8435	520-85-4	TRUE	TRUE	TRUE	FALSE	1.05264e+06	649291	597688	770443	1.28402e+06	690855	305217	477340	681505	449612	435868	38722	296168	416511	425337	327558	360076	642966	341406	98456	235643	48484.6	17849.9	151026	C07119	-
MW0010046	Verapamil	Benzene and substituted derivatives	Benzene and substituted derivatives	C27H38N2O4	3	0.6749	52-53-9	TRUE	TRUE	TRUE	TRUE	116032	183547	265198	246456	273879	232643	113110	108441	184843	134261	59611.7	44341.9	31330	46289.9	34161.7	60112.7	36165.7	50728.7	27775.8	18213.1	15836.2	14785.2	25682.1	13510.7	C07188	-
MW0124068	Etofylline	Nucleotide and Its metabolites	Nucleotide and Its metabolites	C9H12N4O3	3	0.7266	519-37-9	FALSE	FALSE	FALSE	TRUE	9747	9427.33	8703.5	8695.9	9592.15	8992.77	9589.17	8093.65	7421.62	10097.2	7863.75	8956.33	10279.9	8413.56	7419.28	7675.91	5755.92	8366.51	7003.01	8094.06	7804.67	7717.44	6553.76	5129.22	-	-
MW0017222	Citroxanthin	Heterocyclic compounds	Heterocyclic compounds	C40H56O	3	0.6892	515-06-0	TRUE	TRUE	TRUE	FALSE	36643	32982.3	30426	34559.3	38677	33949.2	32932.4	28613.6	31133.9	17821.7	8381.82	9144.8	10794.1	9925.4	5927.26	6613.88	6832.8	9546.72	13807.6	13159.2	13666.7	9328.77	11164.5	8514.68	C08605	-
MW0123331	Cimetidine	Heterocyclic compounds	Heterocyclic compounds	C10H16N6S	3	0.7705	51481-61-9	FALSE	FALSE	FALSE	TRUE	11218.7	11541.1	11787	9061.03	11233.1	7858.38	5993.36	7852.26	12221.1	7273.77	9304.98	12759.4	18888.6	14629.1	11299.8	9641.71	7314.06	6293.23	20650.9	15377.7	16036.3	10393.2	34105.4	14086.3	C06952	-
MW0168576	3-Methyladenine	Nucleotide and Its metabolites	Nucleotide and Its metabolites	C6H7N5	3	0.6809	5142-23-4 | 60192-57-6	FALSE	FALSE	TRUE	FALSE	22469.1	26883.2	25857.9	23853.6	24283.7	24004.7	20085.9	20030.1	24808.1	25140.8	24425.5	23630.5	22088.8	22562.7	19371.6	21676.2	19454	17533	21978.8	21117.5	18769.9	19982.1	23856.5	19882.5	C00913	-
MW0148475	Digitogenin	Heterocyclic compounds	Heterocyclic compounds	C27H44O5	3	0.6841	511-34-2	FALSE	FALSE	TRUE	TRUE	45607	50439.3	44294.4	30117.4	32801.2	32037.5	50628.4	63798.6	40951.7	15001.7	7813.86	5886.08	4508.82	5077.47	2594.98	2840.61	2770.51	4425.32	4859.14	6276.91	5061.67	5070.44	6099.84	1544.01	C08896	-
MW0012806	1-Heptadecanoyl-sn-glycero-3-phosphocholine	GP	LPC	C25H52NO7P	2	0.8484	50930-23-9	TRUE	FALSE	TRUE	FALSE	42325.8	36396.8	39018.5	61945.9	63300.6	55365.4	42637.7	12893.6	33580.2	33284.5	15073	1465.18	9051.78	11206.7	8990.61	9675.03	11808.9	7149.26	13177.1	9016.93	5643.42	7622.12	11686	4177.47	C00157	ko00564,ko00590,ko00591,ko00592,ko01100,ko04723,ko05231
MEDP1170	9-Octadecenal	Aldehyde,Ketones,Esters	Aldehydes	C18H34O	3	0.7203	5090-41-5	FALSE	FALSE	TRUE	FALSE	11811.4	11072.5	18091.9	17211.1	18249.2	24316.2	28318.8	21102.5	10030	12031.9	5822.4	10394.8	1537.93	4471.55	6291.81	4654.56	3493.72	5066.86	5877.97	12425.7	3927.62	11156.4	19026.3	3953.53	-	-
MW0145125	Anhydrorhodovibrin	Others	Others	C41H58O	3	0.6001	5085-16-5	TRUE	FALSE	TRUE	FALSE	13478.7	14611.7	14020.5	12615	6951.87	11682.1	7536.65	5587.06	6118.32	2291.86	2305.57	1407.22	2216.24	2755.47	1609.01	1581.42	1805.02	2484.3	1363.85	2469	6054.91	2162.09	1631.73	2044.13	-	-
MW0052998	gamma-Linolenic Acid	FA	FFA	C18H30O2	2	0.8798	506-26-3	FALSE	TRUE	TRUE	TRUE	27265.4	28151.9	32216.9	37174.2	32190.6	32842.9	30348.3	28770.6	33165.6	21031.5	17570	6420.73	9478.47	8639.49	18595.2	8594.08	8631.96	9378.34	7957.05	5496.14	2942.45	1950.79	2077.38	6436.2	C06426	ko00591,ko01040,ko01100
MEDP1589	Theonylleucine	Amino acid and Its metabolites	Small Peptide	C10H20N2O4	3	0.766	50299-12-2	FALSE	TRUE	FALSE	TRUE	2880.78	2924.62	1897.87	2022.59	2553.65	1786.06	702.06	2112.39	2837.03	2601.06	2766.09	2401.46	4300.6	5117.28	2487.38	3063.42	3069.79	2184.56	6733.85	7151.57	5612.96	5669.07	8134.46	7899.83	-	-
MW0126146	Pinidine	Heterocyclic compounds	Heterocyclic compounds	C9H17N	3	0.7102	501-02-0	FALSE	FALSE	TRUE	TRUE	12123.5	15282.9	13177.5	12261.5	13186	13927.8	11011.8	10947.2	13750.5	13882.1	13925.1	12952.1	11378.7	12402.4	10585.4	12877.4	10513.1	11766.8	10546.6	11133.8	10510.5	11537.9	11621.6	9887.57	-	-
MW0168897	Ergocalciferol	Alcohol and amines	Alcohols	C28H44O	3	0.8688	50-14-6	FALSE	FALSE	TRUE	TRUE	59107.8	143077	79034.5	64701.1	68289.5	73679.2	47713.7	43952.1	77207.5	70167.7	49885.2	52111.4	24239.8	46897.2	19039.3	41062.2	16150.4	28194	39460.5	25033.7	33427.8	28214.2	64851.3	25682.5	C05441	ko00100,ko01100
MW0002155	2,3-Dihydrobenzofuran	Benzene and substituted derivatives	Benzene and substituted derivatives	C8H8O	3	0.6832	496-16-2	FALSE	FALSE	FALSE	TRUE	44120.9	49761.2	44316	43996.9	43975.7	41415.2	37527	34995.4	46126.2	46047.6	44498.4	43777.7	52895.6	60666.5	44801.6	59214.8	50047.7	38085.3	56451.2	50922.9	48129.7	48780.5	60890.6	61180.8	-	-
MEDL02208	Nornicotine	Alkaloids	Alkaloids	C9H12N2	3	0.652	494-97-3	FALSE	FALSE	FALSE	TRUE	4472.69	5708.83	5591.33	4426.39	3750.31	3959.46	4487.33	5893.11	4107.36	5140.42	5020.43	4252.2	5288.18	3433.36	3144.54	3165.46	8835.39	4436.08	2934.27	2998.16	3035.85	2846.22	2869.3	2784.98	C06524	-
MW0168567	Indole-3-carboxaldehyde	Heterocyclic compounds	Indole and Its derivatives	C9H7NO	2	0.9324	487-89-8	FALSE	FALSE	TRUE	TRUE	4212.34	3833.7	3840.15	1288.25	4019.92	3982.5	3645.51	3136.86	5149.44	4041.25	4717.93	4619.05	9020.25	8286.28	5962.65	7289.52	5814.44	6753.16	7982.22	7461.08	5329.29	5406.44	7164.86	7622.14	C08493	-
MW0107415	Lenticin	Organic acid and Its derivatives	Organic acid and Its derivatives	C14H18N2O2	2	0.9648	487-58-1	FALSE	FALSE	TRUE	FALSE	4234.63	4576.67	4255.02	3374.71	3916.59	4115.08	3746.23	3528.42	5454	5153.42	5032.12	4825.22	4799.17	5631.05	3934.21	4745.61	4647.81	5062.06	5047	4859.05	4774.02	4638.95	5811.81	5976.2	C09213	-
MW0169017	Daidzein	Flavonoids	Isoflavones	C15H10O4	3	0.7793	486-66-8	FALSE	TRUE	TRUE	TRUE	47668.8	58331	47803.6	40461.9	36950.9	36987.2	37205	38372.4	42366.1	36050.2	32516.8	30244.9	24112	25374.4	20039.3	18880	20110.9	22472.5	21402.9	27834.9	28374.1	29643.2	29191.7	25063.7	C10208	ko01100
MW0169318	Isofraxidin	Heterocyclic compounds	Heterocyclic compounds	C11H10O5	3	0.6181	486-21-5	FALSE	FALSE	TRUE	FALSE	1.30366e+06	943166	1.0217e+06	1.04852e+06	974419	954824	1.27079e+06	1.40764e+06	925854	1.08532e+06	890592	848487	856528	739609	925383	696001	932893	827044	832195	761150	1.1204e+06	1.01379e+06	591457	892886	C17480	-
MW0137542	Byakangelicin	Heterocyclic compounds	Heterocyclic compounds	C17H18O7	3	0.8143	482-25-7 | 19573-01-4	FALSE	FALSE	FALSE	TRUE	54518.9	70220.8	71787.2	62955.5	85931.4	66897.6	57533.5	56545.3	68376.9	71356	69074.7	66523.5	74204.1	61091.9	49099.2	59908.1	48886	56266.2	57274.1	54575.4	46954.5	51350	63551.2	62178.8	C09141	-
MW0169833	Seneciphylline	Alkaloids	Alkaloids	C18H23NO5	3	0.6056	480-81-9	FALSE	FALSE	TRUE	TRUE	1533.75	946.92	777.04	1307.79	1229.17	1044.46	923.32	1089.77	1001.06	797.54	933.03	1614.85	1906.16	1682	2051.35	1927.27	1727.29	1790.51	2406.82	1948.89	1612.26	1395.31	2159.78	1799.84	C10391	-
MEDN1105	N-[(3S)-Tetrahydro-2-oxo-3-furanyl]octadecanamide	Aldehyde,Ketones,Esters	Esters	C22H41NO3	2	0.9686	479050-96-9	FALSE	FALSE	TRUE	FALSE	65195.9	148253	82291.9	73015.6	72413.2	70615.9	59221	53450.1	72162.8	74613.3	59301.4	65022.1	39721.2	57549.9	29984.4	51048.1	28746.8	43568.4	62359.6	41777.9	52798.5	43887.7	66933.2	44260.3	-	-
MW0137608	Casticin	Flavonoids	Flavonoid	C19H18O8	3	0.5753	479-91-4	FALSE	FALSE	FALSE	TRUE	371055	449422	172697	140387	141590	140495	132738	130441	159590	165950	161068	139479	138385	140200	118475	137490	117287	145914	138338	123801	107254	114821	128014	144876	-	-
MW0147424	Chlorophyll	Tryptamines,Cholines,Pigments	Pigments	C55H72MgN4O5	3	0.808	479-61-8	FALSE	FALSE	TRUE	FALSE	3561.29	391.05	3371.62	3089.23	3302.27	3436	3529.65	3474.39	3997.77	3575.16	3610.05	1276.7	3373.72	8779.23	4512.85	5108.47	8715.79	6595.14	3762.99	4502.67	5911.44	3520.66	5998.08	4949.69	C05306	ko00860,ko01100
MW0009671	Rhein	Benzene and substituted derivatives	Benzene and substituted derivatives	C15H8O6	3	0.7343	478-43-3	FALSE	FALSE	TRUE	FALSE	18817.9	14010.4	13922.4	15010.9	13787.4	13181.8	16185.5	18959.2	11914.7	12667.8	11450.2	11185.9	10079.4	8781.66	11172.3	7661.04	10600.9	10104.4	9058.22	10077.8	13743.9	13410	7078.42	10625.4	C10401	-
MW0119197	Tenamfetamine	Heterocyclic compounds	Heterocyclic compounds	C10H13NO2	3	0.6673	4764-17-4	FALSE	TRUE	TRUE	TRUE	1286.26	977.05	1537.62	1633.64	1363.54	1112.79	1067.06	890	956.08	1752.79	1674.75	1508.56	6835.7	6951.18	4392.79	6144.14	5032.61	5086.29	6572.11	6548.7	6910.18	6820.76	8294.4	8104.83	C07577	-
MW0056744	Palmitoyl 3-carbacyclic Phosphatidic Acid	FA	Others	C20H39O5P	3	0.7239	476310-22-2	FALSE	TRUE	FALSE	TRUE	9244.77	59038.3	13619.9	45450.1	12784.5	7497.37	43046.7	6475.18	23398.4	15793	20115.3	22701.9	10715	10528.9	7188.67	6654.8	9904.63	4628.75	32644.8	26842.6	92068.5	43837.1	48349.2	42688.9	-	-
MW0000325	Lycorine	Alkaloids	Alkaloids	C16H17NO4	3	0.6759	476-28-8	FALSE	FALSE	TRUE	TRUE	43325.6	43746.5	45238.6	30530.6	40006.6	42136.5	40410.5	30849.7	51892.8	52304	53053.3	45017.2	106402	101031	72750.4	103113	83683.9	53593.2	78759.1	69090.1	52460.5	59138.3	66137.3	74032.2	C08532	-
MW0125930	Nvp-aew541	Heterocyclic compounds	Heterocyclic compounds	C27H29N5O	2	0.9116	475489-16-8 | 475488-34-7	FALSE	TRUE	TRUE	TRUE	1333.52	1379.25	1173.5	1161.4	1020.61	1121.71	1491.21	1108.41	1448.45	1492.85	1519.55	1176.88	1987.8	2226.2	1344.36	1853.8	1161.29	1376.96	2471.17	2208.22	2596.46	2724.95	3518.14	2486.34	-	-
MW0110893	(4-((5,6-Diphenylpyrazin-2-yl)(isopropyl)amino)butoxy)acetic acid	Benzene and substituted derivatives	Benzene and substituted derivatives	C25H29N3O3	2	0.9011	475085-57-5	FALSE	FALSE	TRUE	TRUE	13643	20322.9	18401.5	6430.67	17431.4	17537.8	11660.6	6879.4	22750.9	21480.3	22489.8	12103.6	39966.2	42741	38929.6	54935.1	42347	62396.4	35613.6	56111.4	33135.4	35847.7	29921	60320.9	-	-
MW0053754	Glycocholic acid	Bile acids	Bile acids	C26H43NO6	3	0.673	475-31-0	FALSE	FALSE	TRUE	TRUE	42863.3	34723.7	104534	90078.1	139006	124699	156094	84701.4	38556.1	106281	115644	30458.8	15991.6	11674.1	68361.6	9349.51	53580.3	17070.3	27079.5	23014.7	8954.78	7473.05	5680.13	34348.6	C01921	ko00120,ko01100,ko04976,ko04979
MW0014060	2-Methyl-3-hydroxybutyric acid	Organic acid and Its derivatives	Organic acid and Its derivatives	C5H10O3	3	0.8835	473-86-9	FALSE	FALSE	TRUE	TRUE	33612.9	35919.5	34110.8	26419.4	33514.2	34716.6	30843.2	28014.1	39109.9	33324	36532.3	34808.4	27437	27165.9	26277.1	31810.1	31756	24201.8	32039.8	28345.6	25319.2	26853.8	27136	31391.1	-	-
MW0007674	Methyl 2,4-dihydroxy-3,6-dimethylbenzoate	Benzene and substituted derivatives	Benzene and substituted derivatives	C10H12O4	3	0.7538	4707-47-5 | 91061-32-4	FALSE	FALSE	FALSE	TRUE	3641.84	4062.49	3230.76	1831.61	1657.54	2587.21	3440.61	3905.84	2935.06	4527.5	2820.54	3000.24	2476.99	2071.45	2670.82	2594.61	1467.18	1315.72	1192.75	1841.72	2846.04	2851.2	2778.21	2498.15	-	-
MW0150669	Guinea green B	Heterocyclic compounds	Heterocyclic compounds	C37H35N2NaO6S2	3	0.7243	4680-78-8	FALSE	FALSE	TRUE	TRUE	25038.7	31940.1	29501.8	27952	30334	27418.3	22758.5	22265.8	28520.1	29122.3	28692.2	27319.9	23386.9	23490.5	20426.9	22931.4	20193.1	27406.2	24642.2	20547.7	19922.3	19806.8	26378.1	23450.2	-	-
MW0009299	Oxeladin	Benzene and substituted derivatives	Benzene and substituted derivatives	C20H33NO3	3	0.6189	468-61-1	FALSE	TRUE	FALSE	TRUE	2182.42	4205.35	6022.17	6738.29	5215.87	1920.63	3901.06	4906.04	4615.19	4215.58	2334.43	1799.21	4346.37	2670.18	5132.38	2128.08	4648.47	4634.97	2046.73	664.13	798.46	1566.98	957.82	1478.2	-	-
MEDP1836	Nootkatone	Aldehyde,Ketones,Esters	Ketones	C15H22O	1a	0.9215	4674-50-4 | 28834-25-5	FALSE	FALSE	TRUE	TRUE	13729.4	14672.1	12428.7	12011.8	13397.4	12857.2	11556	13307.5	12592.3	12069.4	9788.01	7478.78	7703.4	8054.63	7584.93	8373.57	8630.31	11250.4	7516.51	8517.89	9091.89	9227.05	8756.38	8382.04	C17914	-
MEDN1719	Tetradecylphosphonic acid	Organic acid and Its derivatives	Organic acid and Its derivatives	C14H31O3P	1b	0.7511	4671-75-4	FALSE	FALSE	TRUE	FALSE	1428.99	1584.54	486.16	874.97	558.44	1017.53	985.76	629.32	285.79	1644.09	1028.03	767.45	420.05	317.22	266.35	407.2	585.72	425.68	706.26	273.58	281.58	476.76	271.05	532.68	-	-
MEDN0428	N6-Succinyl Adenosine	Nucleotide and Its metabolites	Nucleotide and Its metabolites	C14H17N5O8	2	0.9419	4542-23-8	FALSE	TRUE	FALSE	FALSE	29959.3	39126.6	36407.1	21494.8	31462.4	35801.1	28147.5	22862.4	34799.7	38623.1	40423	30340.5	32580.8	31922.5	28792.3	36594.8	30689.6	29244.3	31949.6	32832.7	36523.2	40095.1	48163.9	38600.1	-	-
MW0105739	Arg-Met	Amino acid and Its metabolites	Small Peptide	C11H23N5O3S	3	0.5837	45243-23-0	FALSE	FALSE	TRUE	TRUE	6762.64	6218.21	7174.25	4482.18	5751.16	6632.91	6350.38	4318.46	7296.1	6783.05	7787.32	7180.73	16153.5	15593.7	11021.1	13997	12297.5	8061.1	12194.6	10369.9	8817.99	8565.88	11436.2	11770.7	-	-
MW0062252	Prostaglandin F2beta	Hormones and hormone related compounds	Hormones and hormone related compounds	C20H34O5	2	0.9272	4510-16-1	FALSE	TRUE	FALSE	TRUE	144111	154004	134504	107378	126707	123502	125705	122492	153526	141950	139996	131036	148904	172473	113238	158058	118945	152887	143742	112606	28878.3	26597.9	37888.1	85590.9	C02314	-
MW0107737	Leu-Leu-Gly	Amino acid and Its metabolites	Small Peptide	C14H27N3O4	2	0.9246	4464-36-2	FALSE	TRUE	TRUE	TRUE	693.85	716.38	744.85	546.48	749	593.65	783.17	567.72	624.87	657.14	697.74	464.82	943.14	1207.6	798.53	824.71	1331.06	968.54	1551.95	2051.43	3382.89	4470.13	4197.33	3462.66	-	-
MEDP0510	Carnitine C2:0	FA	CAR	C9H17NO4	1a	0.9093	4398-79-2	FALSE	FALSE	TRUE	TRUE	7.04419e+06	7.54445e+06	7.08289e+06	5.54169e+06	4.76366e+06	6.75993e+06	6.72449e+06	4.3493e+06	7.56009e+06	5.26079e+06	7.67457e+06	7.30433e+06	8.63647e+06	8.70992e+06	6.48893e+06	8.43784e+06	7.88475e+06	7.20971e+06	8.91376e+06	8.90539e+06	5.99867e+06	9.12996e+06	1.03124e+07	9.30998e+06	C02571	ko04931
MW0009084	Niflumic acid	Benzene and substituted derivatives	Benzene and substituted derivatives	C13H9F3N2O2	3	0.76	4394-00-7	FALSE	FALSE	TRUE	FALSE	47992.6	33207.4	35790.3	38312.9	35294	36313.1	45178	51432.6	32953.4	35789.3	32671.1	30109.3	30141.6	25715.6	34152.1	24693	32196.9	30713.5	29852.9	29733.3	38496	37256.8	21631.7	30953.8	C13698	-
MW0054394	Lithocholic acid	Bile acids	Bile acids	C24H40O3	3	0.7659	434-13-9	FALSE	FALSE	TRUE	TRUE	856355	964518	896756	857581	877701	907756	771044	901412	975582	935704	871184	712056	736522	720205	562725	739687	625700	676380	748181	665868	619357	717544	708397	612244	C03990	ko04976
MW0159749	Plastoquinone A	FA	Others	C53H80O2	3	0.5543	4299-57-4	FALSE	FALSE	TRUE	TRUE	2822.23	235.87	1446.24	1333.75	1046.22	755.43	1312.27	1007.43	794.91	4375.19	326.93	10663.8	29752.9	43835.3	85652.9	13004.5	42524.5	21635.7	22727.9	44780.1	81881.6	31799.8	22576.5	25121.2	-	-
MW0107567	Ile-Ile	Amino acid and Its metabolites	Small Peptide	C12H24N2O3	2	0.9117	42537-99-5	FALSE	TRUE	TRUE	TRUE	673.77	626.31	1274.66	931.89	837.35	989.46	888.09	931.55	1078.05	840.46	1192.05	600.71	743.25	1778.41	1576.3	1346.53	1610.61	1768.34	2115.15	2396.17	3347.91	3827.06	4681.07	3001.99	-	-
MW0169975	Tulobuterol	Benzene and substituted derivatives	Benzene and substituted derivatives	C12H18ClNO	3	0.7532	41570-61-0	FALSE	FALSE	TRUE	FALSE	339050	410196	386623	358961	359667	354983	307833	301738	374022	381546	376979	354710	342740	351375	300181	337216	293476	258046	322808	312034	288355	301033	364447	300077	-	-
MW0106444	Dihydrofolic acid	Organic acid and Its derivatives	Organic acid and Its derivatives	C19H21N7O6	3	0.7557	4033-27-6	FALSE	FALSE	TRUE	TRUE	8082.47	17633.6	14438.9	10695.6	14084.2	11499.7	9591.37	8385.96	14976.3	16020.1	13425.7	13213.5	9506.58	10440.3	7873.99	8664.73	6703.19	7831.1	8523.35	8291.33	5850.62	6491.98	7608.4	8702.63	C00415	ko00670,ko00790,ko01100,ko01240,ko01523
MW0150461	Gly-Pro-Asn	Amino acid and Its metabolites	Small Peptide	C11H18N4O5	3	0.74	401570-00-1	FALSE	FALSE	TRUE	TRUE	7988.03	8139.71	7962.62	5441.95	8027.88	7226.39	8635.1	5670.25	8981.45	9281.07	8497.55	7093.19	22987.2	17310.4	14032.4	17482	14611.2	16802.8	17503.5	16818.8	13125.2	14043.6	16246.9	17942.5	-	-
MW0124170	Fuberidazole	Heterocyclic compounds	Heterocyclic compounds	C11H8N2O	3	0.6765	3878-19-1 | 101575-84-2	FALSE	FALSE	TRUE	FALSE	941203	964956	859379	748980	835649	839075	825823	848072	777690	955466	761439	730634	790686	743356	730077	752336	576324	605023	643033	665136	812306	876393	784980	748716	C18737	-
MW0103432	8-Hydroxyguanosine	Nucleotide and Its metabolites	Nucleotide and Its metabolites	C10H13N5O6	3	0.7764	3868-31-3	FALSE	FALSE	TRUE	TRUE	34292.4	31483.9	38027	21688.5	27251.6	27539.2	25510.7	26747.5	30969.7	27682.5	27787.4	30738.3	18158.6	20144.8	26934.4	23769.7	22572.3	11731.1	15123.4	21846	19347.7	17732.4	15003.7	18327.5	-	-
MEDP1390	Carnitine C18:1	FA	CAR	C25H47NO4	3	0.7775	38677-66-6	TRUE	FALSE	TRUE	TRUE	488927	654126	405390	480996	475349	546830	439040	356554	530571	318680	250895	329527	225715	301614	245204	340538	278864	243146	215544	210599	252734	273641	307016	259488	-	-
MW0108024	Lys-Trp-Lys	Amino acid and Its metabolites	Small Peptide	C23H36N6O4	3	0.8342	38579-27-0	FALSE	FALSE	FALSE	TRUE	2605.59	4683.03	6893.01	10087.9	6561.01	6409.36	4970.97	2752.6	7769.3	4409.3	2484.84	1973.62	1376.91	1762.84	10586.5	5037.47	3678.32	3444.21	1405.3	1118.65	784.46	2483.33	2241.98	1075.84	-	-
MW0142666	Anhydrovinblastine	Alkaloids	Alkaloids	C46H56N4O8	3	0.6366	38390-45-3	FALSE	FALSE	FALSE	TRUE	3218.15	7294.17	9933.53	4220.72	5062.86	5915.31	4079.1	1441.34	6458.93	6069.95	9105.69	3702.73	5458.33	12292.5	5968.11	12278	8652.2	9191.61	22795.3	16339.9	15383.5	14607.9	22985.8	52799.8	-	-
MW0009816	trans-Sulindac	Benzene and substituted derivatives	Benzene and substituted derivatives	C20H17FO3S	3	0.7861	38194-50-2 | 53933-60-1 | 49627-22-7 | 32004-68-5	TRUE	TRUE	TRUE	TRUE	66993.1	73015.3	73635.9	65237	63727.8	61674.4	57864.3	59200.5	61318.7	57643.1	57313.3	55473.5	46462.9	46541.9	38470.2	45359.3	40904.1	42764.8	45319.3	46113.7	45009.5	51114.1	57094.9	53875.3	-	-
MW0126514	Saracatinib	Heterocyclic compounds	Heterocyclic compounds	C27H32ClN5O5	3	0.8181	379231-04-6	FALSE	TRUE	FALSE	TRUE	923.64	1050.73	912.31	1085.21	954.68	1018.83	1240.43	797.74	1116.42	1005.24	1402.35	1159.47	1003.88	1753.14	1303.73	1377.5	917.92	1207.49	1845.05	1550.37	1669.25	1838.13	1696.66	1714.01	-	-
MW0152721	Lividomycin B	Others	Medicine	C23H45N5O13	3	0.6706	37636-51-4	FALSE	FALSE	TRUE	FALSE	59095.3	47385.8	25705	71517.8	46598.7	42840.1	42351.4	55405.2	48695.9	30507.2	21112.7	66486	36805.7	51650.3	22967	18557.7	15399.7	17246.6	50882.1	49575.6	37303.1	17796	51003.7	34573.7	C18003	ko00524
MEDP1391	Carnitine C18:2	FA	CAR	C25H45NO4	3	0.7573	36816-10-1	FALSE	TRUE	FALSE	TRUE	7593.74	8260.66	10122	8759.7	9225.97	20245.9	8679.57	5848.54	9264.08	11083.9	17506.8	6096.19	8850.15	14007.4	9647.68	13489.5	10918.6	11671	20597	10734.7	19680.3	22439.3	13200.1	13175.8	-	-
MW0012809	1-Hexadecanol	Alcohol and amines	Alcohols	C16H34O	3	0.8267	36653-82-4	FALSE	TRUE	FALSE	FALSE	486049	306265	274664	385794	693529	529997	402628	229244	386741	394987	315908	35223.7	239923	338145	345097	619079	527679	340127	464669	47791	185301	49543.4	16981.1	120023	C00823	ko00071
MW0123430	cotinine N-oxide	Heterocyclic compounds	Pyridine and pyridine derivatives	C10H12N2O2	3	0.7825	36508-80-2	FALSE	FALSE	TRUE	FALSE	180258	217582	205116	192216	192196	191913	164219	163484	198481	205422	201298	189190	183205	192399	155747	180818	155609	138119	170935	167429	150724	157702	192589	157565	-	-
MW0194063	Trp-glu	Amino acid and Its metabolites	Small Peptide	C16H19N3O5	2	0.918	36099-95-3	FALSE	FALSE	TRUE	TRUE	7612.91	8637.83	9008.64	7568.58	8309.5	8672.14	7266.78	6397.99	8224.5	8908.04	7890.02	7973.02	13579.1	13191.3	11242.8	14489.9	11611.9	10238.6	9107.19	9148.51	9256.03	11984.4	13012.4	12329.7	-	-
MW0052412	Dimethylallyl diphosphate	Organic acid and Its derivatives	Phosphoric acids	C5H12O7P2	3	0.5507	358-72-5	FALSE	FALSE	TRUE	FALSE	3267.43	1191.19	2603.84	2309.36	1830.86	1258.11	1606.68	2300.44	925.23	484.36	1114.96	733.84	1022.72	758.89	1297.16	501.51	707.6	1128.1	593.81	1520.94	1851.9	1305.49	1401.65	934.32	C00235	ko00740,ko00900,ko01100
MW0056964	1-Stearoyl-2-arachidonoyl-sn-glycero-3-phosphocholine	GP	PC	C46H84NO8P	2	0.937	35418-59-8	FALSE	FALSE	TRUE	TRUE	1563.34	623.56	1453.45	1084.86	886.34	631.58	723.94	1011.07	791.42	1292.49	10241.5	15465.6	50832.1	54316.2	60113.2	48116	40296	55407	52819.8	53445.5	42051.2	52455.2	51727.8	42014.5	C00157	ko00564,ko00590,ko00591,ko00592,ko01100,ko04723,ko05231
MW0014806	5-Methoxyindoleacetate	Heterocyclic compounds	Indole and Its derivatives	C11H11NO3	2	0.94	3471-31-6	FALSE	FALSE	TRUE	TRUE	3012.99	2150.15	2248.09	3211.8	1987.03	1253.86	1220.58	2049.18	3292.97	3435.17	2638.71	2325.21	5899.51	7225.88	4764.8	6842.56	5327.86	5569.74	1694.1	6050.4	7798.14	7601.57	8271.09	8760.93	C05660	ko00380
MW0120569	Urocanic acid	Organic acid and Its derivatives	Organic acid and Its derivatives	C6H6N2O2	3	0.7809	3465-72-3	FALSE	TRUE	FALSE	FALSE	5158.2	4823.3	5114.24	3852.96	4133.03	4267.95	3506.01	3772.95	4780.35	6954.2	5340.72	4529.21	5005.42	4593.1	4357.8	4503.16	3941.53	3754.86	4892.92	6184.07	4277.69	5255.82	5893.02	5723.98	C00785	ko00340,ko01100
MW0144838	Alangiside	Heterocyclic compounds	Heterocyclic compounds	C25H31NO10	3	0.7176	34482-51-4	FALSE	FALSE	TRUE	TRUE	7631.86	9289.09	8814.18	7269.19	7081.69	6382.04	7719.67	6809.27	8361.95	6510.74	6214.54	4616.4	3073.13	5927.93	4306.43	4838.35	4601.34	5150.88	5233.59	3830.3	4613.33	4620.8	4852.32	5341.66	C09330	-
MW0112916	3-Phosphoglyceric acid	GP	PA	C3H7O7P	3	0.7495	3443-58-1	FALSE	FALSE	TRUE	TRUE	27087.8	31345	35510.5	31281.5	28958.9	31755	29648.4	31514.4	29413.2	30337.2	31630.4	28829.7	26345.4	28215.4	22234.4	29793.7	29253.2	23186.1	31154.2	21661.2	22568.3	23081.6	26906.1	24321.5	C00197	ko00010,ko00030,ko00260,ko00270,ko00561,ko00630,ko01100,ko01200,ko01230,ko01240,ko04922,ko05230
MW0169873	Spirilloxanthin	Terpenoids	Tetraterpenes	C42H60O2	3	0.7057	34255-08-8	FALSE	TRUE	TRUE	FALSE	28538.8	25584	24044	25832.1	28572.1	24709.2	25495.5	27190	23799.5	13573.6	7118.68	6346.39	7140.96	7301.97	5533.34	5674.34	5766.04	10179.8	10250.8	9658.88	10410.3	8589.85	8889.11	6527.5	C15881	ko01100
MEDP2111	2'-Hydroxy-4,4',6'-trimethoxychalcone	Benzene and substituted derivatives	Phenolics	C18H18O5	1a	0.9262	3420-72-2	FALSE	FALSE	TRUE	TRUE	10869.1	11223.2	12265.4	11751.1	11183.4	11304.3	11618	12619.5	11290.6	12432.6	4988.1	4344.89	4153.97	3575.39	3239.58	2976.51	3861.28	4399.25	3722.3	4515.46	4882.7	4284.83	3389.75	3615.43	-	-
MW0016971	Celastrol	Benzene and substituted derivatives	Benzene and substituted derivatives	C29H38O4	3	0.7467	34157-83-0	FALSE	FALSE	TRUE	TRUE	144674	138296	114320	114423	128435	118580	125045	120997	138116	95679	51486.6	29438.9	35981.3	28517.8	25812	27823.4	8052.2	26837	26795.8	24292.2	25739.2	23080.5	19583.2	21611.9	-	-
MEDP1095	Glycine dehydrocholic acid	Bile acids	Bile acids	C26H37NO6	3	0.5302	3415-45-0	FALSE	TRUE	TRUE	TRUE	725674	674757	531907	570908	690586	655794	759839	789702	980784	712720	420215	242897	333645	321452	240364	331736	170690	202589	225595	189907	191803	200022	155495	160259	-	-
MW0127352	4-Isothiocyanato-1-butene	Others	Others	C5H7NS	3	0.8242	3386-97-8	FALSE	FALSE	TRUE	FALSE	3006.59	3864.36	3651.06	3226.18	3197.35	3506.08	2875	2891.03	3791.36	3457.91	3375.46	5857.96	3082.42	3286.53	2648.26	3100.38	2675.29	2855.17	3139.57	4429.02	2557.97	2824.15	3299.35	3269.83	-	-
MW0000487	Voacamine	Alkaloids	Alkaloids	C43H52N4O5	3	0.5919	3371-85-5	FALSE	TRUE	TRUE	TRUE	2416.16	1458.69	2129.63	1811.59	1665.75	1416.74	1691.24	1472.67	1819.18	2856.66	3237.71	2506.95	2878.82	4785.59	2591.12	4331.98	3453.98	3897.32	7463.89	7575.73	8765.39	13665.9	9276.8	10955.6	C09252	-
MEDP1122	MG(16:0/0:0/0:0)	GL	DG	C19H38O4	2	0.9812	32899-41-5	TRUE	FALSE	TRUE	FALSE	39965.9	38900	67243.4	38272.2	44018.7	42786.9	37701.3	37358.4	32132.2	8583.02	4608.66	4180.91	5429.84	5836.88	2369.18	4668.49	2344.35	3850.53	6275.09	5443.85	5017.71	3249.35	7194.58	3978.07	C00641	ko00561,ko00562,ko00564,ko01100,ko04070,ko04730
MW0003108	2-Hydroxy-4-trifluoromethyl benzoic acid	Benzene and substituted derivatives	Benzene and substituted derivatives	C8H5F3O3	3	0.7122	328-90-5	FALSE	FALSE	TRUE	FALSE	196231	146456	168852	167474	140123	137327	199398	216870	140302	167974	135387	134266	127718	119922	144898	107214	129527	130354	131965	122399	186329	156617	82264.1	140344	-	-
MEDL00853	Oxfenicine	Amino acid and Its metabolites	Amino acid derivatives	C8H9NO3	3	0.6995	32462-30-9	FALSE	FALSE	TRUE	FALSE	59317.8	65602.2	51961.4	50844	47550.6	58863.2	52268.1	54243.6	51493.1	67344.9	50005.7	52648.2	48423.2	45399.6	51090.6	44606.1	35945.2	38861	38816.1	44278	53975.5	49049.3	44020.9	54579.8	-	-
MEDL00422	PC(18:3/18:3)	GP	PC	C44H76NO8P	3	0.6917	324054-21-9	FALSE	FALSE	TRUE	FALSE	8497.95	16559.7	7340.86	4245.29	10837.3	8461.13	3631.53	2813.26	7820.23	202111	368893	335959	111282	211871	119241	86164	111293	75982.5	29548.2	58954	94790.7	110731	120378	46387.5	C00157	ko00564,ko00590,ko00591,ko00592,ko01100,ko04723,ko05231
MW0151977	2-Methyl-1-pentyl-3-(4-methoxynaphthoyl)indole	Aldehyde,Ketones,Esters	Ketones	C26H27NO2	3	0.6397	316189-74-9	FALSE	FALSE	TRUE	TRUE	19972	18207.9	20735.6	20951.7	20957.4	19494.8	22728.1	24059.9	20972.9	7693.95	2145.61	1058.45	737.09	890.58	918.81	1134.24	764.26	2607.2	761.96	3078.08	1967.1	766.93	2186.73	764.04	-	-
MW0063776	Testosterone enanthate	Hormones and hormone related compounds	Hormones and hormone related compounds	C26H40O3	3	0.6317	315-37-7	FALSE	FALSE	TRUE	TRUE	35460.6	42082.9	40004.5	36168.6	34225.5	36959	34665.1	34537	42833.9	37962.4	30799.5	22110	21041	25151.8	19273.5	22713.4	21500.2	22494.2	21475.9	19882.8	22735.9	20982.6	20385.5	18351.6	C08157	-
MEDP1440	Carnitine C5:0	FA	CAR	C12H23NO4	2	0.9283	31023-24-2	FALSE	TRUE	TRUE	TRUE	172937	167109	160008	124940	157688	158693	139545	132859	183942	171277	184070	172308	120080	143066	117261	150573	138811	130734	108680	101858	100295	101659	127480	132217	-	-
MW0055241	N-acetylsphingosine	SP	SPH	C20H39NO3	2	0.9421	3102-57-6 | 195194-58-2	TRUE	FALSE	TRUE	TRUE	114902	244623	152878	130148	124982	128233	86200.5	85480	121204	108440	84072.5	96189.4	47923.8	72920.9	40325.2	80324	38165.4	57809	75645.8	53659.3	64991.4	58112.9	103709	60675.2	-	-
MW0010982	(25R)-Delta(4)-dafachronic acid	Organic acid and Its derivatives	Organic acid and Its derivatives	C27H42O3	3	0.5321	309762-85-4	FALSE	FALSE	TRUE	TRUE	43943.1	46824.6	47286.2	40773.2	43664.7	44356.3	40161	43254.2	49954.9	45641.8	43256.2	35759	36065	39581.6	28068.8	36566.3	30815.7	37234.6	37086.1	31389.5	30754.6	37759.2	34717.2	30669	C20839	-
MW0007841	Monoisobutyl phthalate	Aldehyde,Ketones,Esters	Esters	C12H14O4	2	0.862	30833-53-5	FALSE	FALSE	TRUE	TRUE	146520	121752	137237	128199	134825	137845	166024	153980	143952	84365.2	37943.7	28254.1	21529.6	20473.1	8506.32	8890.67	10155	7758.17	19005.9	15704	7526.93	17359.7	7858.41	18840	-	-
MW0015980	(3S,5S,9R,10S,13R,14R,17R)-10,13-dimethyl-17-[(E,2R)-5-methylhex-3-en-2-yl]-2,3,4,5,6,9,11,12,14,15,16,17-dodecahydro-1H-cyclopenta[a]phenanthren-3-ol	Hormones and hormone related compounds	Hormones and hormone related compounds	C26H42O	3	0.7688	30674-32-9	TRUE	FALSE	TRUE	TRUE	68388.4	157982	115116	100212	109408	116456	68105.6	63376.6	100486	88438.5	65056.1	75003.6	27918.5	59187.1	23683.2	63537.7	24237.6	34684.9	49920.5	30769.2	40269.2	35809.1	93490.2	32981.2	-	-
MW0146359	(S)-2-((S)-2-Amino-3-carboxypropanamido)-4-methylpentanoic acid	Amino acid and Its metabolites	Amino acid derivatives	C10H18N2O5	3	0.7632	3062-14-4	FALSE	TRUE	TRUE	TRUE	712.55	907.64	910.15	1064.84	1056.36	978.82	961.25	771.62	770.12	751.48	1177.35	912.96	3696.38	4952.92	3869.82	4235.09	4115.54	2535.46	4138.87	4997.37	5158.49	5611.7	5938.95	5328.9	-	-
MW0105485	Ala-Tyr	Amino acid and Its metabolites	Small Peptide	C12H16N2O4	2	0.8011	3061-88-9	FALSE	TRUE	FALSE	TRUE	79423.6	78485.3	84070.2	106995	71655.9	73482.8	72928.8	88899.6	81927.7	81413.3	87449.2	83526.9	151243	162530	102804	138264	137930	7667.32	186439	162648	187451	221367	278646	209325	-	-
MW0103717	Zidovudine	Nucleotide and Its metabolites	Nucleotide and Its metabolites	C10H13N5O4	3	0.561	30516-87-1	FALSE	FALSE	TRUE	FALSE	22227.1	28377.8	43350.4	56907.1	29894.5	43149.1	14897	42150.8	26978.6	27588.6	28613.7	33540.5	17332.9	21239.3	37772.6	12858.7	21018.4	13084.2	17074.6	28052.6	33281.4	13539.5	18632.6	7039.84	C07210	ko04976
MW0000273	Harmaline	Alkaloids	Alkaloids	C13H14N2O	2	0.8443	304-21-2	FALSE	FALSE	TRUE	FALSE	122075	269493	212419	120764	103880	116059	71258.5	36918.9	136115	209234	191323	140028	72496.3	106484	57256.5	91544.4	29043.5	128868	127834	120930	73838.1	66541	120284	110487	C06536	-
MW0103490	CDP-ethanolamine	Nucleotide and Its metabolites	Nucleotide and Its metabolites	C11H20N4O11P2	3	0.5767	3036-18-8	FALSE	FALSE	FALSE	TRUE	53243	62415.9	53834.6	47443.1	57265	64912.4	46299.8	45761.4	59680.7	50495.4	61015.3	61803.8	62920.9	39185.5	65427.2	38399.4	34552.8	21463.9	43455.6	40668.4	22907.2	27953.6	33925.4	49455.1	C00570	ko00564,ko01100
MW0063243	Pyrohyperforin	Terpenoids	Terpenoids	C35H50O4	3	0.6761	303115-46-0	FALSE	FALSE	TRUE	FALSE	33056.4	48552.3	32373.8	45826.1	18626.3	23492.5	10670.2	35727.5	35672	16650.5	1044.45	2723.3	2741.69	1555.41	7139.11	1487.05	4569.37	985.1	4601.46	2997.55	1101.38	4489.38	1287.29	3682.97	-	-
MW0054021	Ingenol	Aldehyde,Ketones,Esters	Ketones	C20H28O5	2	0.9029	30220-46-3	FALSE	TRUE	FALSE	TRUE	10262.6	10546.9	9695.16	8415.46	9540.81	9715.63	9633.99	8659.39	11699.6	10983.5	11890.4	11810.2	13153.9	13353.5	9089.13	11588.6	9629.4	10831.4	14706.2	14009.4	11949.5	14088.7	15908.7	14234	C09112	-
MW0115411	Tremulacin	Heterocyclic compounds	Heterocyclic compounds	C27H28O11	3	0.6295	29836-40-6	FALSE	FALSE	TRUE	TRUE	11281.8	7883.34	9697.21	7007.49	7311.03	11623.2	7399.48	6925.59	8792.63	8616.57	6523.44	9092.3	7312.78	4540.71	5118.88	6358.95	6121.96	7929.45	6216.77	5516.02	6164.76	6188.29	5900.44	7125.69	C09973	-
MW0103045	Ursocholic acid	Bile acids	Bile acids	C24H40O5	3	0.7157	2955-27-3	FALSE	TRUE	FALSE	TRUE	12428	14935.3	11898.5	14347.7	13192.7	9999.84	11466.8	9712.12	12051.2	12031.6	11003	11243.3	12052.6	14664.3	9502.19	12832.6	9836.35	14917.9	12500.2	7987.3	4387.7	1905.11	4320.97	7485.3	C17644	-
MW0147046	Unii-72U0C7paav	Heterocyclic compounds	Heterocyclic compounds	C36H34N2O7	3	0.7196	29477-90-5	FALSE	TRUE	TRUE	TRUE	6730.1	5856.95	5577.16	5412.76	5706.82	5779.09	5699.73	5868.51	6060.71	6189.38	5004.32	5746.31	4480.73	4458.63	3971.88	4304.31	3992.06	4474.24	5105.53	4708.49	5682.22	5102.46	4645.19	4906.38	-	-
MW0007251	Glipizide	Benzene and substituted derivatives	Benzene and substituted derivatives	C21H27N5O4S	3	0.6956	29094-61-9	FALSE	TRUE	FALSE	FALSE	1747.89	2914.91	2698.55	2711.16	3237.34	2176.52	2038.82	1393.72	1908.82	3275.47	2863.87	2975.48	3021.3	2646.22	2201.24	3049.89	2363.38	2129.54	2119.26	2338.25	2020.72	1910.58	1970.75	2228.8	-	-
MW0061088	Petromyzonol	Bile acids	Bile acids	C24H42O4	3	0.8475	28979-29-5	FALSE	FALSE	TRUE	TRUE	99463.7	112715	98746.3	84383.9	86129.9	92892	89495.2	79860.6	100051	94240.5	95313.4	78830.2	77974.6	82482.7	63442.1	74725.5	69148	82024.6	81431.5	64422.2	79474.9	77880	75089.9	66354.4	-	-
MW0126185	Pirenzepine	Heterocyclic compounds	Heterocyclic compounds	C19H21N5O2	3	0.7463	28797-61-7	FALSE	FALSE	TRUE	TRUE	13507.1	17451.1	13439.7	12059.9	10785.6	13005	11608.3	11556.3	12744.5	12150	14417.7	13214.2	7837.29	7229.69	5445.56	6464.37	6077.23	5354.67	7817.4	7775	6333.54	6683.4	8261.96	8113.16	C07508	-
MW0063578	2-(((R)-2,3-Dihydroxypropyl)phosphoryloxy)-N,N,N-trimethylethanaminium	GP	PC	C8H21NO6P+	2	0.9528	28319-77-9	FALSE	TRUE	FALSE	FALSE	706313	550928	589844	469802	539828	572749	601478	641976	669027	563315	632023	638460	495550	561349	503152	509358	580171	454997	644578	607280	543943	555434	605486	624612	C00670	ko00564,ko00565,ko05231
MW0014099	beta-Elemolic acid	Organic acid and Its derivatives	Organic acid and Its derivatives	C30H48O3	3	0.7177	28282-54-4	FALSE	FALSE	TRUE	TRUE	307887	312927	295355	274072	266839	300088	296099	277769	353736	194392	107655	76465.1	80629.9	76929.7	62749.6	62434.3	58790.3	68669.9	82727.3	73661.5	78649.1	79854.7	77739.9	62932	-	-
MW0052525	Elemonic acid	Organic acid and Its derivatives	Organic acid and Its derivatives	C30H46O3	3	0.7208	28282-25-9	FALSE	FALSE	TRUE	TRUE	294303	297159	276035	265015	255095	286393	288497	266238	337613	192119	105688	79863.5	79195.7	77117.9	63899.4	60354	59146.5	69644.3	86027	72978	81221.8	79918	77335.7	60535.4	-	-
MW0160328	6-Monoacetylmorphine	Alkaloids	Isoquinoline alkaloids	C19H21NO4	3	0.8547	2784-73-8	FALSE	TRUE	TRUE	TRUE	1306.1	844.36	1332.49	1093.2	1448.07	1452.48	931.77	619.06	1458.19	1271.3	1265.88	786.88	3568.55	3727.31	3020.96	4197.69	3370.58	3925.84	2076.84	2101.65	1492.97	1688.05	1732.33	2507.53	C11781	-
FDATN00862	Tilorone hydrochloride	Others	Medicine	C25H36Cl2N2O3	3	0.8234	27591-69-1	FALSE	FALSE	FALSE	TRUE	3541.66	4197.55	4855.46	3389.02	3288.59	4182.99	2737.4	4934.26	4365.04	4821.15	4699.59	6449.88	2970.24	1871.56	3930.84	4093.52	5366.13	3848.81	3121.23	3542.48	2710.91	3218.09	3333.47	1741.88	-	-
MW0124205	Gambogic acid	Organic acid and Its derivatives	Organic acid and Its derivatives	C38H44O8	3	0.7348	2752-65-0	FALSE	FALSE	TRUE	TRUE	6698.15	9046.61	8242.84	9274.51	10945.5	7801.86	8686.59	12858.8	10287.2	4434.42	2619.44	1976.06	1661.29	2474.47	1364.49	1244.16	2118.47	1915.51	834.66	2120.31	1655.93	1750.92	1922.64	1480.75	-	-
MEDTP02636	8-isoprostaglandin E2	Hormones and hormone related compounds	Hormones and hormone related compounds	C20H32O5	3	0.6659	27415-25-4	FALSE	TRUE	TRUE	FALSE	627412	654079	552186	467958	522970	539158	528948	517656	628006	623435	622959	611572	513784	515464	405825	488879	452671	487554	567743	536148	506854	533273	634114	604374	-	-
MW0115033	Nonoxynol-9	Benzene and substituted derivatives	Benzene and substituted derivatives	C33H60O10	3	0.6727	26571-11-9	TRUE	TRUE	TRUE	TRUE	22937.4	34415.9	35680.4	28671.3	25963.9	28570.4	22219.8	13631.1	33124.4	16342.8	8780.5	5049.52	8349.74	11296.1	10379.4	5259.45	8287.97	6417.09	3923.99	5163.83	4885.91	2726.42	3582.24	4025.06	-	-
MW0055024	MG(18:2/0:0/0:0)	GL	MG	C21H38O4	3	0.7904	26545-74-4	FALSE	FALSE	FALSE	TRUE	14267.9	17214.3	20778.2	36903.6	24092.2	18834.5	14528.7	15076.8	19319.3	16618.4	10767.4	7794.67	7080.59	9549.73	43741.2	21582.3	19050.5	15440.6	6102.5	7873.01	5503.82	7150.59	6378.27	6156.44	C01885	ko00561,ko01100,ko04714,ko04923,ko04975,ko04977
MW0115265	Sedoheptulose 7-phosphate	Carbohydrates and Its metabolites	Phosphate sugars	C7H15O10P	3	0.8741	2646-35-7	FALSE	FALSE	TRUE	FALSE	82990.6	109633	104950	75515.2	101890	86952	79011.8	54664.9	93792.2	109413	94649.6	95572.1	77435.6	76725.6	75446	76372.8	54490	74148.4	74221.4	70857.2	59718.9	69669.4	66768.5	74814.7	C05382	ko00030,ko01100,ko01200,ko01230,ko01250
MW0149019	Estradiol-17-phenylpropionate	Benzene and substituted derivatives	Benzene and substituted derivatives	C27H32O3	3	0.717	26443-03-8	FALSE	TRUE	FALSE	TRUE	31677.8	29950.6	23041.2	21053.9	20287.1	25498.9	21696.1	21695.3	26299.9	32966.2	21885.2	20365.9	21587.3	24806	17241.4	19451.6	16672.2	23069	18630.6	17089.3	16218	16512.7	14673.2	13471.3	-	-
MW0107303	Histidylglycine	Amino acid and Its metabolites	Small Peptide	C8H12N4O3	3	0.7207	2578-58-7	FALSE	TRUE	FALSE	TRUE	5979.23	8884.32	5769.08	4533.3	6589.79	5712.92	5716.12	4436.98	7207.14	5950.4	6944.25	6755.91	9572.28	8958.22	8247.38	8260.39	7062.15	4312.51	10119	10992.6	10713.9	10204	13968.2	12393.1	-	-
FDATN01224	Zucapsaicin	Benzene and substituted derivatives	Benzene and substituted derivatives	C18H27NO3	3	0.6049	25775-90-0	FALSE	TRUE	FALSE	TRUE	1130.02	1989.04	1862.45	1586.31	1325.42	1239.19	1316.33	1559.53	1373.8	1464.96	1494.05	1450.61	2158.14	2209.62	1089.14	2310.52	1925.23	1139.38	3080.68	2600.45	3878.52	3586.91	3870.69	3435.37	-	-
MW0107075	N-(N-Glycyl-L-leucyl)glycine	Amino acid and Its metabolites	Small Peptide	C10H19N3O4	3	0.6104	2576-67-2	FALSE	TRUE	TRUE	TRUE	15133.5	17201.4	17295.8	13627.4	17039.5	16796.8	17351.1	13825.7	18307.3	19726.8	18540.7	17766.2	21405.7	20149.9	17128.2	20453.2	16077.1	19935.1	15386.6	14775.1	8958.64	10022.7	11236.1	15949.4	-	-
MW0142350	N-(2-formylphenyl)formamide	Benzene and substituted derivatives	Benzene and substituted derivatives	C8H7NO2	3	0.7287	25559-38-0	TRUE	FALSE	FALSE	FALSE	1669.09	2268.13	1592.15	2011.71	2134.84	1801.6	1079.94	1562.98	1874.99	668.48	1486.91	1043.96	2160.52	1410.16	1317.46	2100.79	1133.33	1690.53	1482.97	842.1	1428.47	1572.99	1214.94	1929.95	C03574	ko00380
MEDP0577	Carnitine isoC4:0	FA	CAR	C11H21NO4	2	0.9499	25518-49-4	FALSE	TRUE	TRUE	FALSE	801697	776479	714520	618286	720663	722262	632888	618178	863924	785589	768596	801255	589581	658650	528276	663004	614298	584889	680013	625292	638511	667780	813495	755734	-	-
MW0112133	2-Ethylidenehexanal	Aldehyde,Ketones,Esters	Aldehydes	C8H14O	3	0.6165	25409-08-9	FALSE	FALSE	TRUE	TRUE	27382.5	25167	24865.2	16423	17901.4	21445.7	23743.8	22066.6	23170	29277.2	16266.4	13258.9	14439.1	13332.6	12632.4	11585	9960.15	11549.4	12539.4	12367.6	14774.5	15477	14047.9	12152.3	-	-
MW0111694	1,2-Ethanediol	Alcohol and amines	Alcohols	C2H6O2	3	0.7748	25322-68-3	FALSE	TRUE	FALSE	TRUE	14730.7	12686	12429.4	11137	9057.62	8682.55	13241.8	12848.8	14726.7	14466.7	12789.9	14273.9	13840.3	15231.1	12313.7	14369.6	12966	12471.5	14021.6	16028	16329.7	17977.4	14633.3	14650.2	C15588	-
MW0054402	L-Octanoylcarnitine	FA	CAR	C15H29NO4	2	0.9589	25243-95-2	TRUE	FALSE	FALSE	TRUE	5768.28	6267.73	5667.64	5041.98	5727.09	5406.75	5277.61	6863.9	6880.72	6538.08	7956.56	7294.14	7194.67	11957.8	5638.69	7283.22	6617.96	6268.11	8612.54	8178.45	9679.68	10696.7	16066.5	11279.3	C02838	-
MW0153924	Mirasan	Benzene and substituted derivatives	Benzene and substituted derivatives	C13H21ClN2	3	0.633	2519-75-7	TRUE	FALSE	FALSE	FALSE	10354.2	13991.9	12665.4	8427.56	9304.32	12913	14419.8	14179.3	16653.2	13335.2	19595.3	13580.6	20181.5	13762.4	7958.73	21076.7	11694.4	19477.5	15953	13909.6	15956	22424.4	19209.1	15420.4	-	-
MW0144898	Undecaprenyl phosphate	Organic acid and Its derivatives	Phosphoric acids	C55H91O4P	3	0.6782	25126-51-6	TRUE	FALSE	FALSE	FALSE	385.94	416.25	275.68	379.04	530.2	522.93	615.01	586.04	432.2	583.97	641.36	555.76	392.47	517.26	652.25	546.19	1300.13	1463.71	709.81	859.34	1176.43	1722.76	1421.04	3519.84	C00348	-
MW0109251	Phosphocreatine	Organic acid and Its derivatives	Organic acid and Its derivatives	C4H10N3O5P	3	0.7138	24655	FALSE	FALSE	TRUE	FALSE	29788.7	10545.4	23829.4	32098.3	14584.4	18344	12803.6	28109.5	15887.2	17240.9	14466.9	18028.8	16795.7	9384.94	10422.2	14939.8	7818.3	11654.7	14975.4	19251	16839	15885.2	13872.4	8193.22	C02305	ko00330,ko01100
FDATN01467	Potassium sorbate	Others	Others	C6H7KO2	3	0.614	24634-61-5 | 590-00-1	FALSE	FALSE	TRUE	FALSE	43231.3	43009	41152.3	35465.9	44285.6	38396	39576.6	45953.1	35646	49172.5	37127.3	32871.2	37761.9	36703.3	34323.4	39955.2	27526.1	30114.7	33933.5	31195.5	36275.7	45692.3	41857.8	32388.1	-	-
MW0156068	(7E,9S,10S,11R,12R,13R,14R,15R,16S,17S,18E,20E)-2,10,12,14,16,26,28-heptahydroxy-3,7,9,11,13,15,17,21-octamethyl-23-azatricyclo[22.3.1.05,27]octacosa-1(28),5(27),7,18,20,23,25-heptaene-4,6,22-trione	Amino acid and Its metabolites	polypeptide	C35H47NO10	3	0.5742	246255-43-6	TRUE	TRUE	TRUE	TRUE	9796.28	13744.3	12108.4	18859	15417.2	12184.8	9534.27	11172.5	8043.64	7036.21	5135.96	4094.03	2318.58	3326.28	8746.44	4081.41	4579.9	4830.76	2287.99	2486.01	2102.13	2387.52	1009.15	781.96	-	-
MEDP0401	5'-Deoxy-5'-(Methylthio) Adenosine	Nucleotide and Its metabolites	Nucleotide and Its metabolites	C11H15N5O3S	2	0.9568	2457-80-9	FALSE	FALSE	TRUE	TRUE	6026.38	5811.14	4921.69	4222.98	5442.46	5422.96	5801.98	5586.59	6400.36	5568.41	5603.34	6011.99	3259.2	4232.73	3965.97	3740.45	5103.68	3996.17	3881.91	3825.16	4101.98	4214.32	4532.59	4459.08	C00170	ko00270,ko01100
MEDTP01677	FFA(12:1)	FA	Others	C12H22O2	3	0.7321	2430-94-6	FALSE	FALSE	TRUE	FALSE	2724.34	1943.02	2103.83	1268.44	2123.74	1766.33	1100.95	3012.46	1008.87	1830.28	656.86	53776	49123.9	53999.2	53358.4	56265	52999.5	51708.7	55516	50271.1	566.21	512.9	57495	52442.7	-	-
MW0007866	Mycophenolic acid	Organic acid and Its derivatives	Organic acid and Its derivatives	C17H20O6	3	0.7123	24280-93-1	FALSE	FALSE	FALSE	TRUE	2282.99	3775.59	3965.61	3496.96	3017.25	3421.57	2945.81	2997.49	3620.78	3389.15	3430.6	3422.59	2714.07	2865.17	3254.66	1756.21	2691	2664.57	1871.48	2943.6	2090.92	2304.54	3244.14	3040.73	C20380	-
MW0138966	Milldurone	Aldehyde,Ketones,Esters	Ketones	C19H16O7	3	0.7799	24195-15-1	FALSE	FALSE	TRUE	TRUE	302482	352134	332016	320792	317684	314408	282904	274991	315374	325873	312668	307868	272583	277045	235787	272058	236154	290896	283493	263972	239603	251898	295313	291884	-	-
MW0138816	Lunarine	Heterocyclic compounds	Heterocyclic compounds	C25H31N3O4	3	0.7063	24185-51-1	FALSE	TRUE	FALSE	TRUE	3797.69	6564.51	2362.69	2050.97	4080.03	2004.43	2908.46	2133.38	2206.62	1897.39	2810.26	2311.59	3804.35	3360.04	807.25	2309.7	1259.44	991.72	3993.04	4531.75	2531.92	4627.39	7308	4560.92	-	-
MW0109381	Prolylarginine	Amino acid and Its metabolites	Small Peptide	C11H21N5O3	2	0.8823	2418-74-8	FALSE	FALSE	TRUE	TRUE	61535.1	52795.9	51459.8	42765	45894.6	52844.2	52092.6	44116.8	59467.9	55084	57531.2	53738.4	142410	161303	127161	155918	136249	86038.2	169126	151078	150434	144641	165077	174330	-	-
MW0001057	alpha-(2,4-Dichlorophenyl)-1H-imidazole-1-ethanol	Benzene and substituted derivatives	Benzene and substituted derivatives	C11H10Cl2N2O	3	0.7132	24155-42-8	TRUE	FALSE	TRUE	FALSE	2794.06	3548.65	2504.52	2593.89	2524.51	2435.46	2082.51	2237.57	2417.76	2383.76	2353.88	1243.3	2368.39	2074.52	2135.64	2050.68	1904.45	1897.84	1754.84	2122.57	1916	2181.36	2156.87	2008.7	-	-
MW0107087	H-Gly-Phe-Ser-OH	Amino acid and Its metabolites	Small Peptide	C14H19N3O5	3	0.7463	23828-14-0	FALSE	FALSE	TRUE	TRUE	8431.87	10623.9	10572.6	11060.9	11138.1	8209.95	5140.12	8287.04	9901.23	6730.45	10349.8	7523.09	4090.48	2593.28	7872.07	3990.93	2910.55	2276.27	3702	2586.95	1689.47	2619.44	913.55	1398.45	-	-
MEDP1061	o-Tyrosine	Amino acid and Its metabolites	Amino acids	C9H11NO3	3	0.7985	2370-61-8	FALSE	FALSE	TRUE	FALSE	15798.8	16898.3	17751.8	13472.9	15011.2	17247.3	17519.5	12678.3	14490.3	18535.5	20144.5	16188.7	23980.6	21308.4	15365.8	21924.1	24750.5	22735.3	17925.9	14360	22121.2	18326.8	18960.8	16254.7	-	-
MW0055321	Nivalenol	Alcohol and amines	Alcohols	C15H20O7	2	0.9051	23282-20-4	FALSE	FALSE	TRUE	FALSE	8.80024e+06	1.09881e+07	1.05238e+07	1.00298e+07	1.00385e+07	1.00866e+07	8.64789e+06	8.21407e+06	1.02194e+07	1.08121e+07	1.0613e+07	9.99132e+06	9.05234e+06	9.62769e+06	7.59947e+06	9.37027e+06	7.69614e+06	8.10981e+06	9.12913e+06	8537960	7.61852e+06	8.38874e+06	9.97654e+06	9.8659e+06	-	-
MW0105671	H-Arg-Pro-OH	Amino acid and Its metabolites	Small Peptide	C11H21N5O3	3	0.6982	2325-51-1	FALSE	TRUE	FALSE	FALSE	1615.71	1831.94	3307.82	2398.93	1789.76	3215.91	2961.19	2425.49	2210.75	4763.28	2707.82	910.78	2024.75	2733.96	2203.84	2000.03	2466.04	2481.71	2768.52	3864.08	3425.88	3192.41	2741.69	4727.57	-	-
MW0156613	Senkirkine	Heterocyclic compounds	Heterocyclic compounds	C19H27NO6	3	0.6756	2318-18-5	FALSE	FALSE	FALSE	TRUE	15872.6	19737.2	26209.4	16389.7	17958.4	21024.4	19381.6	13823.5	18907.9	24952.1	28100.5	18249.3	19540.5	29345.1	13981.7	24173.3	24888.3	11163.1	11965.3	18972.7	12256.4	11590	11547	20267.3	-	-
MW0151928	juvenile hormone III	Hormones and hormone related compounds	Hormones and hormone related compounds	C16H26O3	3	0.6741	22963-93-5	FALSE	FALSE	TRUE	FALSE	4577.11	6456.77	4245.66	3983.75	4303.65	4693.49	3785.49	4245.18	1383.25	8113.65	3234.93	2864.14	1852.58	5196.01	1750.88	2248.11	2304.81	2001.86	1766.41	1997.24	2591.9	1969.34	1183.23	1663.14	C09694	-
MW0105913	Aspartame	Amino acid and Its metabolites	Amino acid derivatives	C14H18N2O5	2	0.9811	22839-47-0	FALSE	FALSE	TRUE	TRUE	1351.14	1704.38	1419.58	3223.01	1879.66	1438.81	1233.05	1202.82	1756.49	1052.58	2847.01	1180.31	5712.32	6432.6	4960.69	5497	5133.88	4744.15	6091.04	5548.83	4945.93	6855.2	7622.37	6501.4	C11045	ko04742
MW0053910	Carnitine C6:0	FA	CAR	C13H25NO4	2	0.9325	22671-29-0	TRUE	FALSE	FALSE	FALSE	3371.72	2825.9	2778.89	1794.42	3055.31	2994.11	3379.31	3074.01	3983.71	3142.32	3643.96	3447.22	3825.78	3865.14	2156.73	3990.3	3336.95	3414.39	4258.7	4103.57	2439.12	4384.72	2815.39	4776.42	-	-
MW0154643	(N-Succinimidyloxycarbonyl-methyl)tris(2,4,6-trimethoxyphenyl)phosphonium Bromide	Benzene and substituted derivatives	Benzene and substituted derivatives	C33H39BrNO13P	3	0.8688	226409-58-1	FALSE	FALSE	TRUE	FALSE	80240.8	102761	155638	136781	136625	86429.6	84856.3	82310.4	152067	148746	99725.4	88136.3	79670.7	93037.2	61452.2	77000	96994.9	81421.7	73884	64765.6	97125.9	69161.8	85987.8	87584.1	-	-
MEDP1448	MG(18:0/0:0/0:0)	GL	MG	C21H42O4	2	0.8173	22610-61-3	FALSE	FALSE	TRUE	FALSE	96065.1	84666.9	181796	159732	54416.8	46279.6	286246	216750	62171.8	109815	72245.1	136937	24668	23779.3	64556.2	35305.2	60566.8	25156.2	29802.7	153756	31959.6	114318	170209	66151.5	C01885	ko00561,ko01100,ko04714,ko04923,ko04975,ko04977
MW0011495	(all-E)-6'-Apo-y-caroten-6'-al	Aldehyde,Ketones,Esters	Aldehydes	C32H42O	3	0.8702	22255-36-3	TRUE	FALSE	TRUE	FALSE	81952.8	85921.8	69508	97511.4	113911	111665	18844	57190.7	59041.9	16704.7	8606.15	2430.33	7315.13	1710.68	6943.4	6083.9	1749.85	1422.83	4663.14	3172.61	1706.26	5321.18	1499.99	1797.58	-	-
MW0139869	(E)-3,5,4'-Trimethoxystilbene	Heterocyclic compounds	Heterocyclic compounds	C17H18O3	3	0.675	22255-22-7	FALSE	FALSE	FALSE	TRUE	4815.73	5665.8	5479.24	4596.33	6500.86	5274.98	6481.59	4861.78	6745.95	7649.05	5840.23	6362.51	10871.5	4010.47	3671.18	3892.14	3268.72	4435.87	4532.23	3453.29	2207.96	1927.44	3220.95	3772.53	-	-
MW0115062	Bardoxolone	Organic acid and Its derivatives	Organic acid and Its derivatives	C31H41NO4	2	0.9346	218600-44-3	FALSE	FALSE	TRUE	TRUE	2476.23	2235.91	1850.25	986.49	1825.53	1952.77	2067.62	1663.44	2810.96	2661.28	2740.4	2445.32	9662.77	10284.4	6426.21	8960	6908.74	7612.09	8347.6	7462.69	5478.48	5720.32	7622.89	8364.79	C74085	-
MW0111967	2,4-Diacetylphloroglucinol	Alcohol and amines	Alcohols	C10H10O5	3	0.5183	2161-86-6	FALSE	TRUE	FALSE	FALSE	68316.1	57533.7	49234.2	69357.6	56857.8	57163.7	57707.2	26902.3	60598.1	55707.1	54484.9	59639.3	58298.9	69736.8	67101.6	45288.6	58364.4	59378.9	34630.1	33593.3	55884.4	47213.8	42579.6	57140.9	C21896	-
MW0016132	Betamethasone valerate	Others	Medicine	C27H37FO6	3	0.8454	2152-44-5	FALSE	TRUE	FALSE	TRUE	8401.96	8656.5	7150.06	5632.92	5782.94	6379.8	6658.54	5653.8	8418.75	7355.22	8389.57	6945.52	9175.74	9440.16	6468.52	9342.78	7351.53	8464.79	11523	12009.4	10769.2	12828.1	15106.2	14401	-	-
MW0014628	5,6-DHET	FA	Oxidized lipids	C20H34O4	3	0.6671	213382-49-1	FALSE	TRUE	FALSE	TRUE	7575.82	8561.3	7233.84	5990.75	6699.86	7116.76	6624.87	6173.96	8934.56	7309.5	8264.77	9040.16	8861.24	9152.86	6719.2	9244.11	7667.19	7890.14	10288.3	8725.03	8654.52	9596.21	10661.3	10323.4	C14772	ko00590,ko01100,ko04726
MW0014634	6-[(3Z,6Z,9Z)-1-hydroxypentadeca-3,6,9-trienyl]oxan-2-one	Organic acid and Its derivatives	Organic acid and Its derivatives	C20H32O3	3	0.6083	213126-92-2	FALSE	TRUE	FALSE	TRUE	25219.3	28413.9	24327.4	18812.9	22340.2	21101.6	21638.6	21329	25711.3	25086.2	24155.8	22864.3	25065	30034.4	18727.5	27989.1	20473.3	24297.6	24426.8	19359.5	5696.41	5275.31	7939.15	16300.9	-	-
MW0106881	Glu-Ala	Amino acid and Its metabolites	Small Peptide	C8H14N2O5	3	0.7203	21064-18-6	FALSE	FALSE	FALSE	TRUE	50878.2	150003	136138	26145.3	72208.7	76509.9	69661.4	37577	80579.3	86615.8	104120	63276.7	164108	153533	93702.1	158134	131577	63311.5	170032	126331	169428	135661	154175	282697	-	-
MW0106796	Dapt	Amino acid and Its metabolites	Amino acid derivatives	C23H26F2N2O4	3	0.8438	208255-80-5	TRUE	FALSE	TRUE	TRUE	102601	97442.6	74596	62114.2	63166.3	62690.1	58557.6	57802.2	62853.8	42018.8	21411.5	13186.9	11188.1	9674.83	4166.83	6015.1	3402.75	7019	7126.85	9624.3	7882.86	9804.56	9070.95	8545.49	-	-
MW0141009	1-(1Z-Octadecenyl)-2-(4Z,7Z,10Z,13Z,16Z,19Z-docosahexaenoyl)-sn-glycero-3-phosphoethanolamine	Others	Others	C45H78NO7P	3	0.7677	206059-98-5	TRUE	FALSE	TRUE	TRUE	1242.86	512.75	700.08	659.63	1948.25	495.97	4984.42	550.75	4904.03	8090.7	13090	2941.46	29437.8	49285.9	50510.3	75720.8	72783.8	153649	49501.5	159429	91178.9	179399	63222.3	63877.4	-	-
MW0126000	Oxibendazole	Benzene and substituted derivatives	Benzene and substituted derivatives	C12H15N3O3	3	0.7751	20559-55-1	FALSE	FALSE	TRUE	FALSE	2910.07	3506.98	3310.28	3317.9	3395.17	3452.8	3271.01	3065.2	4009.1	3633.03	4144.34	3724.15	3903.65	3863.94	3605.38	4480.58	3550.9	3381.4	3969.4	3435.33	3208.5	3526.69	3995.11	3279.33	C73898	-
MEDP1180	LPC(14:0/0:0)	GP	LPC	C22H46NO7P	2	0.9636	20559-16-4	FALSE	TRUE	TRUE	TRUE	23274.4	51203.3	51109.3	33330.1	48675.9	42260.3	22110.7	18908	48038.9	42861	32239.8	26958.4	17229.3	18151.9	12839.8	18172.5	8226.59	16189.1	12166.2	7452.05	6014.24	5552.77	11171.8	6650.66	C00157	ko00564,ko00590,ko00591,ko00592,ko01100,ko04723,ko05231
MW0120733	Anabasamine	Heterocyclic compounds	Heterocyclic compounds	C16H19N3	3	0.7343	20410-87-1 | 400738-05-8	FALSE	FALSE	TRUE	TRUE	2258.31	1949.85	1814.8	973.22	1302.04	1625.81	974.11	647.85	2174.38	2134.2	1969	807.47	3584.81	3584.27	3535.47	3848.33	3170.13	2987.08	3265.14	4497.92	3695	3305.35	3183.35	4907.71	-	-
MW0137530	brefeldin A	Heterocyclic compounds	Heterocyclic compounds	C16H24O4	3	0.8004	20350-15-6 | 60132-23-2 | 11006-23-8	FALSE	FALSE	FALSE	TRUE	22342.8	28560.5	23810.9	14549.3	24454.9	20830.3	17352.1	13438.5	27358.3	24734.5	26732.6	22671.2	17036.9	18673.6	17509.5	21267	17456.4	14570.8	14467.1	16387.8	14352.8	15088.1	16034.5	17448.4	C73840	-
MW0124785	Mepiprazole	Heterocyclic compounds	Heterocyclic compounds	C16H21ClN4	2	0.9006	20326-12-9	FALSE	FALSE	TRUE	FALSE	3244.45	5865.27	4254.47	5007.06	3634.67	3695.02	3021.16	3455.64	4285.3	4544.09	3185.57	2893.61	2963.08	3104.05	2349.78	3042.14	1547.17	3623.35	4367.68	3326.73	2720.52	2439.74	3143.14	3316.75	-	-
MW0108921	N-tetradecanoyl-L-Homoserine Lactone	Amino acid and Its metabolites	Amino acid derivatives	C18H33NO3	2	0.9419	202284-87-5	TRUE	TRUE	TRUE	FALSE	3977.34	5475.01	3506.54	3082.53	2729.47	2440.12	2571.13	2547.4	1871.8	1610.76	1915.48	1954.32	1325.47	726.83	880.8	944.27	463.47	1678.51	1720.56	905.23	2141.81	1361.07	2032.63	2104.09	-	-
MEDN0075	N-Acetyl-L-phenylalanine	Amino acid and Its metabolites	Amino acid derivatives	C11H13NO3	3	0.6549	2018-61-3	FALSE	FALSE	TRUE	TRUE	3045.82	3342.16	2737.66	8059.87	2210.13	2498.79	3022.68	3043.39	3410.04	3171	1863.56	1753.7	9914.84	5597.96	4280.15	7650.89	6617.6	6845.93	3949.49	9049.67	4249.32	8555.54	8828.03	10330.7	C03519	ko00360,ko01100
MW0053733	Glycerophospho-N-Oleoyl Ethanolamine	GP	PE	C23H46NO7P	3	0.8485	201738-24-1	TRUE	TRUE	FALSE	TRUE	305575	402314	627347	982546	528981	495877	240863	348715	347398	312243	170395	146891	153489	257461	1.1876e+06	564799	485976	453459	131607	102429	92059.1	91660.1	100400	91624.7	C00350	ko00563,ko00564,ko01100,ko04136,ko04140,ko04723,ko05130,ko05167
MW0062140	Ponasteroside A	Hormones and hormone related compounds	Hormones and hormone related compounds	C33H54O11	3	0.5078	20117-33-3	FALSE	TRUE	TRUE	TRUE	17997	33068.2	12221.5	19991.1	16843.8	18057	11637.9	10134.7	19760.2	16997.1	17546.2	19426.2	13555.6	16419.6	8558.43	9705.41	11429.7	9495.93	27783	38778.1	34316.9	42467.6	52840	31443.4	-	-
MW0142147	20,26-Dihydroxyecdysone	Hormones and hormone related compounds	Hormones and hormone related compounds	C27H44O8	3	0.6729	19458-46-9	TRUE	FALSE	FALSE	TRUE	45662.7	56803.5	73437.4	110382	65937.2	64157.1	35290.6	43652.3	50668.6	44840.8	26379.6	22364.9	21608.3	26580.8	134185	62501.3	52556.1	48709.6	19086.8	15790.7	13494.3	14839.7	15766.8	14405.5	-	-
MW0012998	LPC(18:0/0:0)	GP	LPC	C26H54NO7P	3	0.7264	19420-57-6	FALSE	FALSE	TRUE	FALSE	421242	407181	766555	674459	758381	1.36203e+06	1.1787e+06	296840	293988	350341	316359	259587	249472	161280	214728	241394	444937	213853	232826	206038	82203.2	109182	101603	245074	C00157	ko00564,ko00590,ko00591,ko00592,ko01100,ko04723,ko05231
MEDP0588	Ritalinic acid	Organic acid and Its derivatives	Organic acid and Its derivatives	C13H17NO2	1b	0.6712	19395-41-6	TRUE	FALSE	FALSE	FALSE	3310.81	3681.16	2972.47	2805.08	2916.18	2555.93	2390.41	2270.24	2815.91	2888.24	2509.78	1935.58	2705.9	2997.25	2485.97	2588.13	1360.71	2186.44	3130.96	2435.79	2153.17	2847.26	1590.56	2147.62	-	-
MW0011897	PC(8:0/8:0)	GP	PC	C24H48NO8P	3	0.5801	19191-91-4	FALSE	FALSE	TRUE	TRUE	19445	32648.2	26097.3	24205.6	24604.2	29552	27782.2	31160.6	39791.8	29586	17570	12711.8	15647	19157.6	14775.1	16243.9	13035.5	14146.6	15806.3	14081.6	13183.1	12638.3	12481.8	10288	C00157	ko00564,ko00590,ko00591,ko00592,ko01100,ko04723,ko05231
MW0012788	1-Deoxynojirimycin	Heterocyclic compounds	Heterocyclic compounds	C6H13NO4	3	0.7023	19130-96-2	FALSE	FALSE	TRUE	FALSE	8001.05	8708.98	8184.06	6970.03	8006.51	7147.71	6760.97	7613.51	7968.64	8861.23	8227.33	7398.82	7453.44	6669.27	5925.72	7674.32	6124.13	5085.48	6840.33	7366.09	7010.51	7778.46	9465.72	6409.43	-	-
MEDP1399	Carnitine C16:2	FA	CAR	C23H41NO4	3	0.7164	1911579-97-9	FALSE	FALSE	TRUE	FALSE	1976.55	657.65	1821.18	4642.83	1985.34	1206.03	3239.85	2930.58	2966.45	3187.43	1841	12798.3	15708.4	15007	12649.2	13804.2	17416.8	15969.8	11340.8	14154	16895.2	14633.9	3532.82	4093.39	-	-
MW0005348	5-(10,13-Nonadecadienyl)-1,3-benzenediol	Benzene and substituted derivatives	Phenolics	C25H40O2	3	0.8559	189562-02-5	FALSE	TRUE	TRUE	TRUE	62432.4	61827.6	61652.3	45107.9	53272	61807.2	58759.3	60397.5	72413.2	49150.2	29383.3	22910.7	21865.2	20953.1	15067.3	16665.1	15902.8	17031	21594.3	23296.3	21193.3	24030	26777.5	17700.4	-	-
MW0106126	Ceanothine C	Amino acid and Its metabolites	Small Peptide	C26H38N4O4	3	0.7732	18658-42-9	FALSE	TRUE	FALSE	TRUE	10832.2	14916.1	7933.86	11707.4	11027.7	12177.9	11384.3	9297.94	13902.5	14123.6	13554.5	19193.3	20705.2	19229.5	12905.8	14921.9	12768.9	7126.41	36960.1	35231.8	22422.4	19494.3	36836.4	39737	-	-
MEDL00830	Urobilin	Tryptamines,Cholines,Pigments	Pigments	C33H42N4O6	3	0.7633	1856-98-0	TRUE	TRUE	TRUE	TRUE	57041.4	76044.6	74114.8	85791.3	85276.7	66372.8	47777.1	56632.5	57101.6	38505.5	19188.6	15093.2	28389	18509	29739.5	19673.4	18746.8	19358.8	16641.2	11899.3	10101.5	10711.8	13950	12098.6	C05794	ko00860
MW0008401	(5Z,8Z,11Z,14Z)-N-(4-hydroxyphenyl)icosa-5,8,11,14-tetraenamide	Benzene and substituted derivatives	Benzene and substituted derivatives	C26H37NO2	3	0.5963	183718-77-6 | 198022-70-7	FALSE	FALSE	TRUE	TRUE	26907.4	33100.4	27398.9	23009.9	22328.1	24871.5	23626.9	21143.1	26747	25103.1	23942.4	20534.4	19953.5	21529.7	18214.3	19632.1	17047.6	20798.1	20355	18532.3	20834.6	20818.3	20011.1	18437.9	-	-
MW0015869	Arachidonoyl Serinol	FA	Others	C23H39NO3	3	0.7256	183718-70-9	FALSE	FALSE	TRUE	TRUE	313147	317642	299884	265135	258485	307173	250083	274087	319839	312656	292979	248171	249640	250287	204137	241194	224389	240975	253682	227934	231707	244546	250674	206567	-	-
MW0153479	Messagenin	Terpenoids	Triterpene	C29H48O3	3	0.6366	18211-63-7	FALSE	TRUE	TRUE	FALSE	9941.31	9943.32	8750.35	7619.55	10599.5	10317.4	9451.77	10809.7	10292.5	6211.02	1540.76	3438.06	2593.13	2569.82	1077.23	1910.17	2047.28	2936.26	3367.58	3700.9	2717.28	3269.68	3230.36	2247.94	C08631	-
MW0147519	cis-Cyclohexa-3,5-diene-1,2-diol	Benzene and substituted derivatives	Benzene and substituted derivatives	C6H8O2	3	0.5236	17793-95-2	FALSE	FALSE	FALSE	TRUE	4677.51	4103.58	3679.92	5031.07	4655.81	3730.05	3452.3	3315.29	3726.75	4292.26	3848.79	3883.52	4454.42	4914.95	3524.22	4653.14	4541.25	3298.84	4480.6	4166.78	3963.14	5421.15	5753.16	4698.78	C04091	ko01100
FDATN00467	Eletriptan hydrobromide	Others	Medicine	C22H27BrN2O2S	3	0.6273	177834-92-3	FALSE	FALSE	FALSE	TRUE	6760	8422.69	8248.73	7415.59	7767.43	7097.88	6234.05	6693.85	7308.25	7730.49	7430.76	7693.15	7182.97	6022.86	6188.86	6875.98	6834.24	8098.8	6536.18	6443.24	5642.05	6539.32	7163.57	6150.8	-	-
MW0002692	2-Amino-5-nitrobenzophenone	Benzene and substituted derivatives	Benzene and substituted derivatives	C13H10N2O3	3	0.5317	1775-95-7	FALSE	FALSE	TRUE	FALSE	5431.22	4047.19	2504.28	3989.64	3463.99	4002.68	4351.76	6655.28	6976.14	9280.15	3214.57	4701.32	4673.63	5354.01	7614.15	4867.88	6977.02	7363.09	5305.61	8786.53	7113.35	6303.03	5546.28	9942.9	-	-
MEDL01999	Floionolic acid	FA	FFA	C18H36O5	3	0.7704	17705-68-9	FALSE	FALSE	TRUE	TRUE	10909.8	25646	15497.4	15797.7	15343.7	14960.9	14920.5	11243.3	17108.4	12773.3	9654.75	6008.05	4252.01	1954.38	1484.41	3898.19	2230.46	1471.65	1788.66	2290.08	4622.79	1931.01	4482.04	3602.57	C19621	-
MW0054925	Methyl(7Z,9Z,9'Z)-6'-apo-y-caroten-6'-oate	Terpenoids	Triterpene	C33H44O2	3	0.7117	174206-07-6	FALSE	TRUE	FALSE	FALSE	7545.67	8170.21	10449.5	6447.23	10805.9	9350.99	6427.69	6449.03	12174.8	12231.8	8384.09	7295.02	8328	11691.4	10543.8	13735.3	10556.3	11619.4	6681.04	7229.46	7766.72	6136.84	6328.76	7804.23	-	-
MW0115331	Swertiamarin	Aldehyde,Ketones,Esters	Ketones	C16H22O10	2	0.8868	17388-39-5	FALSE	TRUE	FALSE	TRUE	8000.75	8537.32	7251.95	6111.43	5740.02	5709.8	6054.17	5819.33	7376.78	7604.29	8064.44	6719.8	7396.47	7577.98	5771.71	7584.26	7903.89	6816.07	9773.03	8548.46	8558.82	8364.02	9487.48	9647.29	C09800	-
MW0054524	LPC(16:0/0:0)	GP	LPC	C24H50NO7P	2	0.9964	17364-16-8	TRUE	FALSE	TRUE	TRUE	1.65367e+06	2.11671e+06	2.48868e+06	2.0308e+06	2.09633e+06	1.50444e+06	1.02261e+06	768096	961480	660838	263633	246416	91527.4	121083	75414	122869	17048.2	128248	117495	90841.2	57822.2	41329.7	77617.6	47264.6	C00157	ko00564,ko00590,ko00591,ko00592,ko01100,ko04723,ko05231
MW0110291	Tyrosylphenylalanine	Amino acid and Its metabolites	Amino acids	C18H20N2O4	3	0.6496	17355-11-2	FALSE	FALSE	TRUE	FALSE	3526.21	3684.54	3888.07	3148.14	3921.63	4316.54	2561.68	1332.71	3960.78	4091.19	4033.74	3175.04	2878.06	2462.02	1346.07	3551.28	2509.56	1864.62	2493.51	2438.17	2394.23	3021.21	2839.81	943.96	-	-
MW0110288	Tyrosylleucine	Amino acid and Its metabolites	Small Peptide	C15H22N2O4	2	0.8905	17355-10-1	FALSE	TRUE	TRUE	TRUE	1766.46	2747.84	1847.08	1375.29	818.04	1362.04	1247.1	941.82	1904.17	1124.93	1281.43	2559.01	3559.66	2093.12	2041.5	2021.04	2650.56	2561.23	3708.32	3528.94	3792.34	4112.19	4715.22	2593.21	C73328	-
MW0110297	Tyrosyl-Valine	Amino acid and Its metabolites	Small Peptide	C14H20N2O4	3	0.844	17355-09-8	FALSE	FALSE	TRUE	TRUE	2727.61	2471.16	2286.82	1678.21	2008.15	2237.27	1911.24	1408.06	2783.8	2907.96	2494.53	2368.49	6715.43	6676.98	5119.89	6281.53	5117.91	4814.77	5803.61	5193.67	3484.1	3547.44	4972.75	5735.23	-	-
FDATP00473	Clomipramine hydrochloride	Others	Medicine	C19H24Cl2N2	3	0.5796	17321-77-6	FALSE	FALSE	FALSE	TRUE	20470.8	10501.2	17315.8	19207.7	15997	12013.8	30563.4	13874	35812.4	17436.3	22875.1	14672	11750.9	14943.6	13936.3	17578.4	16788.8	7664.09	15348.6	7558.35	9583.94	11309.6	11497.5	15702.6	-	-
MEDN1024	Piperidine acid	Organic acid and Its derivatives	Organic acid and Its derivatives	C6H11NO2	2	0.9334	1723-00-8	FALSE	FALSE	TRUE	TRUE	20034.8	20453.5	18769.5	17096	18422	18944.2	18933.4	17846	19390.2	19259.6	20024.1	18147.3	31461.9	31347.1	26989	32596.8	31511.6	23313.9	31008.8	29197.8	25176.5	25964	29203.2	29074.6	-	-
MW0126580	5-{9,32-Dihydroxy-6,10,13,20,32-pentamethyl-27-methylidene-33,34,35-trioxa-22-azahexacyclo[27.3.1.1^{1,4}.1^{4,7}.0^{12,17}.0^{17,23}]pentatriaconta-10,13,22-trien-14-yl}-3-methyloxolan-2-one	Aldehyde,Ketones,Esters	Esters	C42H63NO7	3	0.7163	170713-72-1	FALSE	FALSE	TRUE	FALSE	9791.29	4228.74	2766.76	2199.01	5353.41	9076.38	33527.8	40162.5	28540.4	1405.7	1320.08	981.04	49123.9	53999.2	53358.4	56265	52999.5	51708.7	1654.47	50271.1	49963.5	49651.7	57495	52442.7	-	-
MW0108088	Lys-Ala	Amino acid and Its metabolites	Small Peptide	C9H19N3O3	3	0.7983	17043-71-9	FALSE	FALSE	TRUE	FALSE	7234.12	9097.53	6665.75	4653.19	2225.76	9604.3	10200.4	6783.77	2883.97	12808	10182.9	13956.5	22811	21943.8	17921.5	21058.7	16346.4	21310.5	26733.8	18900.4	12432.4	11343.4	20210.6	6899.4	-	-
MW0013931	3alpha-Acetomethoxy-11alpha-oxo-12-ursen-24-oic acid	Organic acid and Its derivatives	Organic acid and Its derivatives	C33H50O5	3	0.6243	17019-95-3	FALSE	FALSE	TRUE	TRUE	7141.46	4040.46	28634.6	18040.4	14816.4	23159.7	10888.8	6778.91	9395.66	7830.66	3962.09	2618.56	1284.02	927.79	779.92	1564.72	1968.59	972.6	1677.36	871.83	1793.94	763.49	2199.34	939.99	-	-
MW0107268	His-Phe	Amino acid and Its metabolites	Small Peptide	C15H18N4O3	3	0.8802	16874-81-0	FALSE	TRUE	TRUE	FALSE	4870.49	4481.81	7757.39	5943.28	6706.56	5615.51	4663.65	4642.79	6951.26	6747.29	7238.72	5586.81	4752.46	4986.56	3821.13	4194.64	3563.58	4710.29	6506.82	6463.84	4869.46	5002.91	5350.55	7214.73	-	-
MW0157398	Terpendole E	Heterocyclic compounds	Heterocyclic compounds	C28H39NO3	3	0.7996	167427-23-8	TRUE	TRUE	TRUE	TRUE	78554	121607	135051	80997	137147	138112	79173.7	72216.1	124908	89437.5	38318.5	34058.2	22876.3	33132.3	16936.3	31745.9	16424.8	24044.5	21754	14764.4	8779.42	6887.9	14430.7	9386.68	C20536	-
MW0157102	Estrogens, Conjugated	Hormones and hormone related compounds	Hormones and hormone related compounds	C18H19NaO5S	3	0.5348	16680-47-0 | 12126-59-9	FALSE	FALSE	TRUE	FALSE	11164.3	11909.6	8401.39	7148.77	7979.28	10365.6	7790.82	15899.8	8718.7	28147.6	1297.5	1050.91	505.41	814.51	2088.1	1095.92	369.68	666.75	408.13	447.12	1107.54	3264.22	728.57	374.59	-	-
MW0123852	Erythrosine	Heterocyclic compounds	Heterocyclic compounds	C20H6I4Na2O5	3	0.7741	16423-68-0	FALSE	FALSE	TRUE	TRUE	8138.32	6184.12	5895.27	5500.71	7882.99	3557.6	4706.13	6183.89	4011.3	2037.28	1554.52	8571.8	85512.7	104117	49169.1	67865.6	30112	68639.5	68658.6	159605	68587.4	144695	132498	34511.4	-	-
FDATN01034	Mexenone	Others	Medicine	C15H14O3	3	0.7094	1641-17-4	FALSE	FALSE	TRUE	FALSE	41090	41851.6	28851	22425.8	22364.7	42399.2	36332.4	46978.9	30103.5	65716.3	20120.9	17129	19080.8	14120.4	11386.9	18519.5	13165.2	18926.8	17024.8	14873.5	17290.2	19210.7	21745.2	16296	-	-
MW0144849	L-Alanyl-L-tryptophan	Amino acid and Its metabolites	Small Peptide	C14H17N3O3	3	0.7223	16305-75-2	FALSE	TRUE	FALSE	TRUE	1327.97	1337.83	1170.24	840.08	835.95	755.16	777.84	879.64	1096.27	901.55	1209.15	863.53	1125.8	977.19	1288.53	1652.84	1428.24	1541.74	1593.3	1523.13	1956.76	1933.69	1765.21	2130.22	-	-
MW0004353	4-(Benzhydryloxy)-1-[3-(1H-tetraazol-5-YL)propyl]piperidine	Benzene and substituted derivatives	Benzene and substituted derivatives	C22H27N5O	3	0.857	162641-16-9	FALSE	TRUE	FALSE	TRUE	29859.8	32006.7	27697.6	23323	25489.4	27530.2	26736.4	25506	33506.3	31054	29356.7	26820.4	32106	36195.8	23175	33230.1	25841.1	31729.9	30489.8	22269.4	6560.85	6630.18	8635.78	18346.9	-	-
MW0144895	Allopurinol riboside	Nucleotide and Its metabolites	Nucleotide and Its metabolites	C10H12N4O5	3	0.8016	16220-07-8	FALSE	TRUE	FALSE	FALSE	145386	169716	153854	100241	121307	121471	117278	99646.2	149701	140066	167896	137108	141736	136480	83584	120537	96989.1	47050.1	143619	143701	114191	142426	167678	156160	-	-
MW0113844	Acetaminophen glucuronide	Benzene and substituted derivatives	Benzene and substituted derivatives	C14H17NO8	3	0.6398	16110-10-4	FALSE	FALSE	TRUE	FALSE	161452	201565	199620	169573	175367	175318	142904	144119	181043	186759	181694	174133	169976	172761	138983	165652	149884	137427	162807	154153	138376	148822	177572	141763	-	-
MW0126549	Silodosin	Heterocyclic compounds	Heterocyclic compounds	C25H32F3N3O4	2	0.8588	160970-54-7	FALSE	TRUE	TRUE	TRUE	7077.55	7788.16	6338.87	4731.08	5755.61	5779.04	6271.47	5375.84	7443.22	6714.94	7777.61	6749.22	9919.08	9291.98	5984.86	7517.21	7246.65	7952.66	11658.3	11386.7	10398.1	11716.7	12505.8	12607.7	-	-
MW0109212	Phenylalanylserine	Amino acid and Its metabolites	Small Peptide	C12H16N2O4	2	0.935	16053-39-7	FALSE	TRUE	TRUE	TRUE	2434.89	1155.7	2377.03	3098.81	2222.4	1279.41	2513.08	2048.18	1783.5	745.25	1744.65	3661.62	5110.03	4800.74	2618.05	3603.08	3366.94	3810.16	8501.29	4722.26	3765.82	5472.51	9718.72	6048.48	-	-
MW0103496	cis-Zeatin riboside	Nucleotide and Its metabolites	Nucleotide and Its metabolites	C15H21N5O5	3	0.6636	15896-46-5	FALSE	FALSE	TRUE	TRUE	3800.38	4500.68	4469.38	3747.51	3802.07	3757.84	3864.25	3332.55	3833.49	3888.88	4301.12	3701.85	2849.49	2680.33	2584.18	2316.74	1960.37	2466.66	2528.39	2654.84	695.32	2101.16	1942.93	2805.34	-	-
MW0049159	D-Citramalic acid	Organic acid and Its derivatives	Organic acid and Its derivatives	C5H8O5	3	0.7576	1583974	TRUE	FALSE	FALSE	FALSE	2530.06	2173.51	2242.7	2181.42	2289.23	2271.18	1919.02	2296.11	2078.63	1932.87	2017.33	2252	1726.21	2020.21	2716.26	1975.66	2571.25	2440.42	2048.45	2331.31	2542.44	2207.88	1781.12	2063.18	C02612	ko00290,ko01100,ko01210,ko01230
MEDN1410	N-Palmitoylglycine	Amino acid and Its metabolites	Amino acid derivatives	C18H35NO3	1a	0.8189	158305-64-7	FALSE	TRUE	TRUE	FALSE	48121	62126.3	66305.9	52651.9	63219.3	57782.5	47664.2	42658.7	69404.5	9541.7	3706.86	3975.54	4062.29	4890.07	2169.68	3075.23	2033.3	3322.55	6257.47	5560.74	6032.13	2757.86	5753.85	4119.18	-	-
MW0063299	R-2 Methanandamide	FA	Oxidized lipids	C23H39NO2	2	0.9393	157182-47-3	FALSE	FALSE	TRUE	TRUE	158085	174400	150251	113895	132223	128376	123815	130063	160633	127494	95243	78575.6	74798.4	73756.2	43453.7	61198.5	51275.8	58481.2	75475	75541.7	68243.3	71689.6	82874	64833.6	-	-
MW0105654	Arg-Glu	Amino acid and Its metabolites	Small Peptide	C11H21N5O5	3	0.5581	15706-89-5	FALSE	TRUE	FALSE	TRUE	6879.3	7697.86	10028.2	7217.09	6917.1	6493.91	7031.68	6590.6	7480.45	5832.34	9820	6119.08	10849	11229.6	7619.17	9394.65	8662.59	7640.43	15428.2	15304.6	12468.6	18735.2	21421	20787.6	-	-
MW0111175	BQ-788	Amino acid and Its metabolites	Small Peptide	C34H50N5NaO7	3	0.7423	156161-89-6	FALSE	FALSE	FALSE	TRUE	9808.23	17147.8	11755.8	10728.8	11552.7	11970.5	10749.4	9758.66	15257.6	12534.9	11997.1	11032.5	8839.16	12704.9	9485.24	10451.6	8897.43	6858.93	9888.42	9943.46	8595.7	8409.77	11192.2	7101.01	-	-
MW0014532	4-Methylhexanoic acid	Organic acid and Its derivatives	Organic acid and Its derivatives	C7H14O2	3	0.7013	1561-11-1	FALSE	TRUE	TRUE	TRUE	17838	16862.5	16884.2	12834.2	14369.8	16073.2	16606.1	16037.5	16543.3	16854.4	10941.5	10411.1	9306.81	8871.49	7716.73	8589.49	7179.56	8080.75	8930.61	9241.01	9970.97	10750	9419.2	8618.05	-	-
MW0056764	Panaxydol linoleate	FA	Others	C35H54O3	3	0.5675	155551-19-2	TRUE	FALSE	TRUE	FALSE	19924.5	19465.7	19698.3	16458.9	13833.6	5980.39	8825.76	6843.1	7200.13	4899.68	3895.15	3644.04	1680.81	2983.3	1874.49	2050.84	4560.92	4690.85	4350.87	4482.84	4324.04	3188.82	3553.52	2422.24	-	-
MW0105853	Aspartylglutamate	Amino acid and Its metabolites	Small Peptide	C9H14N2O7	3	0.8999	1554998	FALSE	FALSE	FALSE	TRUE	49204.9	37463.6	48023.2	49702.1	43904.9	41721.8	51714.1	53474.9	46987.3	42398.7	44794.6	46874.2	43865.4	43307	46590.5	39689.6	43227.6	47060.9	44045	45463.3	43726.8	41362.6	38470.5	41478.5	-	-
MW0006790	Diclofenac	Benzene and substituted derivatives	Benzene and substituted derivatives	C14H11Cl2NO2	3	0.7368	15307-86-5	FALSE	TRUE	TRUE	FALSE	2380.58	2727.15	2671.99	2511.57	2843.98	2620.32	2402.41	2142.13	2958.55	2239.04	3371.42	3121.96	3508.9	3985.76	3541.12	3959.48	3042.13	3303.45	3545.8	2981.81	2811.15	3038.59	3210.09	2473.85	C01690	-
MEDL02564	Ginkgolide B	Terpenoids	Ditepenoids	C20H24O10	3	0.6894	15291-77-7	FALSE	FALSE	TRUE	TRUE	50864.6	70658.4	71496.4	63727.9	60578.2	60411.3	53801.8	52248.9	64833.4	65985.4	66887.7	62611.4	44940.2	44888.1	31996.9	43312.7	36300.2	49844.3	44892.4	39702.7	34859.3	41605.9	54281.8	50675.2	C07602	-
MW0137257	Acenocoumarol	Heterocyclic compounds	Heterocyclic compounds	C19H15NO6	3	0.8033	152-72-7	FALSE	TRUE	TRUE	TRUE	71739.1	81145.5	60769.4	53452.6	46814.1	49969.3	54464.4	55397	54460.4	45723.9	42910.4	37776.8	27722.7	26927.8	24368.5	18302.7	22120.6	26200	24731.2	33103.8	36670.9	37307.2	37099.6	34903.3	-	-
MW0117872	2,4,12-Octadecatrienoic acid piperidide	Organic acid and Its derivatives	Organic acid and Its derivatives	C23H39NO	3	0.8265	151391-71-8	FALSE	FALSE	TRUE	TRUE	14370.2	15463.6	13237	12271.2	12340.2	12677.9	13654.9	13689.6	16467.6	9295.84	6006.46	3853.9	3583.06	3304.33	2025.61	2591.4	2247.75	2781.63	3757.16	2255.02	3437.45	3190.71	3240.7	2757.46	-	-
MW0109742	Sodium dodecyl sulfate	Others	Others	C12H25NaO4S	3	0.7155	151-21-3 | 12738-53-3 | 12765-21-8 | 1334-67-4	FALSE	FALSE	FALSE	TRUE	47696.2	57869	49354	46649.6	46777.8	46775.4	43226.7	37752.2	54242.2	50252.6	55234.3	46953.2	90334.2	85041.2	53987.7	70439.6	57787.2	22186.3	29622.1	102864	130187	138313	105712	145905	-	-
MW0009665	Retigabine	Benzene and substituted derivatives	Benzene and substituted derivatives	C16H18FN3O2	3	0.6844	150812-12-7	FALSE	FALSE	TRUE	TRUE	52029.4	51098.2	50230.2	32711	50438.8	40499.3	56476.2	36994.1	58059.3	60560.6	50378.1	46795.3	149996	113610	90066.9	115642	92312	111105	114746	110974	78893.9	88995.6	106678	114624	-	-
MW0107633	L-alpha-Aminobutyric acid	Amino acid and Its metabolites	Amino acids	C4H9NO2	3	0.7041	1492-24-6	FALSE	TRUE	FALSE	FALSE	6730.32	6932.76	6475.41	5492.99	5819.42	7001.89	5892.92	5111.81	7677.33	8325.21	6450.87	6695.73	5978.21	6577.5	5438.48	7179.78	5910.03	4705.97	7662.06	6891.09	6248.96	6708.17	7352.42	8495.79	C02356	ko00270,ko01100
MW0109805	Ternatin heptapeptide	Amino acid and Its metabolites	polypeptide	C37H67N7O8	3	0.6049	148619-41-4	FALSE	FALSE	TRUE	TRUE	7087.73	7437.83	6349.33	5967.62	5683.97	6326.63	5585.43	5268.93	806.97	4497.14	4982.88	8839.59	22648.8	28130.4	24134.6	11763.4	14381.8	15329.6	16703	14929.9	12647.8	23725.6	15092	9231.06	C16302	-
MW0006901	Methyldiphenylphosphine	Benzene and substituted derivatives	Benzene and substituted derivatives	C13H13P	3	0.6882	1486-28-8	FALSE	FALSE	TRUE	TRUE	7968.82	6356.2	2301.38	2538.61	2472.17	5598.55	7546.64	5778.54	3670.05	8579.4	381.68	379.58	360.87	1458.26	307.3	411.1	290.91	430.71	325.47	369.45	348.28	722.1	927.39	718.52	-	-
MW0012188	12(S)-hydroxy-16-Heptadecynoic Acid	FA	Oxidized lipids	C17H30O3	2	0.9074	148019-74-3	FALSE	TRUE	FALSE	TRUE	9087.9	11179.4	8995.35	6683.03	7037.47	8006.41	7825.82	7543.41	10356.3	8888.18	9204.5	8407.72	9806.45	11943.7	7043.53	10885	7558.45	8647.87	8856.69	7263.89	1408.96	1377.24	2742.06	6560.61	-	-
MW0126755	Thiabendazole	Benzene and substituted derivatives	Benzene and substituted derivatives	C10H7N3S	3	0.6643	148-79-8	FALSE	FALSE	TRUE	FALSE	49890.5	62536.1	58862.2	53531.7	52366.5	52275.4	45870.8	44978.8	56358.1	55873.2	56990.8	54061.8	51835.4	52821.2	44524.6	51141.2	45059.8	41468	45826.3	45700.1	42780.5	48440.2	56559.3	44846.7	C07131	-
MEDP1060	Hydroxyquinoline	Heterocyclic compounds	Heterocyclic compounds	C9H7NO	2	0.9272	148-24-3	FALSE	FALSE	TRUE	FALSE	18714.9	22596.6	21903.6	19857.5	20769.8	20108.4	17436.9	16251.9	20698.2	20524.5	19958.9	20220.2	18893.6	19885.1	16180.6	18068.3	16702.5	13978.1	17896.5	17658.8	16041.3	16020.2	20501.3	20446.9	C19434	-
MW0108871	N-(2-Oxotetrahydrofuran-3-YL)octanamide	Amino acid and Its metabolites	Amino acid derivatives	C12H21NO3	2	0.9191	147852-84-4	FALSE	TRUE	FALSE	FALSE	22420.2	19356.5	16381.1	12467.6	8255.51	11938.2	18375.3	19081.9	11454.4	16763.8	6486.64	12448	13405.1	7885.97	12331.7	7150.33	10439.1	11917.9	9415.8	13508.5	18238.2	16036	15806.3	15058.2	C21199	-
MW0169367	L-Proline	Amino acid and Its metabolites	Amino acids	C5H9NO2	3	0.7004	147-85-3	FALSE	FALSE	TRUE	TRUE	36076.4	38583.7	34997.9	28256.4	35438.8	35505.4	29950.9	25783.1	35926.9	37007.5	37402.7	33256.2	50584.7	55397.4	44097.8	53590.7	45158.5	44094.1	47486.2	49525.3	43051	44833.7	50674.7	53684.5	C00148	ko00330,ko00470,ko00970,ko01100,ko01230,ko02010,ko04974,ko04978,ko05230
MW0007822	Mitoglitazone	Benzene and substituted derivatives	Phenolics	C19H18N2O4S	3	0.7073	146062-49-9	FALSE	FALSE	TRUE	TRUE	447599	577524	180128	514260	125309	120308	165325	97140.6	106036	79694.8	685253	598229	546460	600694	628579	612024	589582	575426	617568	559223	555810	552332	634769	572237	-	-
MW0012501	15S-hydroperoxy-11Z,13E-eicosadienoic acid	FA	Oxidized lipids	C20H36O4	3	0.7886	145375-41-3	FALSE	FALSE	TRUE	TRUE	4575.95	5203.69	5237.51	4483.18	4415.01	5734.62	4660.91	4177.76	6325.91	4525.82	4991.06	3663.72	3775.53	4153.3	2784.79	3036.93	3645.79	3753.07	3876.27	3274.3	3978.02	3607.31	4089.27	3465.09	-	-
MW0010751	Dormin	Organic acid and Its derivatives	Organic acid and Its derivatives	C15H20O4	3	0.7218	14375-45-2 | 21293-29-8	FALSE	FALSE	FALSE	TRUE	77299	157533	159419	71865.6	110708	118939	108980	27832.4	92071.4	136173	238231	61487.7	205312	182576	234562	293411	239010	22072.7	250840	257856	233691	290578	314370	298000	-	-
MW0017158	cis-5,6-Dihydro-5,6-dihydroxy-carotene	Others	Hydrocarbon derivatives	C40H58O2	3	0.7799	143167-26-4	TRUE	FALSE	TRUE	FALSE	13343.5	11298.6	11302.9	19039.6	15621.1	11677	12025	1391.28	10385	5202.36	1639.23	1746.17	3354.13	2516.98	2143.13	1426.04	1575.23	2868.97	4157.43	4038.74	3902.3	2908.83	3618.01	1385.94	-	-
MW0145623	Kenpaullone	Organic acid and Its derivatives	Organic acid and Its derivatives	C16H11BrN2O	3	0.7232	142273-20-9	FALSE	TRUE	FALSE	TRUE	2385.9	1902.98	968.16	2122.37	1159.76	1826.94	2504.83	1787.48	1953.08	2230.23	1462.66	1308.94	1287.2	1706.45	1745.09	1769.47	1806.1	1806.05	1173.28	1084.68	1317.38	743.9	979.04	1317.83	-	-
MW0103556	Entecavir	Nucleotide and Its metabolites	Nucleotide and Its metabolites	C12H15N5O3	3	0.762	142217-69-4 | 209216-23-9 | 188399-46-4	FALSE	FALSE	TRUE	FALSE	682.41	1523.14	1475.18	581	1329.76	1305.7	396.15	875.35	786.05	1095.01	1213.55	390.09	498.67	459.13	637.48	761.74	420.11	623.35	705.56	1190.02	790.71	476.9	865.4	750.06	-	-
MW0062128	Polyporusterone A	Terpenoids	Terpenoids	C28H46O6	3	0.7792	141360-88-5	FALSE	TRUE	TRUE	FALSE	156631	191516	160425	131732	121071	98916.7	151888	162525	123054	29980	14299.5	8376.34	5314.28	7295.48	5615.39	5057.06	3972.69	4940.15	7809.38	8257.97	8061.29	5677.66	6280.11	5708.15	-	-
MW0118913	2-Thiouracil	Heterocyclic compounds	Heterocyclic compounds	C4H4N2OS	3	0.6612	141-90-2 | 80275-68-9 | 125220-28-2 | 156-82-1 | 124700-71-6 | 126160-72-3 | 124700-72-7	FALSE	FALSE	TRUE	FALSE	66345.7	69139.2	86691	66057.8	74371.5	71770.6	94073	63250.5	111016	71006.9	83605.5	59561.9	80497.4	84092	78657.9	94340.1	89564.5	76033.8	66330.5	71463.8	79361.8	99006.6	74279.3	74554.2	C19304	-
MW0169778	Methyl ricinoleate	FA	Others	C19H36O3	3	0.8684	141-24-2 | 41989-07-5	FALSE	FALSE	TRUE	TRUE	15038.2	17442.8	11910.2	13240.9	11701	17213.7	9909.76	17749.6	20431.5	12336.8	3172.77	1619.75	897.06	1126.26	1099.29	1053.05	1334.39	1515.96	3177.33	1129.52	1941.17	1192.76	1242.32	1233.67	-	-
MW0140132	(+)-Prosopinine	Alkaloids	Alkaloids	C18H35NO3	3	0.836	14058-39-0	FALSE	TRUE	TRUE	FALSE	72221	145250	78423.1	61556.7	64019.6	57989.8	50022.8	45594.1	47633.4	49582.9	41243	43793.3	29783.6	31618.5	21056.2	33751.7	22752.4	32315.9	40638.8	29640.1	43259.2	32426.2	49754.9	39058.6	C10167	-
MW0149553	Gerrardine	Heterocyclic compounds	Heterocyclic compounds	C11H19NO2S4	3	0.8381	14022-19-6	FALSE	FALSE	TRUE	TRUE	3467.05	3632.34	3498.61	2573.01	3408.2	3258.08	2683.62	2710.01	3624.91	3710.12	3383.7	3475.73	2489.98	2762.76	2348.38	2811.61	2841.55	2341.23	2200.02	2352.37	2078.44	2061.39	2813.48	2626.44	C10147	-
MEDN0304	Cinnamic Acid	Organic acid and Its derivatives	Organic acid and Its derivatives	C9H8O2	2	0.9368	140-10-3	FALSE	FALSE	FALSE	TRUE	9378.45	10033.9	9440.42	8927.58	10020.5	8787.28	7594.94	7427.76	9639.91	9866.69	9253.45	9352.46	10878.4	12510.9	8900.15	12106.1	10562.9	7971.35	11228.5	10610.9	10118.5	9742.08	12095.3	12674.6	C10438	-
MW0006009	Alprenolol	Benzene and substituted derivatives	Phenolics	C15H23NO2	3	0.7898	13655-52-2	FALSE	FALSE	TRUE	FALSE	44053.2	35678.7	39433.7	46003.6	35032.4	33740.4	30132.3	47847.4	35748.8	42196.9	25869.3	21849.8	26177.8	24607.6	20109.8	21116.7	27012.7	40751.4	28275.2	26026.6	30585.5	25832	22546.3	21518.6	-	-
MW0168158	(6S)-5,6,7,8-Tetrahydrofolate	Others	Others	C19H23N7O6	3	0.6145	135-16-0	FALSE	FALSE	TRUE	TRUE	6005.48	6307.51	6791.57	6510.68	6155.51	5731.57	6025.08	5954.97	5837.21	6163.36	5837.53	5713.45	4134.47	3016.36	3455.56	3519.16	3853.67	3193.01	3710.46	3184.29	2684.36	2881.71	2526.43	3831.36	C00101	ko00260,ko00670,ko00785,ko00790,ko00970,ko01100,ko01200,ko01240,ko01523
MW0014651	5,8,11-Eicosatriynoic Acid	FA	FFA	C20H28O2	3	0.7628	13488-22-7	FALSE	TRUE	FALSE	TRUE	1736.21	3308.5	1072.42	1264.22	1355.47	1786.69	1768.82	834.7	1907.74	2046.29	1961.9	2511.53	2223.35	2492.8	1442.14	2115.85	1869.79	1803.42	4665.03	3481.06	2785.59	2345.77	3402.23	3360.77	-	-
MW0169065	Diethyltoluamide	Benzene and substituted derivatives	Benzene and substituted derivatives	C12H17NO	2	0.9448	134-62-3	FALSE	TRUE	FALSE	TRUE	2271.28	3076.28	2366.05	1735.34	2520.98	2749.45	2245.28	2553.29	3128.04	3133.75	3040.33	2985.32	2575.73	2816.37	1992.41	1231.97	2113.16	2852.32	1747.86	1472.71	1601.62	634.56	1157.98	1561.62	C10935	-
MW0062219	prostaglandin B2	Hormones and hormone related compounds	Hormones and hormone related compounds	C20H30O4	3	0.5361	13367-85-6	FALSE	FALSE	FALSE	TRUE	7400.37	9348.11	6674.03	5352.01	6747.85	6457.86	7147.75	6193	7887.81	8163.35	8083.31	7657.63	10198.9	9722.87	6200.39	9075.55	7441.59	8146.21	11313.8	9119.32	7878.7	9102.59	10626	10588.6	C05954	ko00590,ko01100,ko04726
MW0011694	C22H30Ino4S	Organic acid and Its derivatives	Organic acid and Its derivatives	C22H30INO4S	3	0.6871	133538-58-6	FALSE	FALSE	FALSE	TRUE	1617.6	2001.23	2077.54	2484.97	2019.05	1209.88	2037.31	1917.14	2394.75	2481.62	2522.17	2372.05	1896.22	1763.29	1218.38	1005.58	1247.49	1425.41	1725.34	1428.29	1641.07	1187.88	1874.21	2032.39	-	-
MW0057831	PC(O-16:0/22:6(4Z,7Z,10Z,13Z,16Z,19Z))	GP	PC	C46H82NO7P	3	0.7972	132213-85-5	TRUE	FALSE	TRUE	FALSE	83290.8	94553.2	96260.9	89193.2	91148.8	91333.2	81690.5	1126.2	7382.94	31628.1	21826.3	26971	7428.57	15339.3	8791.48	15786.6	18012.7	7018.33	5096.43	4090.04	15969.3	4693.09	17348.7	7410.92	C00157	ko00564,ko00590,ko00591,ko00592,ko01100,ko04723,ko05231
MW0123328	Cilnidipine	Heterocyclic compounds	Heterocyclic compounds	C27H28N2O7	3	0.5707	132203-70-4 | 132295-21-7 | 132338-87-5	FALSE	FALSE	FALSE	TRUE	24485.2	31953.2	32637.9	30918.2	29738.2	28949.7	25863.8	24164.4	29456.4	30865.4	30806.6	28839.4	29353.8	28764.6	23243.6	27678.3	23475	25866.8	25227.4	22423.2	20318.5	22702.1	27171.1	26864.7	-	-
MW0012928	PC(O-16:0/20:5(5Z,8Z,11Z,14Z,17Z))	GP	PC	C44H80NO7P	3	0.6206	132196-28-2	FALSE	TRUE	TRUE	FALSE	815.22	633.38	534.2	400.29	957.99	480.31	777.22	1416.1	3617.41	3967.46	38185.5	95899.6	43504.4	35143.5	22556.8	33479.5	43385.3	20482.9	14863	17974.8	7763.49	21143.3	14012.9	17150.5	C00157	ko00564,ko00590,ko00591,ko00592,ko01100,ko04723,ko05231
MW0109191	Phenethicillin potassium	Organic acid and Its derivatives	Organic acid and Its derivatives	C17H19KN2O5S	3	0.6349	132-93-4	FALSE	FALSE	TRUE	FALSE	19074.5	18790.9	16358.3	14572.6	15884.7	16610.4	18262.7	20064.9	20235.2	17004.5	17656.7	17407.5	20857.6	21753.6	15716.7	19218.7	23075.6	23990.4	20480.3	18226	18038.8	17470	23034.1	22452.9	-	-
MW0103599	Inosine triphosphate	Nucleotide and Its metabolites	Nucleotide and Its metabolites	C10H15N4O14P3	3	0.7289	132-06-9	FALSE	TRUE	TRUE	TRUE	53907.2	67285	69981.8	59417.6	61256.7	64452.2	55767.6	56398.4	59790.3	59110.2	57208.8	58107.1	51028.9	45676.2	45825.6	52743.9	48485.1	47715.6	43703.4	40871.7	36172.6	40607.1	44967.9	43777.4	C00081	ko00230,ko01100,ko01232
MW0159430	(1R,4r)-4-((R)-1-aminoethyl)-N-(pyridin-4-yl)cyclohexanecarboxamide dihydrochloride	Heterocyclic compounds	Heterocyclic compounds	C14H23Cl2N3O	3	0.6205	129830-38-2	FALSE	FALSE	TRUE	TRUE	3929.6	4141.61	3803.23	3244.77	3287.06	3501	4389.79	3753.96	3215.22	4919.81	3348.74	3793.01	2682.54	2169.29	1804.8	2495.25	2168.22	1903.44	1352.92	1611.97	1537.14	2094.96	2038.17	3037.6	-	-
MW0006455	Butylated hydroxytoluene	Benzene and substituted derivatives	Benzene and substituted derivatives	C15H24O	3	0.7192	128-37-0	FALSE	FALSE	TRUE	TRUE	2496.56	3138.6	2753	2276.59	2761.07	2236.17	2226.24	2363.84	2784.85	2226.22	1082.27	1655.97	1389.84	1015.82	1312.64	948.46	1821.04	2320.23	1297.39	1126.2	1190.48	1648.4	1327.03	708.16	C14693	-
MW0063446	Sarsasapogenin	Steroids	Steroidal saponins	C27H44O3	3	0.7454	126-19-2	FALSE	FALSE	FALSE	TRUE	16544.3	25898.1	19264.9	17697.1	17744.2	22927.7	19562.7	16657.6	21620.4	22503.7	21697.1	18811.6	16038	22498.6	16255.2	16374	16264.9	12561.2	16042.9	16676.6	17008	14727.6	21044.5	12883.8	C03963	-
MW0010023	Usnic acid	Benzene and substituted derivatives	Benzene and substituted derivatives	C18H16O7	3	0.5735	125-46-2	FALSE	TRUE	FALSE	TRUE	2551.3	3261.05	3098.6	2718.81	701.44	3013.75	2220.14	2717.96	2640.69	3346.45	3907.06	2790.11	3675.9	3210.13	2254.67	3812.05	3281	2705.08	3582.03	3431.13	4743.04	5523.2	5222.6	3392.4	-	-
MW0055310	N-hexanoylsphingosine	SP	SPH	C24H47NO3	3	0.8899	124753-97-5	TRUE	FALSE	TRUE	TRUE	111004	243561	219885	255549	275623	303535	120830	92364.8	157686	145386	59491.6	80978.7	18776.2	60619.4	22897.2	76634.8	22338.6	25074.2	68546.6	30892.1	41788	27544.4	108061	26363	-	-
MW0111235	Octadecylamine	Alcohol and amines	Amines	C18H39N	2	0.9615	124-30-1	FALSE	FALSE	TRUE	FALSE	281622	738079	718042	977646	1.40737e+06	1.45802e+06	241150	277018	570872	556457	380305	811396	111577	564010	140823	615639	126017	154584	369096	175579	164784	170923	787334	154116	-	-
MEDN0682	Octadecanamide	Alcohol and amines	Amines	C18H37NO	2	0.8867	124-26-5	FALSE	FALSE	TRUE	FALSE	593235	2.02439e+06	5.60268e+06	3.75942e+06	3.66521e+06	6.12285e+06	6.10373e+06	1.46727e+06	1.81081e+06	2.86419e+06	2.24659e+06	1.83202e+06	206951	1.03164e+06	1.4147e+06	540113	1.4363e+06	607263	632261	1.22517e+06	1.14696e+06	917463	722470	2.13566e+06	C13846	-
MW0009684	Rivastigmine	Benzene and substituted derivatives	Benzene and substituted derivatives	C14H22N2O2	2	0.8465	123441-03-2	FALSE	FALSE	TRUE	TRUE	6295.49	6364.14	6633.69	6511.28	6490.86	5165.33	5848.14	8267.05	5601.22	7173.61	5690.16	4832.49	4631.62	5349.7	3937.3	3820.52	5187.6	7004.43	4624.69	2959.46	5584.46	4127.48	3459	3071.16	C11766	-
MW0103500	Clofarabine	Nucleotide and Its metabolites	Nucleotide and Its metabolites	C10H11ClFN5O3	3	0.6106	123318-82-1	FALSE	FALSE	FALSE	TRUE	8100.06	8890.13	6352.83	5555.25	6446.31	6251.58	6132.23	6749.07	7129.5	7042.67	6585.39	6157.57	4134.54	4544.14	5677.19	5221.62	4598.17	654.14	2212.5	4781.27	4269.7	4650.17	4152.45	4421.21	-	-
MW0169931	Tramadol	Benzene and substituted derivatives	Benzene and substituted derivatives	C16H25NO2	3	0.7644	123154-38-1	FALSE	TRUE	TRUE	TRUE	637.77	721.28	408.4	511.66	473.99	440.67	576.31	586.78	705.52	717.8	834.57	494.63	1925.44	2286.81	1179.17	1729.75	2064.03	1104.05	2932.76	3228.87	3988.94	4756.67	6315.52	4306.38	C07153	-
MW0168601	4-Hydroxybenzaldehyde	Benzene and substituted derivatives	Benzene and substituted derivatives	C7H6O2	2	0.8866	123-08-0	FALSE	FALSE	TRUE	TRUE	1391.99	971.67	1340.29	912.75	1108.83	984.18	1014.63	1059.04	1915.84	1383.35	1280.31	1020.14	6728.33	3991.9	2618.32	4444.74	3307.04	2527.5	4288.66	4974.41	3917.73	5157.79	6318.99	5496.93	C00633	ko01100
MW0008588	N,N-dimethylsphingosine	SP	SPH	C20H41NO2	3	0.8971	122314-67-4	FALSE	FALSE	TRUE	FALSE	153027	190013	334243	227824	205073	253069	523839	200631	156471	104298	68640.2	46216.1	33297.4	31144.3	58804.1	34039.3	52692.3	44054.5	43201.8	104624	33010.6	85241.6	52173.8	46345.8	C13914	-
MW0169886	Sulfamonomethoxine	Benzene and substituted derivatives	Benzene and substituted derivatives	C11H12N4O3S	2	0.8244	1220-83-3	FALSE	FALSE	TRUE	FALSE	279965	203156	216994	221065	199592	209961	269436	292446	197729	225145	195580	164820	183475	146471	198818	131272	192266	174732	168610	165370	231334	219942	113062	171003	C71832	-
MW0103632	Nelarabine	Nucleotide and Its metabolites	Nucleotide and Its metabolites	C11H15N5O5	2	0.9731	121032-29-9	FALSE	TRUE	FALSE	FALSE	101615	115740	99487.8	75548.5	94449.5	100932	94314.4	76223.9	112037	112053	110578	100909	91147.9	107097	85391.4	105662	96375.1	92819.9	110084	108205	108170	106401	121582	114117	-	-
MEDP0212	N-Acetylserotonin	Tryptamines,Cholines,Pigments	Tryptamines	C12H14N2O2	1b	0.5403	1210-83-9	FALSE	TRUE	TRUE	TRUE	2370.1	2246.91	1552.01	1191.6	1639.75	1429	1137.02	1449.83	1684.43	1338.88	2572.37	1764.87	7440.74	7587.04	5496.59	6490.62	5227.67	5932.32	8130.72	7710.43	7639.03	7346.42	8377.64	8509.37	C00978	ko00380,ko01100
MW0111163	N,N-Dimethylaniline	Benzene and substituted derivatives	Benzene and substituted derivatives	C8H11N	3	0.7428	121-69-7	TRUE	FALSE	TRUE	TRUE	121369	110509	93962.6	80484.4	91897.1	80871	76645	72108.6	97707.8	84368.4	72851	50366.7	50040.3	55331.5	38240.6	45314.7	31567.5	47870.2	45303.7	39519.8	40584.8	48189.7	41393.7	37493.2	C02846	-
MW0110000	Tranexamic acid	Others	FDA	C8H15NO2	3	0.8025	1197-18-8 | 701-54-2 | 1197-17-7	FALSE	FALSE	FALSE	TRUE	5668.69	5077.89	4075.47	2694.38	3762.44	4210.29	4943.94	3060.1	6099.85	3948.92	4611.56	4738.17	2785.28	3323.11	2670.88	3421.9	3796.93	643.84	2537.57	2723.53	1360.66	2531.73	2199.63	2854.38	-	-
MW0009621	(S)-(-)-2-(Diphenylmethyl)pyrrolidine	Benzene and substituted derivatives	Benzene and substituted derivatives	C17H19N	3	0.6386	119237-64-8	FALSE	FALSE	TRUE	TRUE	16103	16885	14132.7	16653.7	16327	13541.4	15805	16443.9	17813.1	15559.3	14700.4	18987.8	12817.5	12851.9	12440.9	13190.9	9581.09	9830.66	11348.6	12263.6	12084	9912.46	9604.94	15078.2	-	-
MEDP0686	2-Acetylfuran	Heterocyclic compounds	Heterocyclic compounds	C6H6O2	1b	0.6421	1192-62-7	FALSE	FALSE	FALSE	TRUE	30767.8	39024.9	31305	27309.5	30203.9	34635.6	30879.2	27722.2	28060.7	36503.9	29846.9	26115.5	31854.8	22637	30895.6	32475.8	20171.4	13560.6	21592.6	24414.8	26458.7	29838.3	26679.7	23630	-	-
MW0107875	Homocitrulline	Amino acid and Its metabolites	Amino acids	C7H15N3O3	3	0.6477	1190-49-4	FALSE	TRUE	TRUE	TRUE	1024.66	1094.31	971.31	1390.7	1045.65	1111.8	1108.61	1024.57	1893.61	1227.33	1829.94	1178.11	5068.18	5295.65	5594.77	7174.95	6537.79	4192.98	4479.79	8893.03	8063.85	10005.1	8527	9809.39	C02427	-
MEDN1753	2,2-Dimethylpentanoic acid	Organic acid and Its derivatives	Organic acid and Its derivatives	C7H14O2	3	0.8476	1185-39-3	FALSE	FALSE	TRUE	TRUE	49708.2	46553.7	50689	38997.4	40620.2	45828.3	44790.7	44674.9	44168.5	44426.3	28671.7	24824.5	24795.5	24428.8	23050.7	22240.7	18880.7	21736.5	22594.5	23135.4	27599.7	27996.4	24611.1	23243.1	-	-
MW0052530	Enantio-PAF C-16	GP	PC	C26H54NO7P	2	0.9287	117985-57-6	TRUE	FALSE	TRUE	FALSE	7305.3	3743.47	14709.5	32242.8	6406.54	47485.2	60721.9	29127.9	455235	381684	421096	351047	119467	176785	264382	119589	308517	75810.4	108819	66046.4	102434	68091.7	21193.1	130123	C00157	ko00564,ko00590,ko00591,ko00592,ko01100,ko04723,ko05231
MW0000447	Somniferine	Alkaloids	Isoquinoline alkaloids	C36H36N2O7	3	0.5041	117611-63-9	FALSE	FALSE	TRUE	TRUE	3169.66	3732.43	3258.56	2509.24	3031.46	3043.89	2979.19	2989.62	3621.7	2284	2611.42	2865.88	1573.73	2164.15	1007.49	1736.73	1713.73	1643.51	2236.89	1455.47	1427.35	1650.52	1936.69	1292.92	-	-
MW0005393	5-(3-Carboxybenzoyl)-2-((6-(4-methoxyphenyl)-5-hexenyl)oxy)benzenepropanoic acid	Benzene and substituted derivatives	Benzene and substituted derivatives	C30H30O7	3	0.6061	117423-74-2	FALSE	FALSE	TRUE	FALSE	39116.1	46941	56849.6	52188	42759.6	48544.9	32672.6	35907.9	48364.3	46266.3	43072.7	44522.9	41845.1	40061.7	29939.4	39989.8	28711.9	17204.4	35298.3	37008.8	23888.2	31991.2	37476.2	40518.6	-	-
MW0156115	Prorocentrolide	Aldehyde,Ketones,Esters	Esters	C56H85NO13	3	0.6241	117120-34-0	FALSE	FALSE	TRUE	FALSE	660.3	640.31	923.07	477.3	808.68	414.65	412.77	23164.9	1193.45	5668.93	5755.62	23758	15066.2	4634.54	4970.2	3369.77	4524.85	5242.71	4156.39	11331.5	4699.06	3199.37	15106.8	9395.41	C20023	-
MW0006368	Bis(2-ethylhexyl) phthalate	Aldehyde,Ketones,Esters	Esters	C24H38O4	2	0.9797	117-81-7 | 15495-94-0 | 8033-53-2 | 50885-87-5 | 82208-43-3	FALSE	FALSE	TRUE	TRUE	92167.5	76422.6	87298.1	78016.5	83279.6	87325.9	102009	92089.7	93831.1	51892.2	22418.4	16077.2	9736.06	11771.3	12324	12204.5	9612.54	14324	16289.7	20278.3	19112.6	12787.7	11233.3	12790.5	C03690	ko05207
MW0013827	3,4-Dimethyl-5-pentyl-2-furanpentadecanoic acid	Organic acid and Its derivatives	Organic acid and Its derivatives	C26H46O3	3	0.555	116627-42-0	FALSE	FALSE	TRUE	FALSE	10771.5	30200.9	26998.2	29101.8	33127.2	32557.3	14472.4	10573.8	26780.6	37517.7	17946.7	21374.4	9234.04	17378.6	10477.6	28542.4	9646.97	10202.8	19083.4	6182.69	7408.16	6396.28	19467.5	6940.66	-	-
MW0111244	1-Palmitoyl-2-thiopalmitoyl phosphatidylcholine	Organic acid and Its derivatives	Phosphoric acids	C40H80NO7PS	3	0.8663	113881-60-0	TRUE	FALSE	TRUE	TRUE	571.15	733.88	503.42	279.41	423	472.91	800.51	373.7	2458.42	2269.7	1740.17	2428.54	21431.9	22684	12082.1	19963.2	32989.5	19981.3	13550.4	22344.2	20621.8	18175.1	13985.1	12363.8	-	-
MW0141637	17-phenyl trinor Prostaglandin F2 cyclopropyl amide	Hormones and hormone related compounds	Hormones and hormone related compounds	C26H37NO4	3	0.7713	1138395-12-6	FALSE	TRUE	TRUE	TRUE	7242.58	16036.9	12426.2	7778.4	9815.68	15322	11949.3	10815.5	13898	13021.5	9265.75	7138.1	5964.49	5592.87	4735.08	7214.52	3837.97	6220.15	1801.02	1872.88	2692.02	2022.83	2117.05	2534.5	-	-
MW0123500	Debrisoquine	Heterocyclic compounds	Heterocyclic compounds	C10H13N3	3	0.6291	1131-64-2	FALSE	FALSE	TRUE	TRUE	14821.2	15873.7	14185	16108	14645.6	14595.8	14304.4	15598.1	13843.6	13717.3	13217.2	9182.41	10650.5	11210.5	10790.8	10174.7	9558.55	9747.65	6526.09	10276.5	9774.14	10102.2	7291.3	9585.28	C13650	-
MEDL02002	Erucic acid	FA	FFA	C22H42O2	3	0.618	112-86-7	FALSE	TRUE	TRUE	TRUE	642614	690076	600347	453261	527625	527438	482601	532579	651817	512757	373860	305032	291427	291126	181994	247873	216401	237239	301559	300721	276965	300477	339493	261943	C08316	ko01040
MW0102906	cis,cis-Muconic acid	FA	FFA	C6H6O4	2	0.9012	1119-72-8	FALSE	TRUE	TRUE	FALSE	670189	574185	639054	472431	645517	655343	621788	550887	510521	663642	527750	470084	472323	472754	398035	421647	448716	407695	553421	469057	642549	525148	483564	511519	C02480	ko01100
MW0008586	Dimethylglycine	Amino acid and Its metabolites	Amino acid derivatives	C4H9NO2	3	0.851	1118-68-9	FALSE	TRUE	FALSE	TRUE	8324.08	8434.54	5105.16	10433	10206.6	9529	7815.89	10278.7	8423.98	7759.76	9061.61	9612.82	7696.93	8457.37	10450.5	8360.77	7328.41	6469.27	7274.89	5942.96	8694.25	5228.36	5097.89	3683.9	C01026	ko00260,ko01100
MW0009469	Pioglitazone	Benzene and substituted derivatives	Phenolics	C19H20N2O3S	3	0.6971	111025-46-8	FALSE	FALSE	FALSE	TRUE	2891.17	3755.24	4329.76	1887.13	1843.42	3518.94	3530.3	1607.38	3397.3	2912.29	4702.59	2633.11	1300.4	3986.92	1366.53	2062.6	2153.42	940.86	3024.49	2723.98	782.43	1085.53	933.37	1506	C07675	-
MEDP1651	MG(18:1/0:0/0:0)	GL	MG	C21H40O4	1b	0.6676	111-03-5	TRUE	TRUE	TRUE	TRUE	14536.2	20553.6	26694	38447.3	26623.7	26876.6	16864.1	17448.2	28628.6	11052	5895.66	5174.45	4091.43	7825.21	18789	8747.61	9026.97	9746.79	4567.22	4243.63	4813.56	4925.55	3870.37	2798.34	C01885	ko00561,ko01100,ko04714,ko04923,ko04975,ko04977
MW0139191	(1S,4E,5'R,6R,6'R,7S,8R,10S,11R,12R,14R,15R,16S,18E,20E,22S,25R,27S,28R,29S)-22-ethyl-7,11,15-trihydroxy-6'-(2-hydroxypropyl)-5',6,8,10,12,14,16,28,29-nonamethylspiro[2,26-dioxabicyclo[23.3.1]nonacosa-4,18,20-triene-27,2'-oxane]-3,9,13-trione	Heterocyclic compounds	Heterocyclic compounds	C45H74O10	3	0.7734	11052-72-5	FALSE	FALSE	TRUE	TRUE	2882.07	1118.18	2560.86	1394.8	3233.59	1621.45	1518.73	1584.22	1825.65	2994.84	3337.53	2631.06	50837.2	55882.6	55219.4	58227.4	54848	53512.2	57452.3	52024.4	51706.2	51383.4	59500.3	54271.7	-	-
MW0169682	Piperidine	Heterocyclic compounds	Heterocyclic compounds	C5H11N	3	0.7803	110-89-4	FALSE	FALSE	TRUE	TRUE	165117	205887	173920	137404	170585	177765	147500	125528	187326	186869	186594	164695	281505	282010	216900	270619	237007	190594	250758	253635	213374	233154	266639	277118	C01746	ko04974
MW0124723	Lumichrome	Heterocyclic compounds	Heterocyclic compounds	C12H10N4O2	2	0.9565	1086-80-2	FALSE	TRUE	FALSE	FALSE	2749.26	3607.26	2960.84	2259.61	2373.28	1139.3	1472.84	2637.16	2469.4	3078	2893.03	3104.11	2587	2578.71	1786.23	1713.05	2196.79	2242.68	3179.2	2708.77	2659.81	2724.27	2982.42	2605.42	C01727	ko00740
MW0055340	N-(9Z-octadecenoyl)-sphing-4-enine-1-phosphocholine	SP	SM	C41H81N2O6P	3	0.7558	108392-10-5	TRUE	TRUE	TRUE	TRUE	83624.9	83365.8	78666.7	84451.2	88877.7	75115.6	65331.3	42485.3	67474.2	79442.7	67999.6	40102.1	30770.8	43347.6	30920.3	52581.4	36516.8	38459.7	40723.6	14683	28758.5	9616.96	32080.4	20082.2	-	-
MW0147936	Cyclofoetoside B	Steroids	Steroid	C47H80O18	3	0.5494	108333-83-1	TRUE	TRUE	FALSE	FALSE	78201.3	88775.5	90378.9	1051.12	85579.2	85752.2	77012.9	1130	2025.43	6031.9	12942.5	23714.9	17540.4	16431.7	22385.5	14196.5	16578.4	15258.4	16232.4	8849.92	10512	7113.28	7958.45	10938.2	C08939	-
MW0115368	Tilmicosin	Heterocyclic compounds	Heterocyclic compounds	C46H80N2O13	3	0.601	108050-54-0	FALSE	FALSE	TRUE	TRUE	9347.38	10124.6	8816.69	9471.23	6957.55	610.48	819.82	622.09	523.52	615.02	12190.9	1000.52	14588.8	21527	28790.3	23638.9	30086.5	26899.3	27201.9	22320.8	62911.3	21696.4	72096.6	22929.7	-	-
MW0052578	Eplerenone	Aldehyde,Ketones,Esters	Ketones	C24H30O6	2	0.8616	107724-20-9	FALSE	TRUE	TRUE	FALSE	5648.38	5644.31	6312.51	4422.65	4492.05	4999.54	4946.11	4533.48	6615.8	5399.92	4984.44	3512.62	2928.86	4308.97	2006.88	2786.71	2751.84	3395.16	4684.57	4112.39	4266.52	3469.08	4254.8	4731.5	C12512	-
MW0141244	11β-13,14-dihydro-15-keto Prostaglandin F2α	Hormones and hormone related compounds	Hormones and hormone related compounds	C20H34O5	3	0.6366	107615-77-0	FALSE	TRUE	TRUE	FALSE	12558.4	14658.8	10415	9614.45	10278	10855.5	10164.5	10523.8	13220.5	13267.3	10957.3	13933.5	9844.6	8769.93	8009.19	9140.25	8702.2	9232.93	12043.3	11065.4	9693.25	11089.4	12505.9	12119.8	-	-
MW0014197	3-Methylxanthine	Nucleotide and Its metabolites	Nucleotide and Its metabolites	C6H6N4O2	3	0.6364	1076-22-8	FALSE	FALSE	FALSE	TRUE	94447	166963	130881	91592.2	120476	138834	112676	103247	134794	151773	125782	77977.8	111252	76923.1	112432	113442	52548.3	19803.9	59237	90798.1	94174.9	99737.6	83059.9	81651.9	C16357	ko00232,ko01100
MEDP1395	Carnitine C17:0	FA	CAR	C24H47NO4	3	0.6639	106182-29-0	FALSE	FALSE	TRUE	TRUE	11964.7	33938.7	19518.1	18289.5	23555.4	35277.9	23416.6	18511.3	26278	26655.4	17143.4	15298.6	10271.4	17685.4	9755.93	16316.6	9681.02	10186.9	12365.2	12036.2	10359.9	9635.65	22157.7	8789.64	-	-
MW0012230	12-Hydroxystearic acid	FA	FFA	C18H36O3	2	0.8009	106-14-9	TRUE	TRUE	TRUE	FALSE	53452.4	84616	105548	113913	75921.1	73800.8	62622.7	45466	58812.3	12999.1	2995.38	3223.77	5221.71	6491.89	7599.29	5699.34	7373.8	9723.21	7528.49	4491.29	3641.24	1846.43	3357.42	2982.41	-	-
MEDN0571	3-(3-Methoxyphenyl)Propionic Acid	Organic acid and Its derivatives	Organic acid and Its derivatives	C10H12O3	1b	0.6054	10516-71-9	FALSE	TRUE	FALSE	FALSE	4952.65	3409.34	3344.03	4895.32	5203.87	3380.19	4113.37	4210.66	4902.49	3485.44	2845.13	5058.55	3720.59	4879.65	5506.04	3758.73	6158.29	6933.13	3456.35	3588.14	4514.28	3961.98	4220.64	1450.9	-	-
MW0123207	Epsilon-caprolactam	Heterocyclic compounds	Heterocyclic compounds	C6H11NO	2	0.8988	105-60-2	FALSE	TRUE	FALSE	TRUE	44370.3	43611.9	40101.4	32828.1	39293.7	41484	40835.4	32516.5	48777.3	44462.9	42188.9	44147.5	30316.4	39776.8	33859.9	38675.3	31613.8	37878	25380	18752.8	8287.39	7689.53	10113.1	16900.8	C06593	ko01100
MW0053460	ganoderol A	Alcohol and amines	Alcohols	C30H46O2	3	0.7146	104700-97-2	FALSE	FALSE	TRUE	TRUE	55097.7	56715.6	54990.2	56282.3	55197.7	61719.9	60270.4	51485.5	78300.6	39183.5	19469.7	16662.8	16761.5	18303.8	14784.8	12996.4	12630.6	14313.5	19965.4	16098.7	16992.3	16087.9	15544	13415.3	-	-
MW0111263	Pramipexole	Heterocyclic compounds	Heterocyclic compounds	C10H17N3S	3	0.7276	104632-26-0	FALSE	FALSE	FALSE	TRUE	20548.6	21403.9	18582.5	14149	18689.8	18629.5	17193.1	14480.6	21329.4	19919.8	23813.2	19595.4	21952.9	24204.6	18081.7	24040.5	18768.7	25794	23656.3	21951.3	22258	25525.7	27849	26536.1	-	-
MW0055045	MG(22:6(4Z,7Z,10Z,13Z,16Z,19Z)/0:0/0:0)	GL	MG	C25H38O4	3	0.6346	1044598-64-2	TRUE	TRUE	FALSE	FALSE	4330.91	6067.28	8000.87	12017.6	8626.38	6641.85	6171.88	5642.82	6103.54	4515.97	1258.99	1032.77	4186.02	4805.74	14859.9	7813.45	6689.06	5627.03	2671.37	1660.58	2166.25	1459.64	1485.34	1281.76	C01885	ko00561,ko01100,ko04714,ko04923,ko04975,ko04977
MEDL01889	4-Methylbenzaldehyde	Benzene and substituted derivatives	Benzene and substituted derivatives	C8H8O	2	0.93	104-87-0	FALSE	FALSE	TRUE	TRUE	2179.48	1790	1671.99	655.05	1289.43	1419.31	1230.86	1130.27	1674.25	1580.7	1142.93	1857.71	8135.43	8130.83	5378.01	7271.36	6592.7	5705.3	7326.73	6741.01	5080.71	5549.13	7261.23	8030.98	C06758	ko01100
MW0111907	2-(Acetylamino)-2-Deoxy-6-O-Sulfo-Beta-D-Glucopyranose	Carbohydrates and Its metabolites	Carbohydrates and Its metabolites	C8H15NO9S	3	0.6827	10356-99-7	FALSE	FALSE	FALSE	TRUE	25005.8	33914.1	20685.5	23096	29092.4	28830.6	24131.8	18025.8	26265.1	29813	30553.6	31563.4	21592.2	22567.6	25430.7	26495	19230.7	15384.2	20261.6	22605.7	17751.2	22971.7	19304.6	22246.3	C04132	-
MW0193947	2-Phenylacetamide	Benzene and substituted derivatives	Benzene and substituted derivatives	C8H9NO	3	0.6794	103-81-1	TRUE	FALSE	TRUE	TRUE	1150.26	2177.11	1645.75	1562.03	1787.23	1614.11	2034.19	1899.23	2832.4	2095.55	2632.31	2844.61	5239.32	4878.25	3599.94	4372.53	3514.96	4576.85	4774.3	5140.75	3414.26	2441.22	3699.58	4331.25	C02505	ko00360,ko01100
MW0155485	Phenylacetone	Benzene and substituted derivatives	Benzene and substituted derivatives	C9H10O	3	0.7118	103-79-7 | 136675-26-8	TRUE	FALSE	TRUE	TRUE	34336.7	32088.8	27646.6	23644.9	27349.9	23248.2	22864.4	21473.3	27713.5	24474	20804.5	15387.5	15932.8	16481.8	10662.1	14591.3	9300.63	13142.5	14362.4	12142.6	11179.2	11862.9	12000.4	11829.2	-	-
MW0138954	Methyl cinnamate	Benzene and substituted derivatives	Benzene and substituted derivatives	C10H10O2	2	0.8914	103-26-4 | 1754-62-7	FALSE	FALSE	TRUE	TRUE	53020.8	41947.2	36334.9	38611.2	39781.4	39050.4	42447	57646.7	48603.1	27822.1	7533.96	3373.92	3904.37	3386.5	3471.09	2315.5	3368.69	4568.4	3982.19	4333.91	5039.22	3879.46	2641.53	3774.05	C06358	-
MEDN0092	3,4-Dihydroxybenzeneacetic acid	Benzene and substituted derivatives	Phenolic acids	C8H8O4	1b	0.8195	102-32-9	FALSE	FALSE	FALSE	TRUE	10978.3	19248.6	15097.6	9629.33	13214	15183.7	14267.4	11913.2	13083.3	17442.8	12518.2	12462	13326.8	9387.4	11980.9	12513	6302.36	9619.84	6579.1	9615.4	11784	12194.9	12120.5	8559.5	C01161	ko00350,ko01100,ko04728,ko05030,ko05031,ko05034
ZINC3881649	Austricin	Flavonoids	Flavonoid	C15H18O4	3	0.719	10180-88-8	TRUE	FALSE	TRUE	FALSE	5495.9	5397.62	5360.76	4942.78	4913.11	4680.38	5619.26	5026.27	6738.3	6390.67	7748.57	5666.85	8750.84	7595.72	7292.44	9193.76	8506.02	6880.99	6961.08	6688.14	6043.79	7881.6	7417.22	8095.17	-	-
MW0169324	6-Benzylamino-2-(2-hydroxyethylamino)-7-methylpurine	Heterocyclic compounds	Heterocyclic compounds	C15H18N6O	3	0.7602	101622-50-8	FALSE	TRUE	FALSE	TRUE	11151	14197.7	14999.3	9989.82	10891.2	10820.2	11156.2	9212.74	12149.5	12688	14699.3	13750	18261.8	19232.9	9493.13	14179.4	13362	12406	26801.2	21277.1	20791.7	28157.5	34512.3	26316.1	-	-
MW0160670	2-Aminooctadec-4-ene-1,3-diol	Alcohol and amines	Alcohols	C18H37NO2	2	0.9682	10140-30-4	TRUE	FALSE	TRUE	FALSE	15039.2	33926.1	36495.9	26786.9	31973.7	32293	14251.3	15260.4	26969.8	26121.1	19748.2	19242.2	8928.94	22094.6	8255.66	24448.3	8197.95	10090	15719.7	11467.5	9774.49	10636.5	28552.2	10701.1	-	-
MW0004447	4,4'-Methylenedianiline	Benzene and substituted derivatives	Benzene and substituted derivatives	C13H14N2	3	0.7742	101-77-9	FALSE	FALSE	TRUE	FALSE	15111	16079.6	12765.3	11158.9	10875.8	10711.4	13157.3	13360.3	10505.3	19870.8	10338.4	13451.4	11387.5	8457.85	9167.7	10248.2	8616.53	10029.1	9756.37	10362.5	10232.4	11009.3	11508	9726.82	C14288	-
MW0139231	Pachyrrhizin	Heterocyclic compounds	Heterocyclic compounds	C19H12O6	3	0.8928	10091-01-7	FALSE	TRUE	TRUE	TRUE	63631.6	85467.6	56994.7	36723.9	39622.3	45508.3	59549.2	57709.1	53003.3	96558.2	28831.1	23786.5	22630.5	19267.9	13621.2	20386.9	14082.1	21245.9	22558.7	22139.1	26865.3	26520.1	29695.4	23315.3	-	-
MW0116050	(R)-Lisofylline	Heterocyclic compounds	Heterocyclic compounds	C13H20N4O3	3	0.7371	100324-81-0	FALSE	FALSE	TRUE	FALSE	3987.04	3312.65	3834.17	3233.81	3048.74	2977.3	3293.86	2910.25	3797.29	3402.31	1524.74	2327.55	3654.67	3220.87	1850.71	1109.96	1632.46	2099.7	1835.93	2150.31	1848.53	1665.42	2117.88	2974.34	-	-
MEDP0366	N,N-Dimethylformamide	Alcohol and amines	Amines	C3H7NO	1a	0.8972	-	FALSE	FALSE	FALSE	TRUE	24782.3	28628	22540.7	22447.2	22040.2	22570.3	24783.2	27214.6	27136.5	24734.9	24506.6	28722.3	24415.5	24790.7	21378.1	22254.9	17174.3	19628.9	25480.5	21524.3	21242.3	20617.9	26774.7	23475.5	C03134	-
MEDP1720	2-Phenylglycine	Amino acid and Its metabolites	Amino acid derivatives	C8H9NO2	1b	0.6987	-	FALSE	TRUE	FALSE	FALSE	16785.2	18640.5	16648.5	12876.5	16006.4	15251	14966.3	13057.1	19216.2	18338.3	16590.9	16030.5	14571.5	15962.6	12593.8	16541.7	13979.6	13780.2	17463.7	17588.8	17017.6	17737.3	19177.9	19675.8	-	-
MEDP1799	Quinaldic acid	Organic acid and Its derivatives	Organic acid and Its derivatives	C10H7NO2	1b	0.5226	-	FALSE	FALSE	TRUE	FALSE	53422.3	62826.1	72479.3	48405.7	55954	59025.2	48059.1	36302.2	63618.8	55696.7	66535.4	52549.7	41893.1	52383.7	47963	46214	46811.2	38458.2	43650.3	49743	42361.4	50115.1	46878.8	50206.7	C06325	-
MW0059309	PE-NMe(15:0/20:4(5Z,8Z,11Z,14Z))	GP	PE	C41H74NO8P	2	0.9863	-	FALSE	FALSE	TRUE	FALSE	5842.04	614.98	749.03	6965.16	6657.12	6908.12	7480.45	4880.44	2648.95	4513.74	15522.2	13580.8	17402.4	14944	13054	10591.3	9719.15	15099	14761.7	9625.53	10368.7	8596.08	11767.2	9341.04	C00350	ko00563,ko00564,ko01100,ko04136,ko04140,ko04723,ko05130,ko05167
MW0056886	1-hexadecanoyl-2-(11Z-octadecenoyl)-sn-glycero-3-phosphocholine	GP	PC	C42H82NO8P	2	0.9744	-	FALSE	FALSE	TRUE	TRUE	1563.72	719.25	3094.99	3179.56	2982.68	1254.53	1343.72	5596.46	12698.3	397353	244810	238490	843907	1.08521e+06	1.37325e+06	862293	672604	1.06459e+06	740541	884150	800556	798769	975410	636118	C00157	ko00564,ko00590,ko00591,ko00592,ko01100,ko04723,ko05231
MW0054969	2-Monoolein	GL	MG	C21H40O4	2	0.9738	-	TRUE	FALSE	TRUE	FALSE	77787.7	141722	181136	186913	79828.1	119421	26550.3	61665	92123.7	9619.05	22014.4	1487.09	2558.89	2627.48	3270.63	2949.21	2245.79	4588.12	1558.19	1624.24	671.78	20322	882.59	1077.26	C01885	ko00561,ko01100,ko04714,ko04923,ko04975,ko04977
MW0074131	TG(18:0/18:1(11Z)/16:1(9Z))	GL	TG	C55H102O6	2	0.973	-	FALSE	FALSE	TRUE	FALSE	11646.9	35408.7	36311.7	64333	26664.9	12362.2	40758.8	58441.3	29398.7	8586.94	4670.79	2467.03	8320.75	3987.19	4219.75	2790.74	3318.85	25911.2	18896.2	9819.06	15712.9	4117.76	8722.36	3001.16	C00422	ko00561,ko01100,ko04714,ko04923,ko04931,ko04975,ko04977,ko04979,ko05417
MW0012846	[2-hydroxy-3-[(9Z,12Z)-octadeca-9,12-dienoyl]oxypropyl] 2-(trimethylazaniumyl)ethyl phosphate	GP	PC	C26H50NO7P	2	0.9607	-	TRUE	TRUE	FALSE	TRUE	2.82616e+06	3.66154e+06	4.49815e+06	6.63552e+06	5.53683e+06	4.16792e+06	2.9678e+06	3.4767e+06	3.13677e+06	2.9887e+06	1.79843e+06	1.78185e+06	1.88638e+06	2.44134e+06	5.65331e+06	3.46105e+06	3.11105e+06	3.4115e+06	1.32134e+06	1.11e+06	944420	984193	989058	1.10021e+06	C00157	ko00564,ko00590,ko00591,ko00592,ko01100,ko04723,ko05231
MW0109045	4-Chloro-L-phenylalanine	Amino acid and Its metabolites	Amino acids	C9H10ClNO2	2	0.9568	-	FALSE	FALSE	TRUE	FALSE	164070	201781	185865	169097	167889	166552	146940	140740	178401	180058	181129	169251	170364	169306	138778	162536	145378	131617	145814	146632	136491	152608	173816	144767	-	-
MW0107655	DL-Arginine	Amino acid and Its metabolites	Amino acids	C6H14N4O2	2	0.9563	-	FALSE	FALSE	TRUE	TRUE	71850.4	118123	95700.8	73268.5	72207.2	70923.9	109022	63171.3	74624.1	110460	72777.4	70370.4	134511	130159	102176	118777	110191	110113	181450	115929	106922	103276	111937	122784	C02385	-
MW0056804	PC(14:0/22:4(7Z,10Z,13Z,16Z))	GP	PC	C44H80NO8P	2	0.9513	-	FALSE	FALSE	TRUE	FALSE	2392.22	973.46	1035.21	1743.44	782.1	1032.03	1047.63	1327.74	1667.94	70528.7	661631	741063	170829	302503	488112	297507	233964	285960	138613	167761	127958	222809	247509	203237	C00157	ko00564,ko00590,ko00591,ko00592,ko01100,ko04723,ko05231
MW0054970	MG(0:0/18:2(9Z,12Z)/0:0)	GL	MG	C21H38O4	2	0.944	-	TRUE	FALSE	TRUE	FALSE	385982	513908	543466	797561	524841	435213	243312	365493	400256	26897.4	1938.67	2971.73	5435.83	6529.64	4093.12	5292.4	7177.09	5287.43	3146.78	2269.73	851.94	50722.5	740.82	2253.56	C01885	ko00561,ko01100,ko04714,ko04923,ko04975,ko04977
MW0060345	PE-NMe2(18:1(11Z)/20:3(5Z,8Z,11Z))	GP	PE	C45H82NO8P	2	0.9398	-	FALSE	FALSE	TRUE	TRUE	2761.8	1068.79	1398.39	2599.96	836.84	2534.86	2561.46	1396.47	3393.02	17084.4	44577.1	54123.3	284352	294167	271524	268720	273380	232062	269747	243596	424198	342491	351827	414849	C00350	ko00563,ko00564,ko01100,ko04136,ko04140,ko04723,ko05130,ko05167
MW0060266	PE-NMe2(16:0/22:4(7Z,10Z,13Z,16Z))	GP	PE	C45H82NO8P	2	0.938	-	FALSE	TRUE	TRUE	TRUE	2620.6	1717.84	2785.37	1072.02	942.62	1382.64	903.97	2441.55	865.75	864.56	1016.82	3485.06	13083.3	13380.6	13628.6	12743	12928.3	13667.7	15331.9	13845.4	19910	16963.4	17687.6	14076.9	C00350	ko00563,ko00564,ko01100,ko04136,ko04140,ko04723,ko05130,ko05167
MW0056793	1-Tetradecanoyl-2-eicosanoyl-sn-glycero-3-phosphocholine	GP	PC	C42H84NO8P	2	0.9379	-	FALSE	FALSE	TRUE	TRUE	187.82	370.9	369.2	311.05	8970.98	8427.08	9003.12	5178.06	231.23	19837.1	41943.2	63056.8	100730	177876	36073.7	120387	184439	250158	251335	182179	193348	163894	12670.9	30667.6	C00157	ko00564,ko00590,ko00591,ko00592,ko01100,ko04723,ko05231
MEDL01887	2-Hydroxybenzaldehyde	Benzene and substituted derivatives	Phenolics	C7H6O2	2	0.9328	-	FALSE	TRUE	TRUE	TRUE	6134.54	6802.68	6892	5591.04	5468.55	6165.97	6092.29	5517.86	6917.7	6667.47	7024.21	6862.48	2390.63	2855.79	2324.34	992.27	2705.49	2207.06	3679.34	3357.79	4241.09	4441.21	4897.44	4031.94	C06202	ko01100
MW0109111	Phe-His	Amino acid and Its metabolites	Small Peptide	C15H18N4O3	2	0.9327	-	TRUE	FALSE	TRUE	TRUE	66401.9	71006.4	70236.2	63473.6	60319.2	50288.2	50332.4	51945.7	54730.7	22834.2	6318.63	5960.48	3873.19	4223.92	2353.13	3401.05	2283.11	4250.76	4430.96	5542.11	3887.6	1516.83	4205.77	4415.4	-	-
MW0157688	Thr-Ile-Lys-Glu	Amino acid and Its metabolites	Small Peptide	C21H39N5O8	2	0.9309	-	FALSE	TRUE	TRUE	TRUE	2480.07	3596.47	3052.26	1316.79	1257.35	2605.41	3221.64	1379.76	3672.2	2442.42	3110.71	1910.13	6591.32	7144.61	4176.32	6655.74	5813.85	4521.77	7924.34	7540.81	7768.09	9001.01	11228.7	10506.7	-	-
MW0158617	Tyr-Thr-Arg-Arg	Amino acid and Its metabolites	Small Peptide	C25H42N10O7	2	0.9299	-	FALSE	FALSE	TRUE	TRUE	2788.92	2837.11	2634.83	920.07	2277.24	2487.43	2275.93	1707.29	3307.03	3274.26	3295.5	2913.91	8320.02	8262.07	5589.86	7602.36	5547.72	8265.56	8509.22	6281.86	4498.45	4839.94	5857.06	7144.34	-	-
MW0158666	Tyr-Val-Gly-Arg-Leu	Amino acid and Its metabolites	Small Peptide	C28H46N8O7	2	0.9294	-	FALSE	TRUE	TRUE	TRUE	3052.34	2616.27	3001.27	2289.08	2401.76	2548.37	2951.77	2509.78	3825.91	3484.43	3491.52	2721.82	4689.94	5110.28	3271.31	4473.16	4449.41	5041.59	6255.95	5734.22	5171.95	6011.15	8371.8	6797.11	-	-
MW0158961	Val-Gln-Ala-Arg	Amino acid and Its metabolites	Small Peptide	C19H36N8O6	2	0.9264	-	FALSE	TRUE	TRUE	TRUE	1986.88	3457.06	3879.92	1778.57	3233.31	3030.37	2614.38	1305.1	4191.43	3067.07	3304.53	3360.25	4059.22	4792.59	3034.1	4590.83	3682.17	4512.34	5055.53	5774.5	6000.25	8256.36	9065.13	8624.23	-	-
MW0153067	Lys-Lys-Ser	Amino acid and Its metabolites	Small Peptide	C15H31N5O5	2	0.9257	-	TRUE	TRUE	TRUE	TRUE	3758.62	3169.28	5196.22	3863.73	3725.28	3993.41	3222.06	1543.15	4482.38	3008.5	2351.27	1511.01	1905.32	2739.74	2855.43	1405.94	2591.61	1708.59	920.15	662.3	1426.68	1301.64	1547.97	612.65	-	-
MW0156876	Ser-Phe-Leu	Amino acid and Its metabolites	Small Peptide	C18H27N3O5	2	0.9242	-	FALSE	TRUE	FALSE	TRUE	9149.43	11006.3	9956.77	7924.69	10336.4	9130.99	8649.74	7016.22	11143.7	10409.1	10648.3	10261.3	11524.2	10776.3	6676.38	8784.7	8342	8235.35	12566.2	11931.2	11525.3	12746.3	16383	14895.4	-	-
MEDL00401	Confertifoline	Aldehyde,Ketones,Esters	Esters	C15H22O2	2	0.9216	-	FALSE	FALSE	TRUE	FALSE	4982.83	4213.78	2739.52	2612.66	2634.39	2637.03	2527.18	4381.98	3902.62	1587.62	1221.11	835.39	868.24	936.33	617.74	618.65	899.74	1043.94	857.13	752.46	1099.93	913.95	712.06	1120.26	-	-
MW0158503	Tyr-Ile-Lys-Lys	Amino acid and Its metabolites	Small Peptide	C27H46N6O6	2	0.9211	-	TRUE	FALSE	TRUE	FALSE	21482.9	31345.9	35990.5	27183.8	23103.8	26450.2	16223.4	10794.8	28803	8876.16	2038.36	864.09	2054.76	3405.56	628.97	615.49	1019.9	2762.47	1756.84	791.5	546.66	1167.13	627.46	696.51	-	-
MW0157735	Thr-Lys-Ser-Lys	Amino acid and Its metabolites	Small Peptide	C19H38N6O7	2	0.9207	-	FALSE	FALSE	FALSE	TRUE	31000.2	30267.5	19742.3	19167.8	20047.6	23858.9	20637	21017	21871.8	33897.1	19618.6	19931.3	20670.6	24988.7	15235	17379.6	16649	22202.2	17763.4	16397.7	14813.5	16388.7	15756.7	13414.1	-	-
MW0059318	PE-NMe(15:0/22:6(4Z,7Z,10Z,13Z,16Z,19Z))	GP	PE	C43H74NO8P	2	0.9206	-	FALSE	TRUE	TRUE	FALSE	539.22	4811.46	5338.15	777.22	1033.5	1241.79	1085.18	1202.7	3291	13838.6	23152.4	21678.9	18592.9	19980.3	22053.5	15741	15980.3	19896.2	16330.4	16274.9	13587.6	15315.7	11898.4	13790.7	C00350	ko00563,ko00564,ko01100,ko04136,ko04140,ko04723,ko05130,ko05167
MW0056904	1-hexadecanoyl-2-(4Z,7Z,10Z,13Z,16Z-docosapentaenoyl)-sn-glycero-3-phosphocholine	GP	PC	C46H82NO8P	2	0.9196	-	FALSE	FALSE	TRUE	TRUE	20135.7	20828.3	16551.1	36946.3	32245.2	32152	10125	5043.4	3182.62	56909.6	33443.2	880344	473652	871265	382521	452402	719723	841082	866266	470490	615526	560159	716056	707987	C00157	ko00564,ko00590,ko00591,ko00592,ko01100,ko04723,ko05231
MW0055618	1-Hexadecanoyl-2-eicosanoyl-glycero-3-phosphate	GP	PA	C39H77O8P	2	0.9187	-	TRUE	FALSE	TRUE	TRUE	18261	36872.3	30343.2	24219.3	19653.7	21896.2	15048.7	11425.7	25611.5	8487.12	5201.29	5583.05	1201.62	7804.72	1652.31	1315	3633.23	1533.01	916.81	919.55	1579.75	2914.7	1590.59	1189.38	-	-
MW0106259	Cys-His-Lys	Amino acid and Its metabolites	Small Peptide	C15H26N6O4S1	2	0.9177	-	FALSE	TRUE	FALSE	FALSE	2433.55	2949	3169.95	2560.25	2139.93	2542.52	911.22	1605.36	3766.88	3194.52	3375.99	2838.3	3322.33	3040.95	1776.03	2730.49	1360.27	2929.02	3377.74	4103.4	2587.99	3181.57	3557.06	3681.05	-	-
MW0150876	His-Asp-Ser	Amino acid and Its metabolites	Small Peptide	C13H19N5O7	2	0.9166	-	FALSE	TRUE	TRUE	TRUE	669.08	526.92	601.05	501.92	547.89	686.16	571.64	434.82	511.27	953.5	662.62	467.96	2316.69	2725.58	1632.68	2359.49	2031.3	2429.81	3179.58	2728.6	2322.56	2643.8	2969.72	3090.09	-	-
MW0011907	PE-NMe(18:1(9Z)/18:1(9Z))	GP	PE	C42H80NO8P	2	0.9163	-	FALSE	FALSE	TRUE	FALSE	77998.1	430.68	100506	75375.2	95518.7	93681.6	588.9	61725.9	63884.3	238719	809422	929525	638460	551240	887068	655373	558499	1.18118e+06	612673	556637	386945	416939	600344	488652	C00350	ko00563,ko00564,ko01100,ko04136,ko04140,ko04723,ko05130,ko05167
MW0153106	Lys-Phe-Thr	Amino acid and Its metabolites	Small Peptide	C19H30N4O5	2	0.916	-	FALSE	TRUE	TRUE	FALSE	14937.3	15970.8	16700.6	11769.5	12277.3	12579.3	11997.7	12026.7	16042.7	13884.6	14132.3	13332.8	11289	10911.8	8955.63	10084.1	10585	11962.6	14389.3	11508.7	11671.1	12721	14305.6	12608.9	-	-
MW0159858	beta-D-Galactosamine	Carbohydrates and Its metabolites	Sugar derivatives	C6H13NO5	2	0.9134	-	FALSE	FALSE	TRUE	TRUE	2.1681e+06	2.27344e+06	2.36998e+06	2.3934e+06	2.20307e+06	2.29333e+06	2.25518e+06	2.26442e+06	2.16385e+06	2.20193e+06	2.20205e+06	2.22182e+06	2.15718e+06	2.10706e+06	2.10795e+06	2.13685e+06	2.22346e+06	2.01629e+06	2.09868e+06	2.0652e+06	2.04296e+06	2.06355e+06	2.03238e+06	2.10983e+06	-	-
MW0149863	Gln-Val-Leu-Arg	Amino acid and Its metabolites	Small Peptide	C22H42N8O6	2	0.9132	-	FALSE	TRUE	FALSE	TRUE	1086.86	2705.68	2086.07	1508.23	1218.76	1563.72	1529.62	1013.42	2203.5	1265.09	2602.85	1994.84	3782.64	3004.4	767.87	2725.45	871.02	3080.91	4197.96	3818.82	3590.18	4657.76	5131.8	4549.43	-	-
MW0151072	His-Ser-Asn	Amino acid and Its metabolites	Small Peptide	C13H20N6O6	2	0.9108	-	FALSE	FALSE	TRUE	FALSE	18452	31351.2	19479.9	19526.5	16024.3	13180.5	17397.2	22003.2	20015.5	11044	14472.7	8979.2	12175.3	12126.3	12884.7	8083.02	7417.6	17102.5	41483.4	15326.7	16922.5	15934.2	9370.01	9717.79	-	-
MW0108425	ethyl (E,4S)-4-[[3-hydroxy-2-[[(2S)-2-[(3-hydroxy-2-methylbenzoyl)amino]-3-methylbutanoyl]amino]propanoyl]amino]-6-methylhept-2-enoate	Alcohol and amines	Amines	C26H39N3O7	2	0.9102	-	FALSE	FALSE	TRUE	TRUE	3177.72	2771.3	2932.94	1656.36	2701.47	2268.25	2512.95	1760.27	3145.01	3036.07	3491.33	2688.17	10719	10413.5	6463.51	8686.55	7474.99	8032.98	11264.9	8747.47	7498.22	7892.74	10014.2	11036.4	-	-
MW0146312	Asp-Val-Ala-Arg	Amino acid and Its metabolites	Small Peptide	C18H33N7O7	2	0.9083	-	FALSE	FALSE	FALSE	TRUE	2966.4	4141.51	3229.97	1193.09	3041.22	2750.46	2420.15	1808.46	3962.78	3370.94	4084.39	2713.19	3206.29	3324.5	3679.59	4165.56	3180.02	2841.56	3681.19	4497.53	3466.69	6479.85	4187.68	7851.86	-	-
MW0156028	Pro-Tyr-Gly	Amino acid and Its metabolites	Small Peptide	C16H21N3O5	2	0.9083	-	FALSE	TRUE	TRUE	TRUE	5202.65	5855.64	4742.95	4560.63	4247.85	4061.8	4938.07	3749.78	5255	4795.48	5823.06	4788.51	18040.7	18150.9	11650.6	14942.6	12607.6	14835.9	21025.3	17511.9	16855.5	16833.3	18636.3	20428.2	-	-
MW0155411	Phe-Val-Lys-Lys	Amino acid and Its metabolites	Small Peptide	C26H44N6O5	2	0.9061	-	TRUE	TRUE	FALSE	TRUE	760705	997491	1.20866e+06	1.78044e+06	1.49155e+06	1.12378e+06	810586	935566	853292	806090	488265	485245	510865	652464	1.51005e+06	933027	857471	915624	353442	300021	255631	267614	260556	299254	-	-
MW0155783	Pro-Arg-Phe	Amino acid and Its metabolites	Small Peptide	C20H30N6O4	2	0.9058	-	FALSE	TRUE	FALSE	FALSE	1980.86	2523.77	3570.66	1302.28	1810.87	2660.45	1843.84	1782.67	2826	2054.21	2365.35	2581.44	1874.75	1943.54	1212.66	1368.21	1639.99	2157.38	2733.02	2500.62	2433.32	1995.09	4072.76	3308.86	-	-
MW0158819	-UR-144 N-(4-hydroxypentyl) metabolite	Amino acid and Its metabolites	polypeptide	C21H29NO2	2	0.9051	-	FALSE	TRUE	TRUE	FALSE	54123.9	86959.6	71091.7	97081.2	170843	93410.8	114859	24282.8	95130.4	97084.7	25921.9	14551.2	24319.4	34451.9	59326	66761.6	33330	30096.8	45538.2	23977.2	19364.8	6097.8	898.78	23579.5	-	-
MW0152192	Leu-Ala-Arg-Glu	Amino acid and Its metabolites	Small Peptide	C20H37N7O7	2	0.9045	-	FALSE	TRUE	TRUE	TRUE	30762.3	34541.2	30953.9	27375.6	24641.8	27411.6	27824.5	28221	30940.8	29110.1	35978.2	34247.9	40462.6	50384.2	27918.2	42302.2	40520.8	53856.5	61416.9	65648.7	71695.5	80098.9	101761	65711.7	-	-
MW0150831	His-Ala-Val-Asp	Amino acid and Its metabolites	Small Peptide	C18H28N6O7	2	0.9035	-	FALSE	FALSE	TRUE	TRUE	55004.3	86606.3	73236.2	28060.1	74562.8	75835.5	49888.8	29132.9	100379	92963.7	94289.9	51034.6	180913	185709	172537	236632	184294	167572	166521	245943	141395	151257	133915	261794	-	-
MW0006770	Diaveridine	Benzene and substituted derivatives	Benzene and substituted derivatives	C13H16N4O2	2	0.8877	-	FALSE	FALSE	TRUE	TRUE	3362.6	4830.08	4800.29	3698.18	3629.98	3153.72	3134.36	1575.19	3871.78	4603.89	3434.46	2041.87	2523.26	2318.02	1505.5	908.06	1360.94	2085.38	1857.39	1825.91	1603.94	2235.86	1334.65	2277.46	-	-
MW0151678	Ile-Lys	Amino acid and Its metabolites	Small Peptide	C12H25N3O3	2	0.8659	-	FALSE	TRUE	TRUE	TRUE	12368.6	19636	19186.3	14306.5	20075.2	20839.6	15854.8	11478.2	16070.3	23387.1	19859.7	16172.6	32037.2	26442.8	18933.4	31366.6	27184.1	23673.1	30813.7	30167.9	34166.5	40500.8	43736.1	38857.8	-	-
MEDP1886	Pro-val	Amino acid and Its metabolites	Small Peptide	C10H18N2O3	2	0.8603	-	FALSE	FALSE	FALSE	TRUE	5596.4	6883.53	8025.27	5116.71	11709.1	7187.29	5655.21	4823.64	7415.05	7644.2	8448.08	6570.07	10688.9	10506.1	8378.73	8775.13	8585.16	733.63	10614.4	8342.84	14999.8	9895.75	11269.8	13430.7	-	-
MEDP1331	LPC(0:0/20:3)	GP	LPC	C28H52NO7P	2	0.8495	-	TRUE	TRUE	FALSE	TRUE	135039	174013	190616	259981	250873	190629	125639	144134	141798	153763	88991.7	85903.8	201494	116385	221399	151111	127416	138044	94496.4	69730.9	53398.1	61981.5	72370	71589.4	C00157	ko00564,ko00590,ko00591,ko00592,ko01100,ko04723,ko05231
MEDP1422	Carnitine C8-OH	FA	CAR	C15H29NO5	2	0.8422	-	FALSE	FALSE	FALSE	TRUE	6418.98	6168.75	6291.23	4891.29	5844.96	6843.32	6128.09	5452.93	7505.5	7702.75	7330.48	7691.84	6058.86	6435.87	5113.2	5903.86	5609.33	5846.52	5732.36	5068.31	4452.13	5189.26	6054.04	5708.91	-	-
MW0108839	N-Methylalanine	Amino acid and Its metabolites	Amino acids	C4H9NO2	2	0.8369	-	FALSE	FALSE	FALSE	TRUE	979265	934838	1.36828e+06	963102	1.31336e+06	691364	1.33307e+06	1.3333e+06	885102	1.41741e+06	1.32524e+06	1.2593e+06	930412	1.25966e+06	1.1859e+06	963688	916951	1.1635e+06	1.13238e+06	875778	882764	1.27555e+06	926804	682993	C02721	-
MEDTP02779	[(2R)-3-hexadecoxy-2-hydroperoxypropyl] 2-(trimethylazaniumyl)ethyl phosphate	Others	Others	C24H52NO7P	2	0.8193	-	FALSE	TRUE	TRUE	TRUE	107942	55012.2	229833	183702	70138.1	177420	104493	120066	178744	118389	62297.5	47095	31977.3	34368.4	29511.3	34326.6	18523.7	35038.9	27257	20162.9	17095.8	16823.1	22256.3	12576.1	-	-
MW0145850	Asn-Phe-Ala-Arg	Amino acid and Its metabolites	Small Peptide	C22H34N8O6	3	0.8992	-	FALSE	FALSE	FALSE	TRUE	3641.49	4595.5	4623.57	1190.47	4626.1	3730.53	3508.2	3253.49	5539.11	5450.3	5480.28	3870.48	6032.46	7109.03	4733	6904.84	5152.39	4253.7	5467.8	6030.48	5377.76	6192.02	6663.84	7818.08	-	-
MW0012654	17-phenyl trinor Prostaglandin D2	Hormones and hormone related compounds	Hormones and hormone related compounds	C23H30O5	3	0.8985	-	FALSE	TRUE	TRUE	TRUE	16535.6	15934.3	13347.5	12391.4	12977.7	12579.8	12947.8	11836.3	13972.6	13277.4	13653.4	12556.6	11439.7	10216.1	10451.4	10129.5	9782.24	10653.1	11599.6	11115.3	11126.4	12179.8	12735.5	12082	-	-
MW0150382	Gly-Ile-Asp	Amino acid and Its metabolites	Small Peptide	C12H21N3O6	3	0.8981	-	FALSE	FALSE	TRUE	TRUE	301717	310051	323658	212420	286980	299320	294155	213375	358335	363680	368850	311990	760530	712547	526941	732566	598849	390349	568859	485663	371209	425595	478983	529380	-	-
MW0146313	Asp-Val-Ala-Ser-Glu	Amino acid and Its metabolites	Small Peptide	C20H33N5O11	3	0.8976	-	FALSE	TRUE	TRUE	TRUE	4851.67	5083.12	4546.58	3971.41	4191.61	5157.74	4626.17	3978.19	5367.49	4642.88	5569.84	4440.23	6443.61	5740.05	4126.9	5689.87	5348.01	5939.32	7674.36	6774.41	6293.77	7483.47	8002.11	8607.1	-	-
MW0145904	Asn-Thr-His	Amino acid and Its metabolites	Small Peptide	C14H22N6O6	3	0.8957	-	FALSE	FALSE	TRUE	FALSE	14151.5	19564.8	18862.4	21081.5	16852.4	13872.8	18485.3	25006.4	15842	11039.5	13305.1	7646.54	11966.4	11069.6	11051	9038.45	9030.32	11406.6	17513.5	13995.2	11157.3	14829.2	9655.06	7992.92	-	-
MW0055632	[(2R)-1-hexadecanoyloxy-3-phosphonooxypropan-2-yl] tetracosanoate	GP	PA	C43H85O8P	3	0.8941	-	FALSE	FALSE	FALSE	TRUE	4321.99	2884.06	2463.58	5273.19	2936.22	3739.86	3958.36	4009.88	6811.65	12001	9984.73	5303.07	3632.64	3951.77	3613.56	4695.38	3054.65	4004.49	2028.82	2714.3	3803.56	2417.58	3932.98	3657.42	-	-
MW0145462	Arg-Phe-Glu	Amino acid and Its metabolites	Small Peptide	C20H30N6O6	3	0.8921	-	FALSE	FALSE	TRUE	TRUE	10170	10311.7	9639.48	6373.28	9358.39	9389.97	7217.97	6311.5	12848.7	12184.5	10333.9	8162.65	12320.8	12462.4	10061	14436	11574.8	9635.58	11754.4	14906.5	10985.5	11866.3	14392.3	16864.5	-	-
MW0054562	1-(1Z-hexadecenyl)-sn-glycero-3-phosphocholine	GP	PC	C24H50NO6P	3	0.888	-	FALSE	TRUE	FALSE	FALSE	33731.7	549.96	1318.64	37269.7	1585.79	36988.8	2920.2	15460.1	112198	74125.1	37711.1	34747.4	19971.3	38484.7	23009.3	48106	22873.4	40962.9	18598.6	21236.6	12732.6	3107.11	10235.4	15367.4	C00157	ko00564,ko00590,ko00591,ko00592,ko01100,ko04723,ko05231
MW0109878	Thr-Leu-Arg	Amino acid and Its metabolites	Small Peptide	C16H32N6O5	3	0.8878	-	FALSE	FALSE	TRUE	FALSE	1810.77	2811.5	2326.27	1850.28	2000.8	1584.16	1371.86	1317.41	1743.69	1955.74	2759.9	1957.36	731.66	1058.49	1067.1	1140.16	1112.03	1177.02	1692.76	1644.57	796.77	1404.11	2433.4	1057.87	-	-
MW0055912	[(2R)-2-(12-methyltridecanoyloxy)-3-phosphonooxypropyl] icosanoate	GP	PA	C37H73O8P	3	0.8873	-	FALSE	FALSE	TRUE	FALSE	4092.2	2281.53	3525.79	1841.05	4442.57	2822.25	470.72	3141.35	3297.43	458.14	10707.8	16658.5	10618.9	14776.4	13413.8	26366.2	25538.3	14443.2	9376.64	22436.7	12369.1	11181.9	11105.8	6933.59	-	-
MW0155154	Phe-Gln-Ala-Arg	Amino acid and Its metabolites	Small Peptide	C23H36N8O6	3	0.8872	-	FALSE	TRUE	FALSE	TRUE	10557.6	13722.9	13847.4	14723.9	16304.8	17820	18781.8	19946	27128	21855.5	17219.8	12707.9	16691	15748.6	13103.2	16773.8	13535.5	15815.8	15151.7	11981.6	12009.6	12420.2	10364.9	10593.8	-	-
MW0153035	Lys-Leu-Glu-Arg	Amino acid and Its metabolites	Small Peptide	C23H44N8O7	3	0.8866	-	TRUE	FALSE	TRUE	FALSE	119382	288316	276385	191784	104254	164144	104363	89706.9	221255	56219	18353.4	42185.9	15261.5	45452.7	23236.5	22783.8	12567.7	16448.5	18506.9	30949.7	7660.21	4034.48	29524.1	20513.3	-	-
MW0152311	Leu-Glu-Asn-Gly-Glu	Amino acid and Its metabolites	Small Peptide	C22H36N6O11	3	0.8846	-	FALSE	TRUE	TRUE	TRUE	2621.23	2713.2	1941.64	1389.52	2690.96	3069.11	2669.58	999.31	3212.41	2780.69	3164.15	1772.37	8714.55	7756.36	6189.02	8456.19	7275.22	4185.3	10589	9365.56	8023.42	8955.71	9409.66	10953.5	-	-
MW0152405	Leu-Leu-Ser-Pro-Tyr	Amino acid and Its metabolites	Small Peptide	C29H45N5O8	3	0.8827	-	TRUE	TRUE	TRUE	TRUE	86088.2	140134	157455	242423	167068	105065	105405	105728	71644.3	29862.5	14116.5	11903.1	13419.4	11764.5	27040.8	14709.3	12490.3	12853.5	8032.64	10492.5	6520.46	4136.98	4852.34	3971.35	-	-
MW0153185	Lys-Tyr-Thr-Arg	Amino acid and Its metabolites	Small Peptide	C25H42N8O7	3	0.8825	-	TRUE	TRUE	TRUE	TRUE	92922.9	130393	124448	187077	158041	107698	82640.7	106066	91587.8	58131.7	26296.9	22430.5	21697.6	31829.5	58201.8	40276.6	36049	40446.3	16656.3	14719.8	13886.1	13356.6	13749	13198.2	-	-
MW0154411	Neu5Gc2-3Gal1-4GlcNAcSp	Carbohydrates and Its metabolites	Sugar derivatives	C27H45N5O20	3	0.882	-	FALSE	FALSE	FALSE	TRUE	4185.08	6296.51	4837.86	3101.95	3236.6	7623.45	4116.06	2608.83	5665.82	4028.31	5962.22	4262.92	5843.08	6533.52	7445.85	5285.15	6109.94	4581.18	6837.61	4884.63	7351.56	13710.4	10781.2	9797.49	-	-
MW0154128	N-[1-[4-(5-Chloro-2-oxo-3H-benzimidazol-1-yl)piperidin-1-yl]propan-2-yl]naphthalene-2-carboxamide	Benzene and substituted derivatives	Benzene and substituted derivatives	C26H27ClN4O2	3	0.8807	-	FALSE	FALSE	TRUE	TRUE	4634.3	7585.71	5430.67	2162.46	6961.2	7493.97	3429.24	1766.64	9322.53	7701.35	7557.09	3548.23	10526.5	13696	14659.7	19263.3	14503.5	11653.6	10013.8	20652.9	10711.4	11072.9	8620.42	20682.3	-	-
MW0004047	3-Hydroxybenzoic acid	Benzene and substituted derivatives	Benzene and substituted derivatives	C7H6O3	3	0.8767	-	FALSE	FALSE	TRUE	FALSE	3124.18	1487.68	1632.73	2001.19	1313.22	1676.8	3433.28	4100.66	1517.32	1778.18	1520.66	587.26	847.33	757.02	1177.23	434.95	1174.55	1352.67	1012.47	1028.11	2133.12	1626.36	665.42	1486.95	C00587	ko00400
MW0153013	Lys-Ile-Ile	Amino acid and Its metabolites	Small Peptide	C18H36N4O4	3	0.8738	-	FALSE	TRUE	TRUE	TRUE	6242.99	8018.73	8097.8	7341.42	7002.73	7878.92	5979.12	5711.99	7293.91	7029.62	8316.17	6769.33	4936.88	6022.08	3773.02	5340.63	5635.27	5157.25	8310.5	7310.19	12698.8	15600.8	17641	12531.8	-	-
MW0119424	BW-A868C	Benzene and substituted derivatives	Benzene and substituted derivatives	C25H37N3O5	3	0.8733	-	FALSE	TRUE	FALSE	TRUE	3396.14	11360.5	19640.2	29074.5	18126.5	18109.2	10927.2	15064.4	17958.9	13347.8	4040.45	5677.39	7314.11	7818.29	26946.6	9009.98	12177.9	12109.2	4801.36	4852.14	2331.27	4265.31	4464.05	3520.52	-	-
MW0145546	Arg-Tyr-Leu-Lys	Amino acid and Its metabolites	Small Peptide	C27H46N8O6	3	0.8719	-	FALSE	FALSE	FALSE	TRUE	23060.8	25059.4	13087.1	13460.9	14319.1	15980.5	12932.9	13479.3	15203.7	25176.5	11765.6	12623.3	12274.7	16857.9	6433.72	12337.1	12184.2	16626.5	12872.2	7588.55	10101.1	10419.4	3583.5	9878.96	-	-
MW0155857	Pro-Glu-Leu-Ala-Lys	Amino acid and Its metabolites	Small Peptide	C25H44N6O8	3	0.8718	-	FALSE	TRUE	FALSE	FALSE	13642.5	15622.7	11248.1	9454	12856.1	9758.63	8688.39	4583.76	18533.3	16915	13023.3	12758.3	11908.8	17495.5	9190.23	14986	3763.74	6197.37	8833.58	28059.1	25324.5	21539.7	10355.2	30111.2	-	-
MW0155151	Phe-Cys-Tyr	Amino acid and Its metabolites	Small Peptide	C21H25N3O5S1	3	0.8712	-	TRUE	FALSE	TRUE	TRUE	4926.99	4557.61	4277.6	4680.91	4432.39	3347.43	3903.32	3206.04	3481.52	3264.42	3598.9	3670.53	3450.41	3196.08	2342.83	3208.1	2563.64	2868.52	3545.66	2725.79	2563.42	2469.82	2648.34	3503.47	-	-
MW0144735	Ala-Ser-Ser-Thr-Lys	Amino acid and Its metabolites	Small Peptide	C19H36N6O9	3	0.8708	-	FALSE	FALSE	TRUE	TRUE	8770.86	11046	7205.62	9629.86	7517.83	10773	9060.11	10114.9	11893.3	10171.3	8135.03	5891.41	6433.24	5610.63	4432.33	5899.16	5498.77	7890.75	6848.56	6605.98	6824.84	6753.92	5889.38	5993	-	-
MW0007273	Guaiacol	Benzene and substituted derivatives	Phenolics	C7H8O2	3	0.8696	-	TRUE	FALSE	TRUE	TRUE	9378.06	8253.64	9268.36	8861.21	6391.76	10839.2	4399.16	8878.48	5497.76	5804.97	6866.93	7193.91	3957.21	3509.76	2060.36	3677.74	2418.07	2868.59	1999.15	3559.81	1674.69	3203.35	4124.86	4733.78	C15572	-
MW0011579	(R)-10-hydroxystearic acid	FA	Oxidized lipids	C18H36O3	3	0.8687	-	FALSE	FALSE	TRUE	TRUE	2563.12	5270.97	5082.37	5478.03	4431.86	4403.42	2031.11	2983.82	3142.03	747.95	51143	56703.4	51798	56938.8	56263.1	59327.9	55884.6	54523.6	58538.2	53007.7	52683.4	52354.6	60624.9	55297.5	C03195	-
MW0124143	Fluphenazine sulfoxide	Heterocyclic compounds	Heterocyclic compounds	C22H26F3N3O2S	3	0.865	-	TRUE	FALSE	TRUE	TRUE	280834	256101	219538	179894	179239	169295	157998	161287	175057	116350	62052.8	39011.1	32128	31749.7	20646.3	20377.8	14574.8	24886.1	26427.6	25916.5	26357.4	31966.4	25749.4	25567.5	-	-
MW0060366	PE-NMe2(18:1(9Z)/18:1(9Z))	GP	PI	C43H82NO8P	3	0.8635	-	FALSE	FALSE	TRUE	TRUE	817.15	752.33	553.2	813.16	11031.4	740.48	827.2	1481.96	13566.8	20542.4	1612.98	27316.2	105478	111344	115284	77673.5	133213	103824	105036	141302	169130	133011	98216.6	127418	-	-
MW0151425	Ile-Glu-Tyr-Cys-Lys	Amino acid and Its metabolites	Small Peptide	C29H46N6O9S	3	0.8622	-	FALSE	FALSE	TRUE	TRUE	27663.6	23184.7	22064.2	20423.1	24043.3	23568.9	23021.6	20687.5	21046.3	21967.1	10294.1	6948.25	8410.36	9269.36	6192.65	5615.25	6904.84	6624.49	5994.4	7432.44	6205.9	6138.96	5371.06	5568.67	-	-
MW0145452	Arg-Met-Met	Amino acid and Its metabolites	Small Peptide	C16H32N6O4S2	3	0.8617	-	TRUE	FALSE	TRUE	TRUE	8.54825e+06	7.88085e+06	7.73911e+06	6.74259e+06	6.44004e+06	6.49699e+06	6.50164e+06	5.5607e+06	6.80892e+06	4.85941e+06	2.55234e+06	1.38409e+06	1.40297e+06	1.40255e+06	954816	1.1188e+06	794004	1.095e+06	1.14247e+06	1.11674e+06	1.1165e+06	1.24143e+06	1.08499e+06	1.1006e+06	-	-
MW0157690	Thr-Ile-Pro-Ile-Thr	Amino acid and Its metabolites	Small Peptide	C25H45N5O8	3	0.8613	-	TRUE	TRUE	TRUE	TRUE	250027	1.04127e+06	998126	808218	524673	545093	363878	242980	505865	368839	20195.3	7719.88	18935.5	17757.6	18090.5	22431.5	13724.8	46293.7	6224.23	10728.1	3543.91	2665.79	16746.5	5729.65	-	-
MW0140482	10S-hydroperoxy-8E-octadecenoic acid	FA	Oxidized lipids	C18H34O4	3	0.8613	-	FALSE	FALSE	TRUE	TRUE	21242.5	16925.8	19708.5	14646	11352.4	8743.72	5718.44	27407.1	13710.1	5111.68	796.41	56703.4	51798	56938.8	56263.1	59327.9	55884.6	54523.6	58538.2	53007.7	52683.4	52354.6	60624.9	55297.5	C20702	-
MW0156753	Ser-Gly-Glu-Leu-His	Amino acid and Its metabolites	Small Peptide	C22H35N7O9	3	0.86	-	FALSE	FALSE	TRUE	TRUE	14645	17359.9	17953.4	17385	18144.6	17158.1	18962.9	21729.1	22225	19544.1	13368.5	9972.89	12961.8	13347	10102.8	10988.3	9940.84	11282.7	13386.7	11884.2	10939	11186.5	8815.42	8636.07	-	-
MW0145676	Asn-Arg-Ile	Amino acid and Its metabolites	Small Peptide	C16H31N7O5	3	0.8599	-	FALSE	FALSE	FALSE	TRUE	23657.2	30761	21719.9	13749.9	18552.3	22987.8	21749.8	12217.6	24364.5	25332.8	22791.3	16809.5	32129.2	30259	29603	37231.4	22319.7	2529.49	29253.7	38401.5	21721.8	30890.2	33656.2	57370	-	-
MW0150415	Gly-Lys-Cys	Amino acid and Its metabolites	Small Peptide	C11H22N4O4S1	3	0.8587	-	FALSE	FALSE	FALSE	TRUE	30223.7	27194.2	24646.5	28832	31264.2	24972.3	30152.3	30865.6	28206.7	26282.4	27001.7	28852.2	28691	31344.5	34975.2	32138.2	34158.3	48777.4	28479.2	34870.7	34414.4	31847.4	32498.1	32921.5	-	-
MW0143463	(5-Oxo-2-sulfo-2,5-dihydrofuran-2-yl)acetic acid	Aldehyde,Ketones,Esters	Esters	C6H6O7S	3	0.8581	-	FALSE	TRUE	TRUE	FALSE	1.78774e+06	1.48262e+06	1.48311e+06	1.23804e+06	1.56457e+06	1.8072e+06	1.80201e+06	1.57125e+06	1.40093e+06	1.88142e+06	1.53502e+06	1.45017e+06	1.21023e+06	1.32551e+06	1.17615e+06	1.21262e+06	1.38742e+06	1.09491e+06	1.55867e+06	1.29565e+06	2.04782e+06	1.47618e+06	1.46749e+06	1.77254e+06	C06676	-
MW0168278	Ergosta-5,22-dien-3-ol, (3beta,22E)-	Hormones and hormone related compounds	Hormones and hormone related compounds	C28H46O	3	0.8563	-	TRUE	FALSE	TRUE	TRUE	26771.7	58558.2	54308.8	64811.7	68841.9	75020	30874.7	30292	45733.3	40828.6	22017.4	20949	5426.88	17643.7	7085.69	19491.1	6294.24	3772.99	19201.3	9952.46	15094.4	7880.84	28535.9	9376.9	-	-
MW0152468	Leu-Pro-Glu-Phe-Tyr	Amino acid and Its metabolites	Small Peptide	C34H45N5O9	3	0.8544	-	FALSE	FALSE	TRUE	TRUE	858	1064.6	904.06	512.86	875.74	1450.02	1438.41	487.27	1422.03	1065.28	1599.3	1313.53	5141.42	5146.52	1721.86	3923.13	5631.12	4573.1	6137.78	3915.58	2180.87	3097.94	4646.16	4374.65	-	-
MW0107342	Histidinyl-glutamine	Amino acid and Its metabolites	Small Peptide	C11H17N5O4	3	0.8542	-	FALSE	FALSE	FALSE	TRUE	7780.81	10997.9	10199.2	9697.96	4874.07	11589.2	6577.09	10056.1	10562.8	8109.05	7816.27	8482.83	7376.49	8194.66	6187.8	7843.43	5875.65	3388.88	7782.91	8029.9	3982.09	2948.48	5531.18	7620	-	-
MW0159076	Val-Leu-Ser-Pro-Ala	Amino acid and Its metabolites	Small Peptide	C22H39N5O7	3	0.854	-	FALSE	FALSE	TRUE	TRUE	44609.7	60092.4	68205.1	40996.2	67740.4	62074.2	47017.8	40362	76485.7	70512.4	67963	55954.9	91263.2	90025.2	73320.9	85508.1	77226.2	70463.9	87485	87008.5	71931.6	87612	87603.9	108715	-	-
MW0052438	DL-alpha-Tocopherol	Alcohol and amines	Alcohols	C29H50O2	3	0.8539	-	FALSE	FALSE	TRUE	TRUE	44040.1	70972.7	109574	60509.1	110950	120812	88863.1	93886	115944	95833.8	62080.1	54442.1	42924.3	60810.7	36620	57464.5	29459.7	34214.2	47979.6	40681.3	38072.8	35621.3	79218.5	31785	-	-
MW0151093	His-Thr-Gln-Glu	Amino acid and Its metabolites	Small Peptide	C20H31N7O9	3	0.8535	-	FALSE	TRUE	FALSE	TRUE	1509.54	1170.27	1062.06	715.91	942.22	858.34	1154.84	524.18	1415.9	1559.25	1821.1	1222.46	2143.11	2152.57	1021.32	1473.76	1307.88	1257.89	2384.54	2281.8	2395.94	2439.28	2994.26	2547.54	-	-
MW0144694	Ala-Phe-Lys-Arg	Amino acid and Its metabolites	Small Peptide	C24H40N8O5	3	0.8534	-	FALSE	TRUE	FALSE	TRUE	23771	22425.9	14145.1	13409.7	15177.8	17393.2	15295.3	15369.1	15245.9	24804.3	13927.1	14000.5	12767.3	17526.3	9754.22	14094.2	12946.8	17511.8	13936.6	10147.9	10325.1	10890.1	8784.47	9162.19	-	-
MW0145529	Arg-Trp-His	Amino acid and Its metabolites	Small Peptide	C23H31N9O4	3	0.8532	-	FALSE	TRUE	FALSE	TRUE	29867.3	29795.4	26512.8	19818.8	24095.5	24361	24918.9	21971.5	29608.8	27039.4	31072.5	26265.9	35687.9	37164.1	23845.6	31701	27493.8	32097.2	45660.5	43326.8	41540.8	45294.2	50167.3	52354.8	-	-
MW0014120	3-Hydroxysintaxanthin	Aldehyde,Ketones,Esters	Ketones	C31H42O2	3	0.8488	-	FALSE	FALSE	TRUE	FALSE	31997.5	43451.7	37937.3	31178	70188.9	12275.6	47112.8	16533.1	42141.7	16180.2	1033.45	1207.05	1861.29	1636.32	5268.83	1191.57	864.21	1463.63	3594.66	3452.35	1532.53	4744.72	1820.05	1961.24	-	-
MW0158444	Tyr-Gln-Thr-Lys	Amino acid and Its metabolites	Small Peptide	C24H38N6O8	3	0.8456	-	FALSE	FALSE	TRUE	TRUE	14788.5	17086.5	13328.4	10306.5	10317.9	10628.5	10317	12123.8	12399.5	9521.98	8378.57	6555.25	5389.4	5189.33	3957.81	3844.67	3342.13	5598.57	3965.18	5475.26	6042.06	6120.82	5644.4	6605.35	-	-
MW0145499	Arg-Ser-Lys-Arg	Amino acid and Its metabolites	Small Peptide	C21H43N11O6	3	0.8436	-	TRUE	FALSE	TRUE	FALSE	4812.75	4190.23	3156	8004.75	11413	6429.21	20495.5	14883	67909.7	106286	128331	52775.4	29636	43801.8	81710.8	39373.7	79253.8	33738.9	42571.9	48150.8	30392.7	7872.75	2895.76	48966.2	-	-
MW0006004	alpha-Methylstyrene	Benzene and substituted derivatives	Benzene and substituted derivatives	C9H10	3	0.8426	-	TRUE	FALSE	TRUE	TRUE	71890.4	68700.6	62309.1	49072.7	57748.9	53125.4	53869.2	46459.9	58634.9	51329	44389.7	32676.6	35802.1	35295.7	24095.9	27011	19945.5	30164.4	28394.5	28184	25108.7	30527	28328.8	25968.4	C14395	-
MW0144568	Ala-Glu-Phe	Amino acid and Its metabolites	Small Peptide	C17H23N3O6	3	0.8422	-	FALSE	FALSE	FALSE	TRUE	28186.4	31536.9	27830.4	23323.8	25929	28025	23186	20151.8	27439.6	25461.3	30629.4	28706.7	32881.8	35141.4	28259.8	32311.5	29369.2	25122.9	31975.1	30148	30840.1	33132.4	38584.6	38551.7	-	-
MW0155276	Phe-Lys-Leu-Arg	Amino acid and Its metabolites	Small Peptide	C27H46N8O5	3	0.8416	-	FALSE	TRUE	TRUE	TRUE	29040.5	29043.8	18774.8	16352.5	17232.7	25490.5	22746	20239.3	20689.1	28497.3	15234.4	11846.3	13617.8	16146.1	11243.4	11643.3	12164.8	14654.6	12232.5	8026.15	11604.7	10057.2	7079.47	7908.08	-	-
MW0152982	Lys-His-Ala-Val-Ser	Amino acid and Its metabolites	Small Peptide	C23H40N8O7	3	0.8405	-	TRUE	TRUE	FALSE	TRUE	9158.38	12172.8	13983.4	24491.8	18849.4	14471	7691.61	12050.9	10533	10739.9	5883.17	4369.39	4514.47	6925.67	18422.2	9553.97	8528.67	9323.84	2584.77	1342.91	1865.82	1540.52	1637.34	1941.27	-	-
MW0145248	Arg-Ala-Glu-Lys	Amino acid and Its metabolites	Small Peptide	C20H38N8O7	3	0.8403	-	TRUE	FALSE	TRUE	FALSE	22160.4	38163.2	44435.5	80571	62651.5	22374	7480.68	21738.6	27371	9554.37	2539.81	6230.03	1150.1	1375.32	7342.76	4073.43	1947.75	12243.1	2010.37	4224.97	1214.9	5650.12	1848.2	971.16	-	-
MW0006129	benfluralin	Benzene and substituted derivatives	Benzene and substituted derivatives	C13H16F3N3O4	3	0.8399	-	FALSE	FALSE	TRUE	FALSE	1.67009e+06	2.08044e+06	1.94674e+06	1.85111e+06	1.83055e+06	1.7804e+06	1.59976e+06	1.51978e+06	1.91214e+06	1.97791e+06	1.94992e+06	1.86372e+06	1.69611e+06	1.77611e+06	1.39508e+06	1.7175e+06	1.42251e+06	1.49112e+06	1.66947e+06	1.58399e+06	1.4135e+06	1.55546e+06	1.83329e+06	1.81267e+06	-	-
MW0152456	Leu-Phe-Ser	Amino acid and Its metabolites	Small Peptide	C18H27N3O5	3	0.8381	-	FALSE	FALSE	TRUE	FALSE	5896.33	6983.69	6295.47	4965.7	5857.61	5696.06	4526.17	4568.47	6681.98	6976.18	6529.22	6471.65	3660.42	5871.62	4016.03	4807.35	4489.25	4468.57	5133.26	4413.09	4304.46	5207.62	5352.81	5411.22	-	-
MW0150488	Gly-Thr-Glu	Amino acid and Its metabolites	Small Peptide	C11H19N3O7	3	0.8373	-	FALSE	TRUE	TRUE	TRUE	41819.3	44183	39795	37230.9	39933.4	37073.2	38172.1	32901	41698.2	40355.3	41816.9	37615.4	59448.7	62360.2	55859	61245	54364.3	61158.4	55258.9	57911.8	46747.8	51583.8	57035.4	56375.8	-	-
MW0151417	Ile-Glu-His-Lys	Amino acid and Its metabolites	Small Peptide	C23H39N7O7	3	0.8358	-	TRUE	TRUE	FALSE	TRUE	221660	255641	317872	506562	340420	361150	173080	205750	199778	172841	97317.1	80689.7	139011	133345	485202	261796	227634	221730	80351.9	60002.6	45081.8	53519.9	53583.2	59884.6	-	-
MW0159213	Val-Tyr-Gln-Lys	Amino acid and Its metabolites	Small Peptide	C25H40N6O7	3	0.8346	-	FALSE	TRUE	FALSE	FALSE	47357.3	65265.6	76028.2	48497.1	63574	49753.4	49046.9	48498.5	64134.5	52701.2	81000.4	58759.4	42318.2	52349.4	37746.5	42841.9	61878.2	76344.7	70522.4	69730.4	56101.2	76651.1	76515.5	83827	-	-
MW0156881	Ser-Phe-Tyr-Arg	Amino acid and Its metabolites	Small Peptide	C27H37N7O7	3	0.8327	-	FALSE	TRUE	TRUE	TRUE	691.84	558.18	756.31	607.88	716.8	755.19	706.89	565.49	843.57	846.48	1008.2	766.18	3436.45	3331.36	2810.24	4459.14	3798.47	1822.39	3834.43	5453.38	5860.11	6730.98	6540.05	7714.35	-	-
MW0069232	TG(15:0/18:1(11Z)/20:5(5Z,8Z,11Z,14Z,17Z))	GL	TG	C56H96O6	3	0.8312	-	FALSE	FALSE	TRUE	FALSE	16401.5	33813.1	19594.7	10912	7347.14	9860.76	6889.21	8630.55	10299	8995.85	1505.46	1159.53	4467.1	4988.7	2732.04	3475.44	3001.07	728.77	4538.13	4930.29	4057.51	4598.49	11057.5	4506.95	C00422	ko00561,ko01100,ko04714,ko04923,ko04931,ko04975,ko04977,ko04979,ko05417
MW0145287	Arg-Asn-Val-Arg	Amino acid and Its metabolites	Small Peptide	C21H41N11O6	3	0.8303	-	TRUE	FALSE	TRUE	TRUE	224817	190237	211518	241134	329186	200396	258737	197189	144005	42483.1	87939	48059	28919.7	9074.77	10428.8	53229.7	7762.48	27094.9	48688.4	33705.7	5885.83	5536.97	8403.82	19759.6	-	-
MW0144480	Ala-Arg-Pro-Lys-Leu	Amino acid and Its metabolites	Small Peptide	C26H49N9O6	3	0.8261	-	FALSE	TRUE	TRUE	TRUE	66397.5	64301.4	63033.8	47295.2	54794.5	53872.6	52783.1	49009.3	71115.8	65828.5	66668.6	60837.9	104553	127059	75212.3	108213	93321	104652	152884	140050	124292	144547	189641	166169	-	-
MW0054672	Malyngamide I	Alcohol and amines	Amines	C26H42ClNO5	3	0.8249	-	TRUE	TRUE	FALSE	TRUE	13825.8	19538.2	24775.6	40905.8	24746.7	20547.2	11037.1	16737	16167.5	13755.5	7658.92	5643.72	7400.03	11612.2	45235.4	25027.4	20091.9	22095.7	5077.07	4465.46	4096.29	3527.09	4369.21	4015.67	-	-
MW0152851	Lys-Ala-Leu-Glu	Amino acid and Its metabolites	Small Peptide	C20H37N5O7	3	0.8231	-	TRUE	FALSE	TRUE	TRUE	76718.9	109363	112935	89722.9	117206	103319	58666.9	59152.3	67720.8	56887.7	14833.8	19571	7314.98	15162.3	4902.34	9889.92	4363.99	9013.99	8273.71	6096.83	1891.73	916.41	6186.34	3690.84	-	-
MW0151443	Ile-His-Ala	Amino acid and Its metabolites	Small Peptide	C15H25N5O4	3	0.822	-	FALSE	TRUE	TRUE	TRUE	6254.14	7143.47	7178.86	5409.35	4814.79	4411.13	5557.15	4930.81	6431.98	6731.41	8325.96	6944.16	10061.8	10897.7	6320.94	8297.54	9316.84	5352.77	14376.7	12895	16992.4	23322.1	26742.6	18573.5	-	-
MW0112014	2,8-Dihydroxyquinoline-beta-D-glucuronide	Heterocyclic compounds	Heterocyclic compounds	C15H15NO8	3	0.8219	-	FALSE	FALSE	TRUE	TRUE	3762.25	4340.47	4070.27	3065.89	4068.19	3922.81	3234.27	2963.44	4515.81	3937.45	4281.72	4410.67	1278.73	1104.13	938.59	1187.3	1695.66	1371.63	606.27	1738.36	1310.81	1468.63	1993.67	993.84	-	-
MW0155239	Phe-Ile-Val-Gly-Asp	Amino acid and Its metabolites	Small Peptide	C26H39N5O8	3	0.8201	-	TRUE	TRUE	TRUE	TRUE	26562.8	45187.3	56716.1	85510.4	57268.5	35741.6	24216.2	30092.6	31124.3	13208.6	6420.52	3769.08	3988.75	7981.7	20543	12423.1	8798.2	8256.43	4018.23	997.82	1521.51	1029.04	1828.88	1644.13	-	-
MW0015132	7',8'-Dihydro-8'-hydroxyreticulataxanthin	Aldehyde,Ketones,Esters	Ketones	C33H46O3	3	0.8187	-	FALSE	FALSE	TRUE	FALSE	35758	52940.2	33560.1	29117.5	37690.8	29341.4	15918	43157	34073.2	14314	1121.56	3028.53	2659.4	2067.73	4379.74	1892.49	880.68	2470.77	3580.89	5433.74	1289.16	1104.59	1818	2433.44	-	-
MW0155234	Phe-Ile-Phe-Met-Gly	Amino acid and Its metabolites	Small Peptide	C31H43N5O6S	3	0.817	-	FALSE	FALSE	FALSE	TRUE	172181	113434	113950	133814	133327	130463	128055	148047	118158	109153	128534	139207	126023	147148	149519	134266	143437	109837	140201	155055	164320	163738	143679	134438	-	-
MW0155309	Phe-Phe-Val	Amino acid and Its metabolites	Small Peptide	C23H29N3O4	3	0.8132	-	FALSE	TRUE	TRUE	FALSE	12744	12941.5	12484.9	13058.9	11620.7	10936.7	10251.3	10715.9	11542.1	12400.8	12606.5	11136.1	9481.68	10103.1	6627.77	7563.08	7768.69	5960.46	10502	9878.2	12941.9	10308.4	13766	21707.4	-	-
MW0151107	His-Trp-Ala	Amino acid and Its metabolites	Small Peptide	C20H24N6O4	3	0.8085	-	FALSE	TRUE	FALSE	FALSE	7508.59	7974.62	6841.26	6071.36	5996.67	5980.32	6659.78	6545.97	6689.38	7213.2	7004.6	5775.92	6544.61	6082.27	5247.81	5611.39	5410.42	6483.99	7190.88	6586.22	5922.12	6256.19	6624.03	7299.04	-	-
MW0006069	antimycin A1	Benzene and substituted derivatives	Benzene and substituted derivatives	C28H40N2O9	3	0.8074	-	TRUE	TRUE	TRUE	TRUE	11611.5	16513.2	17643.7	32545	21153.5	16769.1	9774.09	11984.8	13951.2	10144.7	4671.36	4164.22	5960.14	7006.38	22182.3	11542.8	8504.79	9995.89	4077.7	1683.88	2003.69	1060.33	2723.51	2130.82	C11339	-
MW0146241	Asp-Pro-Lys-Ile-Ala	Amino acid and Its metabolites	Small Peptide	C24H42N6O8	3	0.8064	-	TRUE	TRUE	TRUE	TRUE	292873	370861	408146	490237	418988	303623	232281	305158	279295	160201	84033.1	63698.2	62378.3	82843.6	171736	104456	103240	108297	49911.6	43070.2	40377.6	41162.6	41275.9	43595.9	-	-
MW0144954	alpha-D-ribose 1-methylphosphonate 5-phosphate	Organic acid and Its derivatives	Organic acid and Its derivatives	C6H14O10P2	3	0.806	-	FALSE	TRUE	FALSE	TRUE	1007.76	3656.57	4957.59	1545.68	4432.48	4245.68	4959.92	3015.1	4719.8	5749.02	6167.68	2831.69	8519.95	6379.58	4911.84	7957.81	6132.19	1786.64	6821.74	10760	9062.04	11049.8	8163.31	15572.8	C20423	ko00440,ko01100
MW0150988	His-Leu-Gln	Amino acid and Its metabolites	Small Peptide	C17H28N6O5	3	0.8048	-	FALSE	TRUE	FALSE	TRUE	18968.8	25696.8	23658.1	20629.5	16532.6	19835.7	18326.5	20460.9	19624.2	21244.4	25023	20644.3	28053.4	33730.2	17852	25837.2	26473.5	18899.5	35963.6	43036.3	40590.5	46678.8	64228.2	44185.7	-	-
MW0144844	Ala-Phe4Cl-OH	Amino acid and Its metabolites	Amino acid derivatives	C17H15ClN2O6	3	0.8039	-	TRUE	FALSE	TRUE	TRUE	32963.2	36282.6	33554	32165.4	34762.8	31598.2	28372.1	31565	31298	32772.5	30340.1	31696.5	28279.5	28207.7	28017.1	27942.8	27328.4	28760.2	27918.9	29570.7	27532	29107.1	29451.4	29456.4	-	-
MW0155844	Pro-Glu-Ala-Gln-Lys	Amino acid and Its metabolites	Small Peptide	C24H41N7O9	3	0.8034	-	FALSE	FALSE	TRUE	TRUE	7884.56	11951.9	11071.2	9212.28	8290.7	8931.29	8270.75	8759.62	10852.1	9067.1	11201.9	9558.52	15300	16631.8	9775.99	13864.9	11110.8	18806.6	20201.2	16139.5	10399.3	12424	16410.5	17816.7	-	-
MW0142038	2-Methylphloroglucinol	Benzene and substituted derivatives	Phenolics	C7H8O3	3	0.8029	-	FALSE	FALSE	TRUE	FALSE	6780.72	5385.82	4672.92	5267.9	5496.71	5038.63	5337.2	7126.84	6400.52	3779.74	755.57	55651.6	50837.2	55882.6	55219.4	58227.4	54848	53512.2	57452.3	52024.4	564.85	51383.4	59500.3	54271.7	-	-
MW0063555	N-[2-[[[[(2S,3R)-2-(Hexadecanoylamino)-3-hydroxy-4-octadecenyl]oxy]hydroxyphosphinyl]oxy]ethyl]trimethylaminium	SP	SM	C39H80N2O6P+	3	0.801	-	FALSE	FALSE	TRUE	FALSE	13547.9	18297.9	13181.8	17229.4	18721.1	18188.8	13873.9	30264.5	181143	78917	14720.6	9797.29	7005.53	9844.79	7591.46	5240.39	5221.22	6803.51	1870.88	6872.29	12381.1	4189.17	7865.86	6884.23	-	-
MW0145264	Arg-Arg-Phe	Amino acid and Its metabolites	Small Peptide	C21H35N9O4	3	0.7993	-	TRUE	FALSE	FALSE	TRUE	4334.09	9884.59	11815.5	7047.42	11281.2	4245.95	4198.41	5149.96	3974.31	3469.34	1965.35	576.83	49123.9	53999.2	53358.4	56265	52999.5	675.49	55516	50271.1	49963.5	49651.7	57495	52442.7	-	-
MW0015058	(R)-Sulcatol	Benzene and substituted derivatives	Benzene and substituted derivatives	C8H16O	3	0.7983	-	FALSE	FALSE	TRUE	TRUE	5998.46	5915	4149.16	2619.3	3585.51	3664.03	4005.74	4811.76	5927.87	6248.78	3039.83	2204.7	2249.25	2182.46	2157.05	1900.63	1474.68	1973.81	1655.67	2267.04	2756.03	2749.62	2690.23	2707.5	C07288	-
MW0167607	[(2S)-2-[(6Z,9Z,12Z)-octadeca-6,9,12-trienoyl]oxy-3-[(Z)-octadec-9-enoyl]oxypropyl] (4Z,7Z,10Z,13Z,16Z,19Z)-docosa-4,7,10,13,16,19-hexaenoate	GL	TG	C61H98O6	3	0.7975	-	FALSE	FALSE	TRUE	TRUE	1696.59	1950.23	2150.01	1587.05	1552.24	1694.33	1615.01	1565.34	2052.4	2006.43	242.19	421.33	3134.03	2881.55	2752.02	2356.27	2162.6	3975.38	2346.22	7482.96	4673.7	3523.55	10562.5	7354.44	C00422	ko00561,ko01100,ko04714,ko04923,ko04931,ko04975,ko04977,ko04979,ko05417
MW0152462	Leu-Pro-Arg-Leu-Pro	Amino acid and Its metabolites	Small Peptide	C28H50N8O6	3	0.7969	-	TRUE	TRUE	TRUE	TRUE	22468.6	36383.4	42096.3	35020.5	28631.6	27925.4	18986	11446.5	32899.9	11198.5	3137.3	2475.24	3656.3	4837.41	2618.37	1561.49	2627.23	1576.01	755.15	1161.15	961.1	626.13	1267.81	1009	-	-
MEDP1429	Carnitine C5:DC	FA	CAR	C12H21NO6	3	0.7955	-	FALSE	FALSE	FALSE	TRUE	31961.5	31400.6	31778	22891.8	27056.4	29023.9	27636	24392.8	42693.5	33750.2	31616.5	29819.1	24835.4	27114.5	21749.3	34175.6	23142.8	25331.5	22948.1	19900.5	17959.3	25902.2	24968	23469.6	-	-
MW0128148	(3'x,5'a,9'x,10'b)-O-(3-Hydroxy-6-oxo-7-drimen-11-yl)umbelliferone	Heterocyclic compounds	Heterocyclic compounds	C24H28O5	3	0.7942	-	TRUE	FALSE	TRUE	TRUE	61181.3	54238.3	44038.6	36984.8	43820.3	38728.7	34474.3	36823.9	44691.5	37602.4	30547.9	20604.8	22436.5	22647.2	16463.8	21140.3	13384.9	19516.9	20763.7	17700.8	16363.7	16857.7	18748.3	16171.1	-	-
MW0114584	Heptaminol	Alcohol and amines	Alcohols	C8H19NO	3	0.7938	-	FALSE	TRUE	TRUE	FALSE	7789.6	5999.44	6422.72	6500.35	5911.27	5441.01	6528.34	8823.49	6584.7	14669.2	8144.61	7237.34	8992.5	8113.3	8573.59	9122.01	11929	7565.18	6397.08	7763.09	7284.04	6392.06	8035.81	4695.33	-	-
MW0124545	JWH 018 4-hydroxyindole metabolite	Aldehyde,Ketones,Esters	Ketones	C24H23NO2	3	0.7923	-	TRUE	TRUE	TRUE	FALSE	822.61	1022.77	1885.59	2187.51	2752.72	3457.47	3163.8	3430.09	6141	6798.5	8445.88	8884.58	14389.6	15721.2	12741.7	18142.2	13583.8	9421.78	10030.1	8449.31	6166.93	6625.61	7772.84	8323.7	-	-
MW0123815	2-[(6,7-dimethoxyisoquinolin-1-yl)methyl]-3-ethyl-9,10-dimethoxy-2,3,4,6,7,11b-hexahydro-1H-benzo[a]quinolizine	Heterocyclic compounds	Heterocyclic compounds	C29H36N2O4	3	0.791	-	TRUE	TRUE	TRUE	TRUE	45069.6	84977.1	108051	90355.1	99350.7	56149.2	39470.5	42010.4	66661.6	28682.5	14210	10065.4	4170.22	8611.38	2418.82	10196.4	6158.44	8273.94	4967.64	3650.73	3072.23	1319.47	4692.39	1756.6	-	-
MW0157546	Thr-Arg-Glu	Amino acid and Its metabolites	Small Peptide	C15H28N6O7	3	0.7897	-	FALSE	TRUE	TRUE	TRUE	9955.15	16997.5	11382.7	10333.6	12282	9476.3	9724.54	8840.3	14051.1	12270.7	12830.7	13279.8	23411.4	23760.3	17380	18869	15149.7	9137.33	27127.3	26714.5	25075.8	26841.4	27826	31904.5	-	-
MW0153149	Lys-Thr-Glu-Lys-Ala	Amino acid and Its metabolites	Small Peptide	C24H45N7O9	3	0.788	-	TRUE	TRUE	TRUE	TRUE	29780.9	25307.4	26710	30159.6	33097.4	26023	24055.8	18450.9	20057	19607.7	14678.6	8034.67	8959.79	11777.1	18373.9	17618.8	15236.6	17992.2	14860.1	6667.08	7755.14	4458.39	12033.1	5148.39	-	-
MW0153076	Lys-Met-His	Amino acid and Its metabolites	Small Peptide	C17H30N6O4S1	3	0.7879	-	FALSE	FALSE	TRUE	TRUE	248123	199338	175272	165064	169730	153109	175145	149147	196717	158099	146608	93489.6	115298	109085	84655.3	102802	55771.9	108609	109894	68582.8	67643	78183.2	70628.6	68766.3	-	-
MW0156900	Ser-Pro-Thr-Phe-Leu	Amino acid and Its metabolites	Small Peptide	C27H41N5O8	3	0.7871	-	FALSE	FALSE	TRUE	TRUE	4598.35	6722.82	5904.84	4386.67	4888.18	4996.32	5617.87	4422.05	5123.57	6413.23	6290.8	5398.47	8111.77	8100.49	5683.33	8713.23	7464.26	8462.1	8602.73	7885.37	6386.26	6465.02	6634.28	7786.34	-	-
MW0151637	Ile-Tyr-Val-Arg	Amino acid and Its metabolites	Small Peptide	C26H43N7O6	3	0.7861	-	TRUE	TRUE	TRUE	TRUE	3450.31	6038.02	4365.57	7559.57	7737.86	6394.69	3141.44	4259.59	3812.08	4626.99	3011.84	2273.15	5112.34	3467.57	4012.48	3628.74	3527.58	1148.22	2460.34	1557.2	2046.63	1175.41	1398.86	2061.12	-	-
MEDP0638	LPE(16:1/0:0)	GP	PE	C21H42NO7P	3	0.7854	-	FALSE	FALSE	TRUE	TRUE	81844.5	85961.6	79187.6	78690.3	84062.4	75940.3	63308.5	66682.2	93964.6	69620.6	38722.6	18007.4	20346.1	23398.7	30018.1	24142.6	9273.39	10907.5	14010.8	11114.3	14618.3	14822.3	15269.3	15395.6	C00350	ko00563,ko00564,ko01100,ko04136,ko04140,ko04723,ko05130,ko05167
MW0152197	Leu-Ala-Glu	Amino acid and Its metabolites	Small Peptide	C14H25N3O6	3	0.7853	-	FALSE	TRUE	TRUE	TRUE	19051.1	20111.5	18245.1	16142.9	15423.3	15575.6	18429.1	14242	19210.7	19448.9	22893.7	18693.8	73843.1	73654.1	45614.2	60256.1	50377.6	51643.2	80805.9	69634	63916.1	65706.6	76649.5	79933.2	-	-
MW0152622	Leu-phe	Amino acid and Its metabolites	Small Peptide	C15H22N2O3	3	0.7853	-	FALSE	TRUE	FALSE	TRUE	5074.86	5133.5	1417.46	2736.38	1107.59	1155.08	995.64	1213.25	1316.63	1158.56	15731.9	1278.87	10830.4	8559.03	6056.73	4575.67	1942.37	5918.82	9126.86	10395.2	19364.2	24733.1	27336.2	14973.7	-	-
MW0122736	Acridine	Heterocyclic compounds	Heterocyclic compounds	C13H9N	3	0.785	-	FALSE	TRUE	FALSE	FALSE	3240.86	2297.92	2537.42	2136.43	3276.98	1936.16	3170.91	2713.03	1570.18	3557.85	2497.58	1711.44	3034.27	3011.61	2106.7	1841.38	2035.15	2475.25	2507.54	1830.06	2068.81	1127.07	999.09	1664.21	C20141	-
MW0139667	Schisandrin	Heterocyclic compounds	Heterocyclic compounds	C24H32O7	3	0.7836	-	FALSE	FALSE	TRUE	TRUE	5.80642e+06	5.09028e+06	4.03634e+06	3.69116e+06	4.0775e+06	3.75525e+06	3.5511e+06	3.38109e+06	4.45787e+06	3.65379e+06	3.10458e+06	2.17526e+06	2.33637e+06	2.39124e+06	1.70257e+06	2.14125e+06	1.33353e+06	2.05708e+06	2.02307e+06	1.77214e+06	1.59939e+06	1.92348e+06	1.82142e+06	1.71649e+06	C17064	-
MW0157553	Thr-Arg-Leu	Amino acid and Its metabolites	Small Peptide	C16H32N6O5	3	0.7828	-	FALSE	FALSE	TRUE	TRUE	11719.5	15973.6	13902.6	10730.4	12436.4	11367.1	10357	13276.6	14445.9	10224.9	6178.3	5949.09	5153.84	3605.24	3173.28	1673.78	1530.77	3700.28	4005.38	6777.18	4270.54	4894.02	4715.18	3409.13	-	-
MW0141841	1-Stearoyl-2-Oleoyl-sn-Glycero-3-[Phospho-rac-(1-glycerol)]	Others	Others	C42H81O10P	3	0.7817	-	FALSE	FALSE	TRUE	TRUE	4325.8	609.93	510.59	2317.72	2600.78	4953.99	763.9	3624.56	5089.56	704.51	490.16	795.91	14387.1	18429	27846.2	22784.9	34601.1	64115.4	20801.6	23940.3	31487.2	23000.2	25591.2	23410.3	-	-
MW0151929	Juvenile hormone III acid	Hormones and hormone related compounds	Hormones and hormone related compounds	C15H24O3	3	0.78	-	TRUE	FALSE	TRUE	TRUE	4039.34	4230.17	2880.77	3660.9	3252.48	3844.98	3742.94	2523.24	3717.67	1989.15	1207.58	919.55	959.63	769.48	819.54	775.41	952.58	1104.88	714.23	979.78	1229.8	1013.86	1053.49	1034.18	-	-
MW0107460	Ile-Pro-Lys	Amino acid and Its metabolites	Small Peptide	C17H32N4O4	3	0.7785	-	FALSE	TRUE	TRUE	TRUE	25839.7	24773.6	24784.6	18420.8	18978.2	21811.2	19851.4	19063.7	29443.6	26740.2	26833.7	23482.5	42488.2	49258.6	30751.5	42983.8	35380.1	26862.5	54498.1	58793.2	51249.7	61020.9	74221.9	64740.5	-	-
MW0063730	Tangeraxanthin	Terpenoids	Triterpene	C34H44O2	3	0.7768	-	FALSE	FALSE	TRUE	TRUE	84396.7	91075.2	228151	211359	139286	283786	277263	84311.6	66013.1	121077	123681	50312.5	15988.1	15228.5	106886	13452	78000.9	17522	17351.8	25334.9	13504.4	10067.6	10887.5	38018.8	-	-
MW0145296	Arg-Asp-Ile	Amino acid and Its metabolites	Small Peptide	C16H30N6O6	3	0.7763	-	FALSE	TRUE	FALSE	TRUE	239081	386379	243729	231907	225017	251382	217544	215060	295158	237827	294988	292621	205013	261509	170285	242937	180310	138196	282451	296073	309690	305757	378304	373493	-	-
MW0054541	LPC(20:2/0:0)	GP	LPC	C28H54NO7P	3	0.7763	-	TRUE	TRUE	FALSE	TRUE	6641.85	7381.55	10872.1	9717.9	7906.4	7538.46	6286.72	6180.73	6340.44	5994.38	3254.06	3018.86	8731.99	3524.76	11191.2	4762.24	6017.02	5336.06	2677.01	2109.19	1199.45	1676.63	3774.41	3871.64	C00157	ko00564,ko00590,ko00591,ko00592,ko01100,ko04723,ko05231
MW0011927	1,2-Distearoyl-sn-glycero-3-phosphocholine	GP	PC	C44H88NO8P	3	0.7755	-	FALSE	FALSE	FALSE	TRUE	5558.81	4568.83	5769.8	2130.8	3962.06	2368.21	1465.78	2999.66	3431.65	3646.98	4143.55	452.42	4764.7	3228.81	3829.8	3189.93	4209.23	5203.14	6913.54	8189.03	6227.52	5721.69	3132.06	4539.34	C00157	ko00564,ko00590,ko00591,ko00592,ko01100,ko04723,ko05231
MW0114548	glucosamine-1P	Alcohol and amines	Amines	C6H14NO8P	3	0.7751	-	FALSE	FALSE	TRUE	TRUE	1422.83	1536.02	481.9	1180.7	665.46	568.44	1385.3	1172.12	1566.23	1626.34	1603.42	807.09	1942.9	2846.23	1785.77	1392.29	1983.87	2528.24	1701.89	1765.99	2086.14	1373.29	2500.56	2756.02	-	-
MEDP1231	Folinic acid	Heterocyclic compounds	Pteridines and derivatives	C20H23N7O7	3	0.7745	-	FALSE	FALSE	TRUE	FALSE	7610.46	7984.49	8023.74	8453.31	8752.83	7446.28	7059.23	6506.85	6992.54	8290.63	8038.84	7444.39	7429.98	7792.56	5534.83	7450.41	6365.15	7050.24	7312.53	7093.76	5092.04	5294.34	7292.12	7864.82	C03479	ko00670,ko01100
MW0169484	Miltefosine	Organic acid and Its derivatives	Phosphoric acids	C21H46NO4P	3	0.7743	-	FALSE	FALSE	TRUE	TRUE	3316.86	3385.72	3470.5	2553.41	3240.62	3746.74	3194.03	2417.49	3692.56	3361.02	3940.23	3180.71	4435.08	4629.8	3280.57	4754.14	4782.73	5166.81	4700.74	4425.37	5657.1	6786.15	7943.62	5587.9	-	-
MW0152225	Leu-Arg-Gly-Pro-Ser	Amino acid and Its metabolites	Small Peptide	C22H40N8O7	3	0.7718	-	TRUE	TRUE	TRUE	TRUE	29604.2	42857.2	51225.6	91655.3	62274.1	54531.6	29843.4	34532.1	35728.3	23686.1	11327.9	7850.07	12450.4	17948.6	49485.3	28787.7	22304.5	24488.9	9521.05	5357.51	5020.16	4966.94	5140.03	5040.45	-	-
MW0158714	Tyr-Met-OH	Amino acid and Its metabolites	Small Peptide	C20H22N2O7S	3	0.7693	-	FALSE	TRUE	FALSE	TRUE	7410.72	7384.4	6984.48	5675.21	6276.79	6486.06	6479.2	6147.93	8036.45	7363.59	8028.65	7132.58	7352.08	7721.92	5650.08	7183.66	6905.72	7719.09	8437.23	7814.7	7550.03	8328.92	10023	9310.18	-	-
MW0151609	Ile-Thr-Val-Lys-Leu	Amino acid and Its metabolites	Small Peptide	C27H52N6O7	3	0.7693	-	TRUE	TRUE	TRUE	TRUE	20181.5	26924.9	31447.4	27158	22368	25522.8	19376.6	12344	29991.6	14502.3	7653.37	4296.21	6579.39	9941.71	8565.48	4257.54	6159.77	4771.68	3595.84	3351.98	4431.37	1210.28	2704.24	2571.06	-	-
MEDP1321	LPC(0:0/22:5)	GP	LPC	C30H53NO7P	3	0.7687	-	TRUE	TRUE	FALSE	TRUE	41817.2	47397	62509.3	93700.6	77868.3	77304.7	52337.4	48911.2	45584.8	48635.1	31414.8	26905.5	49332.4	37886.9	64383.4	45960.9	39742.1	43323	26813.4	24320.3	18940.8	19874.4	21131.4	23854.6	C00157	ko00564,ko00590,ko00591,ko00592,ko01100,ko04723,ko05231
MW0144473	Ala-Arg-His	Amino acid and Its metabolites	Small Peptide	C15H26N8O4	3	0.7674	-	TRUE	FALSE	TRUE	FALSE	284536	410599	598189	456910	471715	262681	169775	299954	319714	338045	105121	275318	437714	231666	189355	216963	117675	280655	104070	322479	81633.4	57787.1	295892	281155	-	-
MW0015862	1-O-Hexadecyl-2-arachidonoyl-sn-glycero-3-phosphocholine	Benzene and substituted derivatives	Benzene and substituted derivatives	C44H82NO7P	3	0.7674	-	FALSE	FALSE	FALSE	TRUE	692598	664197	699669	658070	622776	685779	636005	646288	676968	706802	1.16278e+06	1.00029e+06	480985	510269	988491	695250	944475	630889	407675	282993	448272	596304	607402	654309	-	-
MW0106261	Cys-Leu-Lys	Amino acid and Its metabolites	Small Peptide	C15H30N4O4S1	3	0.7664	-	FALSE	TRUE	FALSE	TRUE	8315.91	10758.3	6748.57	6919.69	7993.63	9039.01	11120.1	6113.19	8014.71	9970.07	11790	10382.9	16787.9	18010.4	5356.11	11185.2	11687.4	1862.48	27648.5	16729.8	19139.7	26595.3	42547.6	22345.3	-	-
MW0158564	Tyr-Phe-Asp-Arg	Amino acid and Its metabolites	Small Peptide	C28H37N7O8	3	0.7645	-	FALSE	FALSE	FALSE	TRUE	148842	133604	168408	143343	135101	156025	159076	148842	149907	141890	159909	154482	163505	163023	159466	172623	175076	143404	162227	164091	174292	181823	184199	173136	-	-
MW0152981	Lys-His-Ala	Amino acid and Its metabolites	Small Peptide	C15H26N6O4	3	0.7644	-	FALSE	TRUE	FALSE	TRUE	11411.5	34208.9	25180	19596	22082.6	15833	16097.6	16087.4	14121.5	25261.8	22698.1	18654.1	37188.7	38939.7	18456.2	46315.8	27373.8	24855.2	50099.1	48381	44487	52957.3	64257.2	54193.5	-	-
MW0155108	Phe-Asn-Ile-Glu	Amino acid and Its metabolites	Small Peptide	C24H35N5O8	3	0.7638	-	TRUE	FALSE	TRUE	FALSE	12816	15247.1	16065.6	19721	12849.3	11712.9	9073.18	12025.5	12722	6783.49	1092.27	700.92	954.14	1348.95	8197.89	3624.6	5110.63	1594.61	1999.26	1298.34	842.63	2554.97	1015.18	635.22	-	-
MW0155786	Pro-Arg-Trp	Amino acid and Its metabolites	Small Peptide	C22H31N7O4	3	0.7629	-	FALSE	TRUE	FALSE	TRUE	582.34	419.88	469.84	867.8	438.45	616.11	328.99	396.21	541.6	473.54	711.84	503.99	437.19	1027.14	461.37	939.96	671.19	448.9	1648.93	1570.87	2334.02	2294.38	3271.57	2035.59	-	-
MW0145984	Asparaginyl-Lysine	Amino acid and Its metabolites	Small Peptide	C10H20N4O4	3	0.7627	-	FALSE	FALSE	FALSE	TRUE	8524.19	7535.66	8790.49	7396.14	9109.53	5616.59	10292	11563.3	8896.58	7982.79	8570.28	8156.65	6808.15	9462.53	8202.04	5703.71	8628.04	4364.35	6530.75	7727.23	8104.41	7381.7	7112.1	6534.88	-	-
MW0109315	Pro-His-Arg	Amino acid and Its metabolites	Small Peptide	C17H28N8O4	3	0.7626	-	TRUE	TRUE	TRUE	TRUE	510219	319488	480251	670861	524923	482535	182699	282518	135385	441183	220883	114171	142393	103010	186287	131025	286700	201410	237479	51129.8	50355.5	18154.3	4485.39	47661.9	-	-
MW0145662	Asn-Ala-Leu-Ala-His	Amino acid and Its metabolites	Small Peptide	C22H36N8O7	3	0.7618	-	TRUE	TRUE	FALSE	TRUE	20276.1	27847	30187	52876.2	31186.9	24295.5	13760.3	21451.6	23470.9	17552.5	9006.87	7458.07	7157.28	12221.5	49668.9	22689.2	21101.7	20564.5	7290.29	5451.68	4330.73	4418.89	5056.08	4606.4	-	-
MW0156675	Ser-Asp-Arg-Asp	Amino acid and Its metabolites	Small Peptide	C17H29N7O10	3	0.7617	-	FALSE	FALSE	TRUE	FALSE	32988.4	43832.2	47606	35625.3	38341.3	34344.4	27138.8	27605.9	46977.9	33990.5	46440.2	37993.6	36820.9	37405.9	27287.7	32125.7	27702.6	29131.8	30289.2	31557	17840.9	29170.7	33258.5	28281.2	-	-
MW0157573	Thr-Asn-Leu-Arg	Amino acid and Its metabolites	Small Peptide	C20H38N8O7	3	0.7615	-	TRUE	TRUE	FALSE	TRUE	82841.2	106156	144376	260525	141793	135010	64631.1	88894.7	92972.5	82766.8	47825	38863.5	43926.5	67755.6	310508	156356	129825	119791	33258.8	28054.2	23612.2	25262.6	26648.5	26323.5	-	-
MW0194185	3-Azaniumyl-4-[(1-methoxy-1-oxo-3-phenylpropan-2-yl)amino]-4-oxobutanoate	Amino acid and Its metabolites	Small Peptide	C14H18N2O5	3	0.761	-	FALSE	FALSE	TRUE	TRUE	766.98	728.34	708.56	828.1	786.26	493.86	670.81	665.36	656.29	717.98	743.88	628.6	3384.84	2727.35	1004.33	2143.94	2449.85	1427.27	2773.69	3251.79	2898.93	3016.62	3760.62	2831.18	-	-
MW0007011	Ethopabate	Benzene and substituted derivatives	Benzene and substituted derivatives	C12H15NO4	3	0.7606	-	FALSE	FALSE	FALSE	TRUE	8704.79	12280.7	10994.4	8141.09	11931.7	10815	11322.1	8621.03	12695	14861	11664	11526.4	23045.9	6965.21	6799.05	7010	5045.35	7199.01	7391.41	6075.33	3760.49	4252.19	6258.06	7214.43	-	-
MW0139814	Taspine	Heterocyclic compounds	Heterocyclic compounds	C20H19NO6	3	0.7603	-	FALSE	TRUE	TRUE	TRUE	37389.1	41980.5	34294.1	29144.8	25852.7	29369.7	32065.2	39741.2	31337.6	24662	18514.2	20439.6	13429	11228.2	8764.21	9487.58	8853.18	11251.6	10603.1	17799	14327.8	21525.2	20944.7	15173.4	-	-
MEDP1528	Carnitine C18:1-OH	FA	CAR	C25H47NO5	3	0.7597	-	FALSE	FALSE	TRUE	TRUE	15653.6	7371.51	11648	6497.87	8553.9	11447.4	14405.1	10874.2	12936.3	5997.02	19820.9	17395.6	31230.8	47652.7	40539	52148.2	52159.8	42569.8	32721.2	32138.9	39367.9	43626.8	38320.9	38595.8	-	-
MW0146319	Asp-Val-His	Amino acid and Its metabolites	Small Peptide	C15H23N5O6	3	0.7589	-	FALSE	TRUE	FALSE	TRUE	74920.3	63060	67552.8	57299.7	54883.4	70029.3	56460.1	58899.2	67974.7	56288.5	64583.9	64698.7	58611.2	57254	54191.2	70815.9	58551.3	47950.1	64187.9	67724.4	67366.8	68117.9	66036.2	68451.7	-	-
MW0141660	19-(4-Hydroxyphenyl)nonadecanoic acid	FA	Oxidized lipids	C25H42O3	3	0.7585	-	FALSE	FALSE	TRUE	TRUE	49615.8	50344.3	47076.6	37640.3	43549.5	49837.5	45512.3	50869.3	56802.6	34748	22887.1	19086.5	17765.2	17712.6	12196.6	14871.1	13096.3	15006.8	19144.7	19549.5	16211.8	18245.2	20531.1	14212.8	C21448	-
MW0010081	Xylazine	Benzene and substituted derivatives	Benzene and substituted derivatives	C12H16N2S	3	0.7579	-	FALSE	FALSE	TRUE	TRUE	29033.5	32680.8	29175.7	17651.5	29665.8	30474	28783	17580.4	35353.4	34811.4	36097.2	29109.2	83540.2	85073	59963.3	82526.6	66554.2	50285.9	80685.6	74483.4	58990.8	61669.7	77453.4	81906.6	-	-
MW0155984	Pro-Pro-Thr	Amino acid and Its metabolites	Small Peptide	C14H23N3O5	3	0.7576	-	FALSE	TRUE	TRUE	TRUE	865.73	670.18	661.35	707.76	494.85	885.51	537.03	793.26	971.75	508.82	760.12	577.2	4626.79	4379.73	2535.28	3800.78	3986.24	2813.8	5381.37	4970.44	5953.06	6320.98	8937.51	6618.89	-	-
MW0159230	Val-Tyr-Tyr	Amino acid and Its metabolites	Small Peptide	C23H29N3O6	3	0.7575	-	FALSE	TRUE	TRUE	FALSE	1334.03	1560.39	837.6	1755.27	1325	1133.85	1029.41	1174.74	1812.95	1381.37	2101.97	830.87	2808.18	2603.47	1943.09	3007.24	2520.37	1663.75	1606.69	1218.93	722.17	626.24	1287.29	1348.04	-	-
MW0156957	Ser-Tyr-His-Asp	Amino acid and Its metabolites	Small Peptide	C22H28N6O9	3	0.7566	-	FALSE	FALSE	FALSE	TRUE	9857.29	17829.6	16817.1	2746.06	8391.83	16393.7	7135.71	5325.85	17636.3	16474.5	11662.4	4422.39	9060.93	13703.1	18318.4	24162.2	15946.2	10096.3	8557.11	28487	31995.7	25546.5	12625.1	33867.5	-	-
MW0149796	Gln-Pro-Val	Amino acid and Its metabolites	Small Peptide	C15H26N4O5	3	0.756	-	FALSE	TRUE	TRUE	TRUE	4593.51	5306.34	4874.69	3171.11	4571.14	4537.86	4187.64	3091.55	5651.25	5052.95	5351.1	4913.7	8150.66	9045.02	5734.39	8246.44	6700.58	6497.05	9852.78	9941.69	8757.31	9665.15	12109.2	9858.76	-	-
MW0158484	Tyr-His-Leu	Amino acid and Its metabolites	Small Peptide	C21H29N5O5	3	0.7552	-	FALSE	FALSE	TRUE	TRUE	23748.8	15096.8	21544.1	12684.6	13994.3	25321.9	23340.7	14707.4	21319.3	22073.8	23228.7	22156.5	30726.8	27729.6	24828.1	30305.2	30713.4	25574.5	28314.6	31789.9	26283.1	22696.8	27671.1	26295	-	-
MW0110179	Tumonoic acid H	Organic acid and Its derivatives	Organic acid and Its derivatives	C26H45NO7	3	0.755	-	FALSE	FALSE	TRUE	TRUE	29112.7	22605.8	25976.7	19527.6	11333.9	18158.6	22059.8	16237.3	15227.2	30272.9	28232	29508.5	57204.8	40523.8	34837.2	46476.4	32438.8	29436.7	56735	73899.8	31784.1	32606.7	46571.6	74844.1	-	-
MW0137585	DL-Carbidopa	Heterocyclic compounds	Heterocyclic compounds	C10H14N2O4	3	0.7543	-	FALSE	TRUE	FALSE	TRUE	1764.82	1484.31	1733.21	729.19	1822.41	1556.96	1930.46	1080.63	1588.45	1576.41	1621.41	1843.34	2087.32	1725.46	1873.15	2265.68	1824.12	1436.8	2436.53	3927.5	3397.23	2273.37	3006.27	1678.62	-	-
MW0157165	Spinorphin	Amino acid and Its metabolites	polypeptide	C45H64N8O10	3	0.7531	-	TRUE	FALSE	TRUE	FALSE	18718.4	9758.8	15150.7	19278	26178.8	22489.7	19253.2	4622.04	10023.2	6756.11	3182.31	2754.43	1224.13	1301.72	3697.23	1587.49	1625.8	1377.4	3189.64	1890.22	1253.19	1684.59	1637.34	1201.87	-	-
MW0063633	Spironolactone	Others	Others	C24H32O4S	3	0.7531	-	FALSE	TRUE	TRUE	TRUE	34476.4	47945.6	35306	26471.5	23871.9	28268.2	24111	24071.8	34905.4	25182.9	22640.1	17454.1	14974.7	12099.1	10267.5	4329.17	8712.42	6620.49	9174.3	16569	15871.7	18335.7	19535	15075.4	C07310	-
MW0006134	Bensulfuron-methyl	Benzene and substituted derivatives	Benzene and substituted derivatives	C16H18N4O7S	3	0.7531	-	TRUE	FALSE	TRUE	TRUE	17873.9	19837.7	20308.2	18939.3	16666.5	16255.4	14759.2	14750.9	17039	15663.6	16236.3	14586.4	10544.5	10437	8185.25	11470.6	8773.63	12134.9	9876.88	9886.94	9018.39	10104	13100.2	12122.2	C10937	-
MW0158141	Trp-Glu-Cys	Amino acid and Its metabolites	Small Peptide	C19H24N4O6S1	3	0.7521	-	FALSE	TRUE	FALSE	TRUE	1783.64	1119.72	1426.1	1476.98	1099.34	1166.39	1417.55	1151.95	1414.05	1572.25	1591.19	990.5	1964.45	1873.64	1059.44	1598.07	1949.48	2429.22	2297.51	2365.24	2118.84	2083.43	2365.07	2639.97	-	-
MW0155378	Phe-Tyr-Asn-Glu	Amino acid and Its metabolites	Small Peptide	C27H33N5O9	3	0.7508	-	FALSE	FALSE	TRUE	TRUE	40751.8	51769.4	42055.7	21713.3	42033.5	41688.6	28307	22795.8	57650.4	52688.7	47988.9	36863.1	77588.6	89204.7	76728.3	103009	63184.4	31686.8	69366.2	76943.6	53405.5	51356.7	52473.1	90705	-	-
MW0123754	Doramapimod	Heterocyclic compounds	Heterocyclic compounds	C31H37N5O3	3	0.7495	-	TRUE	TRUE	TRUE	TRUE	105913	148651	193423	344974	229389	201050	108737	122763	125339	90459.7	40392.5	31548.4	47262.8	65784.5	187924	108699	86860.4	86425.2	32281.3	18559.6	19695.1	18993.5	19246.4	18059.1	-	-
MW0145474	Arg-Phe-Val-Asp	Amino acid and Its metabolites	Small Peptide	C24H37N7O7	3	0.7484	-	FALSE	FALSE	TRUE	TRUE	47954.9	52251.1	56742.8	47208.2	50228.5	41068.4	41176	36830.4	57214.3	54575.1	43680.5	29767.7	33122.6	32129.1	20334.5	25499.8	16350.5	22760.4	28599.8	21406.8	20498.8	22543.7	21329.8	20971.2	-	-
MW0152957	Lys-Glu-His	Amino acid and Its metabolites	Small Peptide	C17H28N6O6	3	0.7483	-	FALSE	FALSE	TRUE	TRUE	93490.5	102325	96724.2	93238.5	101224	101153	94432.6	86435.8	105709	106274	98525.3	102524	158808	174787	136929	160235	130820	137103	167108	155502	140391	134355	144432	164910	-	-
MW0105788	Asn-Phe	Amino acid and Its metabolites	Small Peptide	C13H17N3O4	3	0.7471	-	FALSE	FALSE	TRUE	TRUE	851.81	1121.45	1544.2	1106.87	1239.05	921.53	745.87	875.07	800.74	910.08	913.35	1222.5	2678.41	2252.18	1734.03	2415.59	2073.12	1435.07	1472.28	2470.18	2272.03	2520.76	3422.42	2742.23	-	-
MW0152480	Leu-Ser-Asn	Amino acid and Its metabolites	Small Peptide	C13H24N4O6	3	0.7458	-	FALSE	TRUE	TRUE	TRUE	21424.2	27611.1	24887.2	17042.9	18448.5	21960	18773.7	15822.9	23438.2	18116.1	27575.9	21500.5	62040.9	61329	31422.9	45493.7	53522.9	20880	80459.7	87136.3	87819.8	117559	132416	113852	-	-
MW0009064	Etilamfetamine	Benzene and substituted derivatives	Benzene and substituted derivatives	C11H17N	3	0.7456	-	FALSE	FALSE	TRUE	FALSE	23088.4	19761.9	19340.7	19594.4	20168.1	16647.2	15366.5	16494.6	20531	17310.2	21416.3	24433.5	21499.9	26140.8	22836.1	21416.4	21012	21888.8	19770.4	22382.3	20453.1	20443.9	23570.9	22700.7	-	-
MW0000244	Emetan, 6',7',10,11-tetramethoxy-	Benzene and substituted derivatives	Benzene and substituted derivatives	C29H40N2O4	3	0.7452	-	TRUE	TRUE	TRUE	TRUE	18559	28188	36023.8	60900.6	37257.8	30283.6	15504.7	21109.2	32921.9	17289.9	8803.18	7298.5	6572.7	8395.22	21466.9	16162.8	9566.93	13668.5	5683.77	4367.47	3631.7	3305.82	3679.49	2925.66	-	-
MW0054580	LPE(0:0/20:2)	GP	LPE	C25H48NO7P	3	0.7447	-	TRUE	TRUE	FALSE	TRUE	10100	20165.4	27559.5	24775.8	22382.9	17590	8365.09	10940.9	10761.7	13304.8	5633.67	8503.53	11795.8	7092.17	38640.5	10786.3	14438.1	18337.2	4631.98	5710.6	3138.05	3095.46	1138.23	863.25	C04438	ko00564
MW0057429	PC(20:5(5Z,8Z,11Z,14Z,17Z)/20:5(5Z,8Z,11Z,14Z,17Z))	GP	PC	C48H76NO8P	3	0.7445	-	FALSE	TRUE	FALSE	TRUE	67967.7	79406.6	78929.3	74826.7	69877.9	72256.1	70283.1	66084.6	75462.9	75835.6	79218.4	75833.3	85455.8	78845.1	98162.7	78324.4	77101.9	59040.6	64286.8	55332.9	67316.1	68879.8	67389.6	62994	C00157	ko00564,ko00590,ko00591,ko00592,ko01100,ko04723,ko05231
MW0003762	FD And C Green No. 1	Benzene and substituted derivatives	Benzene and substituted derivatives	C37H36N2O6S2	3	0.7431	-	TRUE	FALSE	TRUE	FALSE	7151.5	8638.05	8498.01	7267.34	7137.17	6833.96	3517.67	5636.63	6963.69	6998.88	6772.47	6719.94	4346.73	5592.2	4126.78	4226.42	5707.76	4956.13	5082.91	4035.99	4390.94	5330.59	4883.72	6062.56	-	-
MW0150412	Gly-Lys-Ala	Amino acid and Its metabolites	Small Peptide	C11H22N4O4	3	0.7428	-	FALSE	FALSE	TRUE	FALSE	3945.28	4929.46	4686.36	2921.24	3776.34	3086.96	3946.98	1953.13	4714.06	5024.11	3227.94	3136.23	1969.67	3735.73	2173.37	3165.73	1585.9	764.51	2787.47	4148.11	2646.23	870.49	3665.19	3971.91	-	-
MW0122340	7-[3-(Dimethylamino)propoxy]-6-Methoxy-2-(4-Methyl-1,4-Diazepan-1-Yl)-N-(1-Methylpiperidin-4-Yl)quinazolin-4-Amine	Heterocyclic compounds	Heterocyclic compounds	C26H43N7O2	3	0.742	-	TRUE	TRUE	TRUE	TRUE	27304.5	52382.6	72191.3	48362.5	50636.9	38278.2	22178.6	29572.9	38541.9	22415.7	13554	9658.44	6876.27	10385.6	14365.9	11855.6	7225.24	11129.6	5193.69	2922.86	1684.91	2718.65	4046.43	2291	-	-
MW0109704	2-[(2-Amino-3-hydroxypropanoyl)amino]-3-sulfanylpropanoic acid	Amino acid and Its metabolites	Small Peptide	C6H12N2O4S	3	0.7419	-	FALSE	TRUE	FALSE	TRUE	5072.48	4647.28	3705.36	2589.29	4106.74	4046.49	3686.85	3577.26	1641.64	3781.58	4462.47	4599.46	4764	6075.68	4733.87	4359.64	4147.95	3467.41	5699.32	6434.04	5883.38	6298.71	7309.8	6497.65	-	-
MW0013612	1-Palmitoyl-2-glutaryl-sn-glycero-3-phosphocholine	GP	PC	C29H56NO10P	3	0.7416	-	TRUE	FALSE	TRUE	FALSE	2829.81	4885.67	4499.9	6263.62	5749.83	3878.85	3506.24	3794.32	2297.63	1063.3	2087.33	701.51	1639.15	1314.6	677.63	707.49	2193.21	1259.92	1223.35	1143.19	994.28	1038.75	1681.37	1228.74	C00157	ko00564,ko00590,ko00591,ko00592,ko01100,ko04723,ko05231
MW0151053	His-Phe-Tyr	Amino acid and Its metabolites	Small Peptide	C24H27N5O5	3	0.7402	-	FALSE	TRUE	TRUE	TRUE	3460.85	2882.11	3227.1	2556.49	2916.26	3128.37	3736.31	2710.52	2930.04	3477.42	3575.63	2954.16	6335.17	5177.28	5515.96	5417.34	6209.48	4848.76	5005	4450.33	3594.38	3348.95	3495.3	5236.06	-	-
MW0152969	Lys-Glu-Tyr	Amino acid and Its metabolites	Small Peptide	C20H30N4O7	3	0.7402	-	FALSE	TRUE	TRUE	TRUE	48911	56231.4	41897.1	36364	43821.9	41361.6	42340.2	36039.1	51243.2	50570.2	56065.9	48932.8	68892.2	64883.8	43156	59872.3	49228.9	51414.2	81888.9	83631.8	77747.1	85603.9	104407	94796.7	-	-
MW0109613	Ser-Glu-Lys	Amino acid and Its metabolites	Small Peptide	C14H26N4O7	3	0.7401	-	FALSE	FALSE	TRUE	FALSE	1259.6	1252.7	2168.89	1743.66	1876.09	2075.22	966.96	1701.26	2815.48	1931.46	2530.79	2284.73	2539.84	3124.18	2001.45	2012.14	2281.81	2509.64	2611.87	2066.84	1326.09	1907.47	2736.74	1924.72	-	-
MW0151074	His-Ser-Gln	Amino acid and Its metabolites	Small Peptide	C14H22N6O6	3	0.7399	-	FALSE	TRUE	FALSE	TRUE	2826.57	2898.68	2567.12	2542.25	2141.99	2330.76	2537.05	2404.79	1909.48	2970.83	3077.48	2813.55	3060.33	2975.53	2126.61	2872.18	3048.38	2981.45	3323.64	2999.4	2924.93	3383.65	3596.22	3788.45	-	-
MW0124774	Medazepam	Heterocyclic compounds	Heterocyclic compounds	C16H15ClN2	3	0.7397	-	FALSE	FALSE	TRUE	TRUE	2376.69	2581.52	2093.84	1259.25	2390.49	2193.17	1835.57	867.48	2964.51	2784.1	2700.08	1961.81	5495.56	5091.09	4029.32	5660.1	4317.51	4502.1	4859.21	5754.97	4157.04	3843.88	4693.3	5681.5	-	-
MW0124887	JWH 122 8-methylnaphthyl isomer	Aldehyde,Ketones,Esters	Ketones	C25H25NO	3	0.7376	-	FALSE	TRUE	TRUE	TRUE	287721	311938	304577	254948	224411	257888	272302	240278	311743	307463	355144	304266	474084	496323	294116	359891	405442	247887	673613	736933	830628	1.11515e+06	1.41871e+06	956968	-	-
MW0153125	Lys-Ser-Asp-Glu-Met	Amino acid and Its metabolites	Small Peptide	C23H40N6O11S	3	0.7371	-	FALSE	TRUE	TRUE	TRUE	4949.25	6566.29	9322.74	3788.58	6843.21	5964.29	5095	3722.31	8421.07	7428.15	8884.09	6401.17	14032.4	12228	8166.43	12248.5	13250.2	9505.74	18467.5	25394.6	17086.5	24211.8	23646.4	26246.3	-	-
MW0150826	His-Ala-Ser-Leu-Asp	Amino acid and Its metabolites	Small Peptide	C22H35N7O9	3	0.737	-	FALSE	FALSE	TRUE	TRUE	5086.35	4656.79	7616.51	4416.07	5976.65	6139.99	7100.52	4583.75	5230.65	6684.64	8635.11	5014.64	17382.6	13222.5	8643.12	15601.4	19163	38338.3	9514.48	6603.51	8582.22	11988.2	8814.59	9429.25	-	-
MW0145669	Asn-Arg-Gln	Amino acid and Its metabolites	Small Peptide	C15H28N8O6	3	0.7364	-	TRUE	FALSE	TRUE	TRUE	223508	196422	160075	150465	172410	148131	144495	133736	174966	146483	126272	88477.6	92118.3	93519.9	70406	81256.8	50423.9	87039.9	77623.6	73288.7	64485.9	75454.5	71086.2	73816	-	-
MW0107891	Lisinopril	Amino acid and Its metabolites	Small Peptide	C21H31N3O5	3	0.7354	-	TRUE	TRUE	TRUE	TRUE	226127	256781	243554	240813	134952	196091	169350	160188	130919	135249	138962	121692	92113.6	87095	54706.7	135575	99879.5	75602.1	182970	173082	270356	324113	416706	338691	-	-
MW0106365	4-Azaniumyl-4,5-dihydro-1,2-oxazol-3-olate	Organic acid and Its derivatives	Organic acid and Its derivatives	C3H6N2O2	3	0.7339	-	FALSE	FALSE	FALSE	TRUE	2119.25	2355.3	2503.31	2228.35	2239.12	2184.81	1689.79	1850.38	2030.52	2191.55	2324.2	2114.63	2732.19	2897.47	2310.9	2989.64	2394.14	1979.35	2685.72	2616.62	2440.5	2390.44	2994.81	3288.18	-	-
MW0145405	Arg-Ile-Val-Leu-Val	Amino acid and Its metabolites	Small Peptide	C28H54N8O6	3	0.7335	-	FALSE	TRUE	TRUE	TRUE	24392.1	20920.2	15060	14606.9	15594.1	16417	16701.8	16049.1	17772.6	22897	11236.6	11149.3	12115.4	14426.5	8424.02	11427.1	11030.8	15513.6	10569.8	9931.08	8694.24	9348.43	7128.1	6859.22	-	-
MW0107077	Gly-Leu-Met	Amino acid and Its metabolites	Small Peptide	C13H25N3O4S1	3	0.7325	-	FALSE	TRUE	FALSE	TRUE	4669.09	6685.65	5271.46	4564.94	3908.94	5147.39	3734.98	3837.59	4369.16	4545.74	6105.48	4905.92	7385.35	7563.67	3756.88	6420.45	6421.83	4411.14	9653.75	9935.12	10402.6	13610	16540.4	9309.73	-	-
MW0152195	Leu-Ala-Asn-Phe-Lys	Amino acid and Its metabolites	Small Peptide	C28H45N7O7	3	0.7323	-	TRUE	FALSE	TRUE	TRUE	35140.6	28034.5	31570.5	36007.1	40183.3	36563.1	34580.5	8370.83	27273.9	23596.3	11296.4	6350.19	6850.87	11252.8	7979.86	6709.64	9070.09	5538.34	9979.85	4973.33	6066.96	4294.6	3839.39	4541.39	-	-
MW0109770	N-Stearoylglycine	Amino acid and Its metabolites	Amino acid derivatives	C20H39NO3	3	0.732	-	FALSE	FALSE	TRUE	TRUE	15023	24448.2	26499.3	24926.7	33742.2	25123.5	21208.2	18021.6	20175	2865.93	51143	56703.4	51798	56938.8	56263.1	59327.9	55884.6	54523.6	58538.2	53007.7	52683.4	52354.6	60624.9	55297.5	-	-
MW0157866	Thr-Val-Lys-Glu	Amino acid and Its metabolites	Small Peptide	C20H37N5O8	3	0.7317	-	FALSE	TRUE	FALSE	TRUE	54687	55268.3	44352.9	36019.6	43472.9	45624.7	40322.5	37722.1	53431.5	55287.3	54983.4	52192.2	67978.6	69558.6	38845.4	57510.1	49228.5	52358.5	85272.4	72685.6	72352.4	80299.6	97866.1	90948.3	-	-
MW0142253	2-Arachidonoylglycerol-d8	Others	Others	C23H38O4	3	0.7317	-	TRUE	TRUE	FALSE	TRUE	9589.89	27827.5	28475.9	24118.7	26014.7	29902.6	11015.8	9847.8	19761.9	22126.2	15026.1	18026	9817.77	35225.2	30470.7	65845.1	17463.9	22973.2	17034.2	7157.65	6752.68	4856.29	14329	6661.83	-	-
MW0149775	Gln-Phe-Glu-Lys	Amino acid and Its metabolites	Small Peptide	C25H38N6O8	3	0.7307	-	TRUE	FALSE	TRUE	FALSE	12313.1	21225.4	25635.6	36136.1	23789.3	15484.9	10595.5	12491.7	12566.7	4801.53	1544.82	2024.75	1597.18	1337.58	7572.32	2846.95	2853.08	1472.65	1600.79	1354.6	3447.41	5643.45	3855.98	1167.46	-	-
MW0157543	Thr-Arg-Cys	Amino acid and Its metabolites	Small Peptide	C13H26N6O5S1	3	0.7306	-	FALSE	FALSE	TRUE	TRUE	5924.08	6330.26	5268.51	4924.69	6243.72	5256.55	4919.47	4601.7	7191.63	7507.74	6546.13	6063.4	3552.63	4135.98	3939.9	4444.12	4289.03	1178.31	3632.03	2698.62	2736.22	3103.55	2778.4	2841.11	-	-
MW0156129	Prostaglandin F2 Ethanolamide-d4	Hormones and hormone related compounds	Hormones and hormone related compounds	C22H35D4NO5	3	0.7301	-	FALSE	TRUE	FALSE	TRUE	16487.2	32245.9	33559.7	28587.2	31513.3	30567	14684.4	18389.3	24769.7	30594.2	22727.8	24712.5	17134.4	36636.2	41395.6	56101.7	24634.1	24762.6	21413.3	13652.2	8412.81	5755.13	17592.1	12742.5	-	-
MEDP1381	Carnitine C20:2	FA	CAR	C27H49NO4	3	0.7289	-	FALSE	FALSE	TRUE	TRUE	4887.53	4871.55	5559.46	2921.13	7271.69	5402.93	5722.86	2995.88	3269.35	5850.27	2006.15	2896.72	6327.22	8466.6	8156.7	10297	7009.87	6891.91	6859.58	5751.35	6281.25	6432.42	7738.27	5781.06	-	-
MEDP1446	Octadecadienamide	Alcohol and amines	Amines	C18H33NO	3	0.7281	-	FALSE	FALSE	TRUE	FALSE	26294.3	15903.5	29643.3	55361	17131.4	36519.5	12911.1	14930.9	33232	14795.9	52807.1	7205.84	14332	14358.2	11211.8	9276.12	3108.43	2529.66	4197.74	1980.67	5556.65	2795.47	13167.3	1371.77	-	-
MW0158995	Val-Glu-Phe-Asp	Amino acid and Its metabolites	Small Peptide	C23H32N4O9	3	0.7276	-	FALSE	FALSE	FALSE	TRUE	1945.66	2563.02	2088.51	2821.97	1649.46	1119.14	3242.21	2259.12	1515.41	1317.8	2930.83	2623.31	5527.93	3198.63	1508.88	3162.33	5238.04	462.25	7212.68	2487.92	5108.06	6868.49	9863.95	4086.95	-	-
MW0106582	Egtazic acid	Organic acid and Its derivatives	Organic acid and Its derivatives	C14H24N2O10	3	0.727	-	FALSE	TRUE	FALSE	TRUE	1891.64	1786.96	1600.17	1878.38	1762.29	1460.45	1297.1	828.17	2557.52	1775.77	2507.33	1380.23	3852.03	1286.63	1482.01	2621.97	1700.95	1902.45	3396.89	3464.61	3057.66	3341.92	4095.75	4997.3	-	-
MW0131362	3-(4-Hydroxyphenyl)chroman-7-ol	Benzene and substituted derivatives	Benzene and substituted derivatives	C15H14O3	3	0.7248	-	FALSE	TRUE	TRUE	TRUE	636.52	499.2	881.13	648.35	651.49	562.78	501.23	550.02	600.57	799.07	845.37	586.25	972.43	1181.32	733.74	1298.64	916.33	614.95	1697.51	1244.29	2962.6	3841.65	4296.58	1872.18	-	-
MW0145477	Arg-Pro-Asp	Amino acid and Its metabolites	Small Peptide	C15H26N6O6	3	0.7245	-	FALSE	FALSE	TRUE	TRUE	11502.2	15258.1	10590.5	11633	11336.5	10910.4	9239.65	9386.67	12802.4	10656.6	8931.98	5520.01	5468.65	7500.92	5944.71	8183.35	5900.92	6346.02	7738.62	4060.83	6921.29	4722.9	5359.97	5259.91	-	-
MW0131586	3,4,5-trihydroxy-6-({7,12,17-trihydroxy-3,4-dimethoxy-11-oxotricyclo[12.3.1.1(2),]nonadeca-1(17),2(19),3,5,14(18),15-hexaen-5-yl}oxy)oxane-2-carboxylic acid	Others	Others	C27H32O13	3	0.7241	-	FALSE	TRUE	FALSE	TRUE	3544.88	3938.98	3239.23	2201.93	2974.79	2914.96	2787.19	2401.27	3712.92	3041.32	3255.12	3241.46	3434.98	3394.04	2454.37	2588.5	3071.3	3252.44	3997.13	3320.53	3502.15	3510.22	4306.84	4814.71	-	-
MW0125813	Nimustine	Heterocyclic compounds	Heterocyclic compounds	C9H13ClN6O2	3	0.724	-	FALSE	TRUE	TRUE	FALSE	684.42	844.65	557.94	656.47	471.83	676.29	582.89	673.56	505.68	702.68	733.3	722.32	2119.83	1745.58	1088.06	1902.37	1591.31	1472.94	555.67	841.09	1208.65	596.19	632.85	740.42	-	-
MW0159146	Val-Pro-Trp	Amino acid and Its metabolites	Small Peptide	C21H28N4O4	3	0.7226	-	FALSE	FALSE	FALSE	TRUE	113259	97968.9	110807	99695.9	95394.7	105258	94136	93142.6	103104	96075.1	106879	99385.5	95474.8	91452.1	76851.9	96639.3	88058.1	113533	94572.1	89994.1	81132.5	81265.1	86410.2	83244.1	-	-
MW0158969	Val-Gln-Ile-Asp	Amino acid and Its metabolites	Small Peptide	C20H35N5O8	3	0.7201	-	FALSE	TRUE	FALSE	TRUE	17238.3	16759.5	13581.6	11766.4	14760	11828.3	11909.7	10619.1	15373.6	14106.4	15383.8	16597.7	19820.7	19617.6	14597	16827.4	14173.4	16891.6	24685.1	21287.3	25539.5	24129.1	28488.2	25955.8	-	-
MW0141407	15(R),19(R)-hydroxy PGF2	Hormones and hormone related compounds	Hormones and hormone related compounds	C20H34O6	3	0.7185	-	FALSE	TRUE	TRUE	TRUE	30599.6	31903.4	29476.8	22108.3	28178.5	27378.5	25800	25456.9	33850.2	30519.3	31538.2	31595.9	21070	24154.6	17914.2	24179.6	20866	25554.4	17987.6	14179.4	4442.55	4365.69	6319.09	11646.3	-	-
MW0048962	Clupanodonyl carnitine	FA	CAR	C29H47NO4	3	0.718	-	FALSE	TRUE	TRUE	FALSE	11661.3	14299.5	17250.7	15194.6	20329.7	15997	13483.5	9716.64	17829.7	19897	15268.1	13038.5	21773.8	29886.3	21646.5	32384.8	24343.9	24247.5	18125.7	17063.1	18544.1	20652.3	23193.7	18797.6	-	-
MW0009338	Parecoxib	Benzene and substituted derivatives	Benzene and substituted derivatives	C19H18N2O4S	3	0.7166	-	FALSE	FALSE	TRUE	FALSE	1.08916e+06	748852	556056	841167	2.30864e+06	378654	1.24982e+06	924683	1.02037e+06	46752.9	2.36549e+06	2.62267e+06	2.39579e+06	2.63356e+06	2.60231e+06	2.74406e+06	2.5848e+06	2.52185e+06	2.70754e+06	2.45174e+06	2.43674e+06	2.42153e+06	2.80405e+06	2.55765e+06	-	-
MW0157804	Thr-Ser-Thr	Amino acid and Its metabolites	Small Peptide	C11H21N3O7	3	0.7162	-	FALSE	FALSE	TRUE	FALSE	142024	171765	162085	150957	150003	147174	123425	120254	163955	160658	152030	150530	150940	144409	118937	147225	129984	134051	137444	132945	122420	135504	158234	124013	-	-
MW0153501	Met-Arg-Val	Amino acid and Its metabolites	Small Peptide	C16H32N6O4S1	3	0.7162	-	FALSE	FALSE	FALSE	TRUE	4741	5928.46	6611	4987.75	4364.48	5271.92	5532.35	4939.6	4703.07	5107.86	5561.25	4102.58	5353.43	5573.87	4307.36	6306.04	7058.4	10894.2	7351.95	12771.2	7009.39	7424.91	11013.8	16407.8	-	-
MEDP1385	Carnitine C17:1:DC	FA	CAR	C24H43NO6	3	0.7161	-	TRUE	FALSE	TRUE	TRUE	1.31575e+06	1.85224e+06	1.52689e+06	1.28577e+06	1.30291e+06	1.3027e+06	1.1573e+06	1.0903e+06	1.31003e+06	1.18466e+06	854433	640379	548823	652621	441224	617163	472371	524688	596968	518535	544925	509427	685515	497335	-	-
MEDP1124	15-Hydroxy-5,8,11,13-eicosatetraenoic acid	FA	Oxidized lipids	C20H32O3	3	0.716	-	TRUE	TRUE	TRUE	TRUE	6091.44	5482.73	5688.64	4792.22	4947.72	4415.93	4863.46	4809.16	4155.67	4503.78	4454.27	4053.52	2946.05	3298.1	3079.63	2989.03	2324.73	2970.77	3016.21	3352.38	3200.07	3487.7	3192.53	3511.02	-	-
MW0146238	Asp-Pro-Gly	Amino acid and Its metabolites	Small Peptide	C11H17N3O6	3	0.7152	-	FALSE	TRUE	TRUE	TRUE	35756.5	41346.8	34107.2	29867.2	28655.6	28269.5	30661.2	37956.3	31645.2	27056.6	19718.7	20984.3	15783.9	14356.4	10902.2	12238.5	11566.7	13942.6	12812.9	17779.7	16062.3	19795	20563.9	15807.9	-	-
MW0015770	Grayanotoxin I	Aldehyde,Ketones,Esters	Esters	C22H36O7	3	0.7138	-	FALSE	FALSE	TRUE	FALSE	1333.49	1040.09	1626.96	1371.58	1043.08	868.31	1029.44	1068.86	1049.94	1423.08	2203.85	735.46	2759.36	2671.02	1537.55	1670.5	1370.47	2391.66	3153.29	3155.75	3455.98	698.43	5253.47	1721.67	-	-
MW0144456	Ala-Ala-His	Amino acid and Its metabolites	Small Peptide	C12H19N5O4	3	0.7133	-	FALSE	FALSE	TRUE	FALSE	6606.16	8194.22	7785.15	6653.84	6897.09	7333.28	3859.59	4370.46	5727.17	6390.95	7879.57	6998.33	5384.13	7281.76	5581.5	6667.9	4647.3	6516.28	7021.25	4748.67	3717.54	4791.31	5895.42	8272.99	-	-
MW0158218	Trp-Phe-Met	Amino acid and Its metabolites	Small Peptide	C25H30N4O4S1	3	0.7132	-	FALSE	FALSE	TRUE	TRUE	5497.68	7633.36	7718.01	6253.22	5782.74	5925.38	4408.7	5683.93	6474.39	6136.78	6671.32	6582.47	5883.35	6241.71	4364.79	5326.56	3712.29	4571.62	4967.96	5779.92	3758.56	3557.74	4430.13	5480.04	-	-
MW0158188	Trp-Leu-Lys-Ser-Asn	Amino acid and Its metabolites	Small Peptide	C30H46N8O8	3	0.7122	-	FALSE	FALSE	TRUE	FALSE	34479	40370	45015.8	28883.7	36001.5	34068.1	37824.1	29034.8	42600	40617.9	40316.8	34686.7	45743.1	44272.2	40010.7	46907.5	45992.5	57276.5	48845.7	44370	32742.8	33857.5	36874.4	47691	-	-
MW0155687	3,3',3'',3'''-(7S,8S,12S,13S,14R,15S)-2,7,12,18-tetrakis(2-carboxyethyl)-3,8,17-tris(carboxymethyl)-15-hydroxy-8,13,15-trimethyl-7,8,12,13,14,15,20,24-octahydroporphyrin-13(1),14-carbolactone	Heterocyclic compounds	Heterocyclic compounds	C43H50N4O17	3	0.7121	-	FALSE	TRUE	FALSE	TRUE	3714.06	4261.75	4292.62	3156.95	3773.82	3355.47	3443.89	2462.91	4603.85	3847.13	4385.91	3637.23	4964.44	6803.6	2748.96	5868.3	3522.77	4499.51	7654.4	6508.18	5913.25	5995.7	9289.86	6098.67	C06406	ko00860,ko01100,ko01240
MW0156992	Serylarginine	Amino acid and Its metabolites	Small Peptide	C9H19N5O4	3	0.7115	-	FALSE	FALSE	TRUE	TRUE	156308	166667	175488	181896	172958	153568	169212	173930	162028	155518	150187	163676	115056	102072	107760	98232.1	117238	94936.6	93277.7	116478	95935.9	80116.7	75232.2	125586	-	-
MW0145822	Asn-Lys-Ala-Val-Gly	Amino acid and Its metabolites	Small Peptide	C20H37N7O7	3	0.7107	-	FALSE	TRUE	FALSE	TRUE	176992	230684	52626.4	172951	56269.8	118072	173574	113105	75318.9	212007	124278	219184	199210	134445	135322	110231	58398.3	110413	295601	228265	181048	292785	408482	380526	-	-
MW0155842	Pro-Gln-Val	Amino acid and Its metabolites	Small Peptide	C15H26N4O5	3	0.7104	-	FALSE	TRUE	TRUE	TRUE	2979.61	4492.95	2894.79	4022.48	3063.97	2821.64	3114.01	3806.01	4507.88	3061.32	3883.17	3344.65	6409.53	8304.58	4824.98	5945.46	6210.83	4041.09	10473.1	12864.3	12362.5	14659	19771.1	14863.9	-	-
MW0147548	cis-4,10-13,16-Docosatetraenoic Acid methyl ester	Aldehyde,Ketones,Esters	Esters	C23H38O2	3	0.7094	-	TRUE	FALSE	FALSE	FALSE	2030.86	1985.18	1493.95	1294.66	1455.6	1858.87	1727.89	1713.52	2459.46	2481.49	2469.69	2290.82	2186.52	2797.28	1669.03	2790.74	1534.32	2697.93	2302.24	1693.35	1357.76	2244.87	2537.76	2021.98	-	-
MW0126996	Zaltoprofen	Heterocyclic compounds	Heterocyclic compounds	C17H14O3S	3	0.7048	-	FALSE	FALSE	TRUE	FALSE	7740.78	8604.87	5839.83	5371.51	3494.07	5333.77	6377.15	4220.66	6722.92	16161.7	4157.41	4082	3513.67	3134.82	839.65	4143.62	2541.89	3968.85	3829.1	3147.7	3412.39	4058.06	4956.26	2901.61	-	-
MW0141658	18-Oxooleate	FA	Oxidized lipids	C18H32O3	3	0.7043	-	FALSE	FALSE	TRUE	TRUE	6296.84	8166.94	5837.36	3579.99	5763.63	4379.8	4218.46	4076.69	7013.62	5425.71	4066.5	2208.34	4412.3	3537.33	1703.03	2736.63	2118.38	3338.22	2813.13	2533.57	936.44	2410.25	3142.67	1722.61	C19617	-
MW0152151	Laurencione diacetate	Aldehyde,Ketones,Esters	Ketones	C9H12O5	3	0.7003	-	FALSE	FALSE	TRUE	TRUE	66152	55502.5	47925.1	36269.6	36038.2	43893.2	61874.1	64251.9	46791.2	83831.1	32760	29445.6	31500.8	24423.7	26604.1	25759.7	27816.9	31182.5	28970.3	27273.5	36055.8	32436.1	27586.5	29506.1	-	-
MW0159028	Val-His-Phe	Amino acid and Its metabolites	Small Peptide	C20H27N5O4	3	0.7001	-	FALSE	TRUE	TRUE	TRUE	2881.94	3183.14	2830.1	2918.39	2637.84	2300.06	2600.13	2395.2	1252.7	2224.65	2718.16	2581.76	7823.64	7880.68	5130.97	6962.53	6456.25	4265.54	8753.69	8647.89	9165.36	10709.3	13606.4	11153.9	-	-
MW0015472	9-nitro-9E-octadecenoic acid	FA	Oxidized lipids	C18H33NO4	3	0.6957	-	FALSE	FALSE	TRUE	TRUE	519816	617069	528389	491641	498691	495261	457120	470028	586923	542600	474244	378075	401227	412998	327353	392704	340490	390555	392332	373399	388647	376516	382154	346161	-	-
MW0059310	PE-NMe(15:0/20:4(8Z,11Z,14Z,17Z))	GP	PE	C41H74NO8P	3	0.6949	-	TRUE	TRUE	TRUE	TRUE	13460.9	22773.4	20598.1	16968.6	14536.3	18357.9	13530.8	10687.8	20026.1	9636.43	7242.4	4791.69	5860.32	9690.65	5706.37	4903.76	6609.73	6325.88	4711.02	5213	4696.44	3015.82	2693.79	1997.22	C00350	ko00563,ko00564,ko01100,ko04136,ko04140,ko04723,ko05130,ko05167
MW0145971	Asparagylaspartic acid	Amino acid and Its metabolites	Small Peptide	C8H13N3O6	3	0.6944	-	FALSE	FALSE	TRUE	TRUE	41190.5	27729.7	23544.3	33347.1	32039.8	28076.3	33910.2	24942.4	33590.5	25509.2	31124.6	32537	23655.4	21499.2	26643.4	22981.3	20027.5	11976.4	20311.3	27949.7	25369	29494.7	23456.4	20185.9	-	-
MW0159169	Val-Thr-Ala	Amino acid and Its metabolites	Small Peptide	C12H23N3O5	3	0.6922	-	FALSE	FALSE	FALSE	TRUE	5315.28	7551.42	8210.5	5855.23	6436.25	4840.62	3854.78	5044.23	7330.97	6644.19	5084.24	5217.51	10760.5	8575.48	8974.85	8561.26	5511.64	6755.88	11195.1	12667.3	7264.75	9785.28	8427.21	14368.9	-	-
MW0151134	His-Tyr-Phe	Amino acid and Its metabolites	Small Peptide	C24H27N5O5	3	0.6909	-	FALSE	TRUE	FALSE	FALSE	707.24	1274.34	759.33	689.08	424.31	534.2	353.99	740.94	941.62	802.05	961.39	1055.9	407.91	899.43	1032.31	745.4	842.3	400.55	486.3	2660.54	2793.99	669.66	3628	2516.36	-	-
MW0156786	Ser-His-Val-Lys	Amino acid and Its metabolites	Small Peptide	C20H35N7O6	3	0.6906	-	FALSE	TRUE	TRUE	TRUE	725.18	618.7	938.81	944.23	733.56	818.85	1139.85	488.38	487.4	634.31	1016.86	677.19	3229.63	4633.43	2928.54	4515.31	4051.99	2466.29	6181.68	6967.75	6699.81	7772.29	10442.1	8280.21	-	-
MW0154413	Neu5Gc2-6Gal1-4GlcNAcSp	Carbohydrates and Its metabolites	Sugar derivatives	C27H45N5O20	3	0.6877	-	FALSE	TRUE	FALSE	TRUE	5867.94	4646.41	4774.28	2491.9	2231.23	4879.26	4449.99	2033.57	5837.7	5215.72	6876.89	3677.14	6659.18	7793.98	3376.53	2783.25	5480.73	5025.49	10195.5	6259.7	8183.48	9518.57	7282.2	10118.3	-	-
MW0108000	Lys-Glu-Lys	Amino acid and Its metabolites	Small Peptide	C17H33N5O6	3	0.6875	-	FALSE	TRUE	FALSE	FALSE	13505.1	5281.26	11472.3	9033.32	9961.07	15397.5	8872.29	7594.59	13736.6	11380.1	42089.8	13214.5	6761.56	13188.5	9296.9	11050.4	25553.7	6663.32	17281.4	17803.4	16144.1	21926.4	27370.7	24204.1	-	-
MW0013327	25-Hydroxyvitamin D2-25-glucuronide	CoEnzyme and vitamins	CoEnzyme and vitamins	C34H52O8	3	0.6851	-	TRUE	TRUE	TRUE	TRUE	83892.8	108085	132458	240988	176663	187193	110533	97437.3	86643.3	59033	24951.9	24283.3	37750.4	32599	70609.3	41747.4	34863.3	42453.9	23352.7	18967.3	16839.2	14648.5	14786.6	14512	-	-
MW0169694	Proadifen	Benzene and substituted derivatives	Benzene and substituted derivatives	C23H31NO2	3	0.6846	-	FALSE	TRUE	TRUE	FALSE	81001.3	80611.3	60202.9	59237.3	61112.3	61683.6	60862.1	59618.8	76285.9	80267.1	61324.7	73015.3	55737.3	50142.6	48961.8	44936.6	45001.2	52840.7	72260.6	61362.2	56468.8	52635.7	61110.6	63914.5	-	-
MW0144599	Ala-His-Ser	Amino acid and Its metabolites	Small Peptide	C12H19N5O5	3	0.6838	-	FALSE	TRUE	FALSE	TRUE	4377.36	6722.8	7343.66	3702.34	6216.9	9015.04	4982.04	4683.41	7813.51	5887.16	7941.33	5511.57	12327.9	9765.12	6811.94	9465.94	11102.4	5108.59	14002.9	16785	16326.5	20797.2	19624.1	22678.2	-	-
MW0159199	Val-Trp-His	Amino acid and Its metabolites	Small Peptide	C22H28N6O4	3	0.6826	-	FALSE	TRUE	FALSE	TRUE	211113	242625	206740	165284	180060	195978	193232	159848	232429	222259	240745	218034	290783	307399	187841	254050	213839	217450	357955	356745	335773	349015	452514	420805	-	-
MW0128565	[2-(5,7-dihydroxy-4-oxo-2-phenyl-4H-chromen-8-yl)-3,5-dihydroxyoxan-4-yl]oxidanesulfonic acid	Organic acid and Its derivatives	Organic acid and Its derivatives	C20H18O11S	3	0.679	-	FALSE	TRUE	FALSE	TRUE	2761.52	1100.18	1942.81	2535.46	1725.57	1941.27	1446.63	1794.01	2126.44	1475.6	937.45	2727.24	3043.14	2215.9	1883.21	1767.11	1249.52	1643.35	2911.27	5731.71	2427.29	5350.83	2577.49	3501.15	-	-
MW0149403	Galb1-4GlcNAcb1-3Galb1-4Glcb-Sp	Carbohydrates and Its metabolites	Sugar derivatives	C28H48N4O21	3	0.6789	-	FALSE	TRUE	FALSE	TRUE	20832.4	26038.2	23066.9	15146.1	17375.7	20619.6	18859.6	17347.9	21609.5	22361	24743.3	21651.4	28987.7	26765.1	16955.2	24468.2	19370	19931.9	29212.7	31309.4	28507.5	33094.2	39052.4	31542.5	-	-
MEDL02209	Protopine	Aldehyde,Ketones,Esters	Ketones	C20H19NO5	3	0.6787	-	FALSE	FALSE	FALSE	TRUE	3.70166e+06	2.20576e+06	1.69635e+06	1.43114e+06	1.48862e+06	1.45126e+06	1.36838e+06	1.31153e+06	1.6325e+06	1.76702e+06	1.69341e+06	1.50369e+06	1.43267e+06	1.47715e+06	1.27719e+06	1.4669e+06	1.25006e+06	1.37601e+06	1.26895e+06	1.29286e+06	1.13598e+06	1.20828e+06	1.35844e+06	1.47694e+06	C05189	ko01100
MEDP1520	Carnitine C16:2-OH	FA	CAR	C23H41NO5	3	0.6778	-	FALSE	FALSE	FALSE	TRUE	760.13	735.62	762.71	643.07	608.78	583.45	655.07	692.26	481.35	564.15	690.34	575.75	1330.74	1879.14	869.61	900.12	414.41	899.08	938.88	1248.91	1048.23	2035.33	1797.4	1901.03	-	-
MW0108915	N-Stearoyltyrosine	Amino acid and Its metabolites	Amino acid derivatives	C27H45NO4	3	0.6761	-	FALSE	FALSE	TRUE	TRUE	13538.5	15829.2	19925.6	18121.1	19777.9	19819.1	16064.4	12346.9	20089.8	23088.9	18940	15560.5	33510.8	50563	39186.4	53088.1	45606	41588.3	34373.9	31041.8	36862.5	38644.1	44610.1	35321.3	-	-
MW0049590	1-(9Z-tetradecenoyl)-2-(9Z-hexadecenoyl)-sn-glycerol	GL	DG	C33H60O5	3	0.6744	-	FALSE	FALSE	TRUE	FALSE	22527.1	32079.7	25648.8	26131.7	22940.9	22950.1	23136.5	24201.9	24607.5	20418.6	6798.81	4696.81	5108.67	8114.64	4553.97	5294.96	6054.4	12255.7	14420.8	8696.79	7259.32	3603.2	5124.26	4402.82	C00641	ko00561,ko00562,ko00564,ko01100,ko04070,ko04730
MEDP1334	LPC(20:4/0:0)	GP	LPC	C28H50NO7P	3	0.6721	-	TRUE	TRUE	FALSE	TRUE	225208	312926	340132	575036	479816	360696	247551	295044	248551	256013	166272	137484	155060	210975	468570	292183	259414	317465	102207	88366.6	69813.3	74757	71451.2	83594	C00157	ko00564,ko00590,ko00591,ko00592,ko01100,ko04723,ko05231
MW0158142	Trp-Glu-Gln	Amino acid and Its metabolites	Small Peptide	C21H27N5O7	3	0.6706	-	TRUE	TRUE	TRUE	TRUE	3963.59	5007.84	4707.87	4427.57	5143.05	5267.72	6151.5	5253.51	7729.51	7210.47	7174.23	6087.21	7489.35	9003.64	6136.96	8097.32	6449.33	7658.89	7024.99	5902.03	1409.29	1953.25	841.95	4154.35	-	-
MW0151098	His-Thr-Lys-Lys	Amino acid and Its metabolites	Small Peptide	C22H40N8O6	3	0.6701	-	FALSE	TRUE	FALSE	TRUE	5388.67	5998.97	6114.75	5934.77	5033.97	4936.34	3586.33	5654.03	6614.83	6041.11	6067.86	5594.4	8808.63	6569.93	5175.1	5662.21	4538.5	4434.78	9190.83	8327.93	5688.46	9086.05	12550.4	11854.5	-	-
MW0146066	Asp-Cys-Asn	Amino acid and Its metabolites	Small Peptide	C11H18N4O7S1	3	0.6687	-	FALSE	FALSE	TRUE	TRUE	10464	10250.7	9842.97	8891.65	7644.74	9132.01	10628.3	9677.72	8071.2	7487.11	1121.34	855.9	1412.26	676.79	664.97	764.79	850.05	546.4	2440.29	1337.77	1298.64	1002.29	600.72	1328.5	-	-
MW0165461	(3S,7R)-11-methoxy-3,7-dimethyl-6,8,16,20-tetraoxapentacyclo[10.8.0.02,9.03,7.013,18]icosa-1,4,9,11,13(18)-pentaene-17,19-dione	Aldehyde,Ketones,Esters	Ketones	C19H16O7	3	0.6678	-	TRUE	FALSE	TRUE	TRUE	11143.1	10313.2	6641.22	8509.33	7276.67	5345.49	5568.92	6691.5	3474.7	4405.81	3330.01	4334.15	1806.16	1476.1	1340.66	1423.22	1016.63	3503.19	1944.09	2688.45	2912.98	2866.71	3301.36	2176.92	-	-
MEDP1322	LPC(22:5/0:0)	GP	LPC	C30H52NO7P	3	0.6677	-	TRUE	TRUE	TRUE	TRUE	257994	341322	412803	750631	577369	585020	347434	313255	270038	182050	87554.1	72780.9	116923	100411	223661	125959	108106	135252	71262.9	53796.9	49004.5	42324.4	48355.4	45882.1	C00157	ko00564,ko00590,ko00591,ko00592,ko01100,ko04723,ko05231
MW0048987	Colubrinic acid	Organic acid and Its derivatives	Organic acid and Its derivatives	C30H46O4	3	0.6665	-	FALSE	TRUE	FALSE	FALSE	2107.5	3517.89	4336.16	3159.03	3286.68	3548.14	5372.32	1141.94	4498.89	2986.69	2927.05	827.66	760.3	3729.96	4260.02	2369.45	2783.52	3303.13	1289.52	1289.49	1390.6	1625.05	988.08	1024.99	-	-
MW0013509	2-Hydroxy-4-oxo-5,12-heneicosadien-1-yl acetate	Organic acid and Its derivatives	Organic acid and Its derivatives	C23H40O4	3	0.6657	-	FALSE	FALSE	TRUE	FALSE	104888	48167.6	101710	120247	108667	129586	128572	23945.5	63077	114125	62759.2	15418.7	36495.2	29686.4	67356.2	17801.5	77044.2	6702.19	20730.9	20651.2	43449	7700.26	5523.48	64158.8	-	-
MW0160386	(2S,6S)-2,6-diaminoheptanedioate	Organic acid and Its derivatives	Organic acid and Its derivatives	C7H14N2O4	3	0.6636	-	FALSE	FALSE	TRUE	TRUE	3574.94	3688.03	1128.49	1199.91	1467.5	1385.42	2226.64	972.66	2267.84	3222.81	1661.79	1608.89	8768.6	3610.13	4358.27	4891.34	9902.23	5725.72	5063.92	6921.75	11352.9	6809.96	12003	7690.83	-	-
MW0061031	Pentadecanoylcarnitine	FA	Others	C22H43NO4	3	0.6616	-	TRUE	TRUE	FALSE	FALSE	29826.9	84768.3	89756.6	77543.1	86297.1	94318.5	30414.7	29843.3	63858	68250.5	47386.6	52931.1	36773.2	114401	105745	219731	60116.3	70979.4	51326.7	25533.8	23685.6	20440.8	53579.2	23808.3	-	-
MW0141636	17-phenyl trinor Prostaglandin E2 serinol amide	Hormones and hormone related compounds	Hormones and hormone related compounds	C26H37NO6	3	0.6592	-	FALSE	TRUE	FALSE	FALSE	60907.8	67953.5	60347.2	43672.5	53322.8	56047.4	51189.9	47401.1	62072.5	61292.4	69533	62332.8	59473.4	64428.6	45102.9	55362	48796.7	49424.8	65920	62568.5	53837.8	64830.6	77288.8	71350	-	-
MW0155764	Pro-Ala-Gly	Amino acid and Its metabolites	Small Peptide	C10H17N3O4	3	0.6569	-	FALSE	TRUE	TRUE	TRUE	1465.85	1249.86	1664.3	911.52	1588.9	1411.8	1831.23	1063.02	1106.17	1910.03	1972.12	1645.39	8059.01	7576.82	4791.52	6017.34	5242.02	5410.16	8529.19	7606.38	7183.96	7216.24	8534.74	8813.52	-	-
MW0139152	N-Hydroxy-3-(3-(hydroxyamino)-3-oxoprop-1-en-1-yl)benzamide	Benzene and substituted derivatives	Benzene and substituted derivatives	C10H10N2O4	3	0.6547	-	FALSE	FALSE	TRUE	FALSE	110588	108680	110195	100555	105732	98249.8	43190.6	104688	107383	98182.1	90165	86005.6	95280.7	90577.6	82272.2	80726.7	90966.7	90766.7	103855	93849.6	102247	97122.3	84018.5	91613	-	-
MW0156728	Ser-Glu-Gln-Lys	Amino acid and Its metabolites	Small Peptide	C19H34N6O9	3	0.654	-	TRUE	TRUE	FALSE	TRUE	258144	448891	941828	637821	854929	407691	238488	327865	362492	399831	153925	339002	558507	376816	502348	463911	307613	428882	152677	163585	145411	86796.9	124555	176793	-	-
MW0155258	Phe-Leu-Trp	Amino acid and Its metabolites	Small Peptide	C26H32N4O4	3	0.6535	-	FALSE	FALSE	TRUE	TRUE	3733.79	3888.04	4289.02	4051.9	3876.55	3639.85	3538.82	3874.33	4229.91	3749.42	4580.06	3896.98	3265.7	2927.55	2480.44	2739.99	2689.52	3180.4	2777.07	2508.74	2373.81	2512.54	2428.63	3239.59	-	-
MW0130021	2-(2,4-dihydroxyphenyl)-5,7-dihydroxy-3-(8-hydroxy-3,7-dimethylocta-2,6-dien-1-yl)-6-(3-methylbut-2-en-1-yl)-3,4-dihydro-2H-1-benzopyran-4-one	Others	Others	C30H36O7	3	0.6534	-	FALSE	TRUE	FALSE	FALSE	52163.9	27152.6	85017.1	56189.3	53728.3	230537	59842	104589	37182.3	28609.5	80046.1	14769.5	31086.8	75240.9	86154.1	139506	100545	88198	52026	41970.3	13885.9	8467.2	1590.44	37190	-	-
MW0149408	GalNAc(1-3)[Fuc(1-2)]Gal(1-4)GlcSp	Carbohydrates and Its metabolites	Sugar derivatives	C28H48N4O20	3	0.6461	-	FALSE	TRUE	TRUE	TRUE	7470.85	9782.36	8760.43	6043.98	6867.07	7181.49	7055.03	6056.68	9480.43	8348.76	10982.2	7295.63	11558.8	12522.3	7416.58	11297.8	9061.07	8828.09	15441.6	28022.3	16685.3	16847.6	17407.2	18732.6	-	-
MW0146901	Bufa-20,22-dienolide	Heterocyclic compounds	Heterocyclic compounds	C24H34O2	3	0.6458	-	FALSE	TRUE	FALSE	FALSE	5462.79	7470.82	5712.63	7733.16	3103.21	4112.97	4117.84	4429.47	4443.72	4963.72	5181.99	3384.73	6072.67	6131.44	4411.09	5287.7	4665.85	6210.55	5545.32	2230.59	876.68	2933.33	2132.66	3280.63	C16921	-
MW0134787	6-(8,8-Dimethyl-2-oxo-4-phenylpyrano[2,3-h]chromen-5-yl)oxy-3,4,5-trihydroxyoxane-2-carboxylic acid	Organic acid and Its derivatives	Organic acid and Its derivatives	C26H24O10	3	0.6455	-	FALSE	FALSE	TRUE	TRUE	5380.52	5964.07	5714.76	4389.04	5271.3	4970.97	4383.05	4333.22	5894.83	5898.92	6520.27	5656.63	3906.14	4279.11	2864.6	3753.37	2985.35	2867.66	3881.79	3416.58	2536.83	3090.22	4213.21	3983.24	-	-
MW0010951	(5Z,7E)-(3S,23S)-24-oxo-9,10-seco-5,7,10(19)-cholestatriene-3,23,25-triol 23-D-glucuronide	CoEnzyme and vitamins	CoEnzyme and vitamins	C33H50O10	3	0.6447	-	FALSE	FALSE	TRUE	TRUE	1841.49	2303.32	2122.06	5585.8	2853.92	2575.31	6424.57	3457.72	2429.98	1736.8	1416.05	56703.4	51798	56938.8	56263.1	59327.9	55884.6	54523.6	58538.2	53007.7	52683.4	52354.6	60624.9	55297.5	-	-
MW0058257	PE(18:1(9Z)/18:3(6Z,9Z,12Z))	GP	PE	C41H74NO8P	3	0.6428	-	FALSE	FALSE	TRUE	FALSE	1876.12	10973.7	1968.54	1259.43	874.5	1633.33	966.95	1644.04	1074.01	248636	493621	502477	193111	288329	195438	182939	136079	122624	66740.5	80345.2	163036	146521	159114	137279	C00350	ko00563,ko00564,ko01100,ko04136,ko04140,ko04723,ko05130,ko05167
MW0014132	3-Hydroxytridecanoyl carnitine	Organic acid and Its derivatives	Organic acid and Its derivatives	C20H39NO5	3	0.6423	-	TRUE	TRUE	TRUE	FALSE	2020.2	3049.51	1901.03	1369.37	1781.34	1549.5	1720.72	1127.99	1016.4	1364.23	849.55	933.72	882.32	460.81	674.46	668.14	823.49	1009.03	940.47	922.12	1698.68	849.55	1551.36	1045.42	-	-
MW0149385	Gal1-3GalNAc1-3Gal1-4Gal1-4GlcSp	Carbohydrates and Its metabolites	Sugar derivatives	C34H58N4O26	3	0.6414	-	FALSE	TRUE	FALSE	TRUE	5178.98	6580.18	5006.03	3624.51	5131.02	4866.48	4453.72	4225.31	6369.92	5372.29	6037.52	5893.76	6499.05	6486.48	4243.25	5198.25	4333.92	4490.71	6962.25	6362.94	6450.59	6737.62	8720.44	8290.96	-	-
MW0123366	Citbismine F	Heterocyclic compounds	Heterocyclic compounds	C36H34N2O10	3	0.6411	-	TRUE	FALSE	TRUE	TRUE	40849.1	29156.3	28501.9	20162.8	17916.8	17855.3	17743.6	19531.2	20941.2	17754.8	10441.7	2712.58	4115.12	6060.43	3491.08	5153.76	23632.3	23964.4	4516.09	655.37	8642.51	1394.4	8632.32	3666.79	-	-
MW0135111	6,11-dihydroxy-7-(4-hydroxy-3,5-dimethoxyphenyl)-3-[4-hydroxy-3-(sulfooxy)phenyl]-2lambda8-dioxatricyclo[7.3.1.0,(1)(3)]trideca-1(13),2,4,6,9,11-hexaen-2-ylium	Others	Others	C25H19O12S	3	0.6411	-	TRUE	TRUE	TRUE	FALSE	9135.87	8589.57	7961.29	6130.3	5325.51	5494.32	4759.95	5165.06	4155.09	3866.72	3866.84	4863.78	2172.35	1900.29	1717.19	1974.06	1338.92	1407.72	3167.94	3358	2647.29	3901.46	5161.44	4258.69	-	-
MW0150078	Glu-Lys-Leu-Thr-His	Amino acid and Its metabolites	Small Peptide	C27H46N8O9	3	0.6379	-	TRUE	FALSE	TRUE	TRUE	10927.8	12203.7	10082	10073.5	11336	10068.1	10263.5	8880.18	10322.1	8424.45	6555.45	5123.33	5812.68	5581.33	4646.45	1915.22	5307.58	7375.96	6020.96	5044.45	6080.66	5338.71	4441.8	3217.77	-	-
MW0056918	1,2-Dipalmitoleoyl-sn-glycero-3-phosphocholine	GP	PC	C40H76NO8P	3	0.6379	-	FALSE	FALSE	TRUE	FALSE	1066.05	3503.56	815.83	515.02	865.68	1492.22	743.92	1861.67	12757.5	225873	145914	189266	80491.5	21465.9	97572.2	81597.8	10387.5	46923.4	15387.2	59763.9	32319.1	122054	15519.9	58970.2	C00157	ko00564,ko00590,ko00591,ko00592,ko01100,ko04723,ko05231
MW0017024	Cervonyl carnitine	FA	CAR	C29H45NO4	3	0.6374	-	FALSE	TRUE	TRUE	FALSE	17745.8	18355	28541.6	18798.3	27353.2	24455.4	21283.2	15338.6	28794	34465.6	23833.3	19796	24584.9	35416.4	26937.7	36380.1	31322.4	31675.1	17917.4	17376.6	20179.5	15336.2	19509.8	17839.2	-	-
MW0144582	Ala-Gly-Leu-Val-Ser	Amino acid and Its metabolites	Small Peptide	C19H35N5O7	3	0.6363	-	FALSE	TRUE	TRUE	TRUE	1806.44	1714.64	1324.23	1359.51	847.63	1283.48	967.22	637.94	1039.72	2031.88	2178.91	337.93	2013.48	3706.73	2443.95	3348.22	3291.31	3168.49	5782.61	4761.29	10839.3	12240.6	12015.9	11027.8	-	-
MW0149386	Gal1-3GlcNAc1-3Gal1-4GlcNAcSp	Carbohydrates and Its metabolites	Sugar derivatives	C28H48N4O21	3	0.6357	-	FALSE	TRUE	FALSE	FALSE	13791.4	19005.8	17212	14374.9	15089.7	14335.5	19812.9	8546.98	18710.8	18715.2	29735.1	17455.3	19376.6	22041.5	12590.2	19709.9	21288.3	13151.3	26791.8	21623.7	19888	23038.2	33202.3	40812.7	-	-
MW0141992	2,3-bis-O-(geranylgeranyl)-sn-glycerol 1-phosphate	Organic acid and Its derivatives	Phosphoric acids	C43H73O6P	3	0.633	-	FALSE	FALSE	TRUE	TRUE	2806.81	3280.67	7850.91	5903.11	5020.81	5205.34	3462.43	4792.68	4302.86	5813.7	5336.57	884.84	24549	22427.7	13318.4	9537.71	21154.5	9252.76	7485.97	8382.85	12051.2	15882.4	6573.66	5417	C04638	ko00564
MW0145951	Asn-Val-His-Asp	Amino acid and Its metabolites	Small Peptide	C19H29N7O8	3	0.6322	-	FALSE	FALSE	FALSE	TRUE	139404	193604	216568	194922	161799	193084	131724	140272	194567	176280	172493	173529	171066	161076	123816	152662	111520	11340.9	138372	142898	102510	125910	145964	142456	-	-
MW0123010	Azobenzene	Benzene and substituted derivatives	Benzene and substituted derivatives	C12H10N2	3	0.6318	-	TRUE	FALSE	FALSE	FALSE	68753.4	72842.3	75292.9	67664.9	74482.5	75083.9	76000.1	76699.4	80565.6	77395.6	80411.5	77675	70504.4	80461.7	69304.7	80427.1	74725	30057.1	82087.7	76706.8	78890.4	76516	90801.7	78666.3	-	-
MW0151774	Iriomoteolide 1a	Heterocyclic compounds	Heterocyclic compounds	C29H46O7	3	0.6313	-	TRUE	FALSE	TRUE	FALSE	23227.4	33500.7	41691.8	31089.7	27130.7	28562.2	19073.9	11814.9	31657.9	9323.45	2625.77	1088.59	2365.95	3133.85	800.9	1118.33	968.69	1428.37	672.36	939.22	1642.88	1425.02	665.74	688.18	C20009	-
MW0015865	Arachidonoyl-1-thioglycerol	FA	Others	C23H38O3S	3	0.6306	-	FALSE	FALSE	FALSE	TRUE	4347.06	5582.94	4305.3	2837.41	4346.87	5514.02	4282.69	5245.42	6892.01	3649.02	1478.04	762.21	49123.9	483.84	53358.4	56265	52999.5	51708.7	55516	50271.1	49963.5	49651.7	57495	52442.7	-	-
MW0054746	Melleolide M	Aldehyde,Ketones,Esters	Esters	C23H29ClO7	3	0.6293	-	TRUE	FALSE	TRUE	TRUE	790396	697815	591773	488517	482648	460392	416996	427407	476696	312919	183005	100213	85654.4	80952	52511.8	58815.6	40287.3	65088.8	63889.5	71148.3	71744.4	82026.4	74287	64603.7	-	-
MW0112109	2-Decarboxybetanin	Others	Others	C23H27N2O11	3	0.6257	-	FALSE	FALSE	TRUE	TRUE	4005.09	4626.67	4627.9	4546.7	4076.15	4152.11	3667.77	3628.71	4310.02	4491.21	4134.11	3972.11	3451.43	3297.59	2847.15	2862.75	2825.91	3180.34	3004.76	2921.3	2092.45	2706.01	2629.94	2995.66	-	-
MW0057446	1-Docosanoyl-2-hexadecanoyl-sn-glycero-3-phosphocholine	GP	PC	C46H92NO8P	3	0.6253	-	FALSE	FALSE	TRUE	TRUE	714.27	770.3	497.36	742.59	531.21	1792.47	668.5	999.76	1002.26	846.96	21830.6	4007.47	6809.29	7946.68	16566.1	13755.7	16096.5	21951.6	12618.8	16286.3	19095.1	18694.1	22879.2	15923.5	C00157	ko00564,ko00590,ko00591,ko00592,ko01100,ko04723,ko05231
MW0148855	Ecdysone palmitate	Aldehyde,Ketones,Esters	Esters	C43H74O7	3	0.6243	-	FALSE	FALSE	TRUE	FALSE	13479	20030.8	10461.7	13892.4	15259.2	14225.7	17387.9	17064.7	15465.6	11413.7	1936.41	2322.97	3940.28	2787.49	2672.82	3234.74	2095.37	4779.32	5247.53	5021.4	6723.58	4565.26	4027	2610.5	C02681	-
MW0145733	Asn-Gln-Val-Lys	Amino acid and Its metabolites	Small Peptide	C20H37N7O7	3	0.6232	-	FALSE	TRUE	TRUE	TRUE	109036	121588	69465.9	79942.2	65598	60492.9	84962.3	77152.1	116104	62960.6	75406.6	64849	37163.6	88221.3	48016.7	50261.8	42369.8	41611.5	131560	90435.5	127174	151483	200817	129919	-	-
MW0144662	Ala-Lys-Gly-Lys-Ser	Amino acid and Its metabolites	Small Peptide	C20H39N7O7	3	0.6213	-	FALSE	TRUE	FALSE	TRUE	2628.47	4190.46	3615.57	2538.67	3269.64	3360.15	3275.35	4793.36	4231.68	3854.53	4177.1	2568.29	5600.16	4953.69	2909.58	3878.64	3556.54	2873.47	10023.4	9543.18	4918.25	5373.21	6695.56	5749.41	-	-
MW0128690	[3-(7-Hydroxy-4-oxochromen-2-yl)phenyl] hydrogen sulate	Organic acid and Its derivatives	Organic acid and Its derivatives	C15H10O7S	3	0.6205	-	TRUE	FALSE	TRUE	TRUE	16078.6	16753.2	17658.3	16698.7	16088.8	15753.8	15181.3	14743.7	16590.3	14795.3	14035.9	11853.4	11048.7	10954	9324.89	10439.8	9863.96	12250.3	11481.6	10722.8	12164.3	12748.8	13746.8	11081.8	-	-
MW0105496	Alanylarginine	Amino acid and Its metabolites	Small Peptide	C9H19N5O3	3	0.6194	-	FALSE	FALSE	TRUE	TRUE	211281	254256	234342	223595	219831	220495	188191	189875	229539	231839	233394	220376	215298	213452	180897	207851	181176	163141	195430	187074	173285	184670	222576	179845	-	-
MW0131321	3-(4-hydroxy-3-methoxyphenyl)-1-{2,4,6-trihydroxy-3-[3,4,5-trihydroxy-6-(hydroxymethyl)oxan-2-yl]phenyl}propan-1-one	Aldehyde,Ketones,Esters	Ketones	C22H26O11	3	0.6192	-	FALSE	FALSE	TRUE	TRUE	5464.83	5618.55	6019.96	5897.68	5961.54	5619.66	6008.4	5644.12	5242.47	5549.75	6551.2	5558.99	3072.43	2173.65	3543.91	3563.55	3967.93	4793.6	2975.57	3118.47	2901.42	2994.01	2219.64	3319.72	-	-
MW0014908	6-({1-[(2R)-3-[2-amino-3-methyl-4-(2-methyl-1,3-thiazol-4-yl)but-3-en-1-yl]-2-methyloxiran-2-yl]-10-carboxy-9-hydroxy-4,6,8,8-tetramethyl-7-oxodecan-5-yl}oxy)-3,4,5-trihydroxyoxane-2-carboxylic acid	Others	Others	C33H52N2O12S	3	0.6188	-	FALSE	FALSE	TRUE	TRUE	23304.6	32700	26284.9	21479.3	21806.8	26170.3	23472.7	21539	26537.2	23423	30849.2	26923	14057.2	15763.7	11265.5	12544.6	10580.1	13845.2	19051.4	14444.8	12145.5	12710.2	17333.9	17675.2	-	-
MW0155174	Phe-Glu-Gln	Amino acid and Its metabolites	Small Peptide	C19H26N4O7	3	0.6187	-	FALSE	TRUE	TRUE	TRUE	29680.5	32193.6	32049	30578	30402	28924.9	29657.7	27889.6	30143.6	31174.7	31398.6	28690.8	18321.3	17288.4	15931.2	16483.5	18114.2	15179.8	15017	15384	12752	12382.1	12712.6	18105.3	-	-
MW0149945	Glu-Asp-Gln-Asp	Amino acid and Its metabolites	Small Peptide	C18H27N5O12	3	0.6184	-	FALSE	FALSE	TRUE	FALSE	5450.42	8725	8924.22	6698.38	7280.45	8255.53	4981.45	4190.96	9000.74	8296.54	8039.56	7943.52	5148.84	4877.77	5949.23	6475.35	4955.92	4177.54	4502.56	5438.57	3762.05	6015.4	5724.86	7042.61	-	-
MW0009548	2-[4-[2-[(2,4-Difluorophenyl)carbamoyl-heptylamino]ethyl]phenyl]sulfanyl-2-methylpropanoic acid	Benzene and substituted derivatives	Benzene and substituted derivatives	C26H34F2N2O3S	3	0.6181	-	FALSE	TRUE	TRUE	TRUE	729.04	1566.91	920.63	642.85	829.01	1222.68	1242.34	1170.05	1492.68	1532.14	753.3	1337.97	3244.25	4204.55	5563.14	6609.49	4196.57	2855.36	4531.82	10505.7	9902.14	7295.62	5287.61	10881.1	-	-
MW0054571	LPE(0:0/18:0)	GP	LPE	C23H48NO7P	3	0.6175	-	FALSE	FALSE	TRUE	FALSE	3196.12	4074.54	8045.5	16856.5	15575.9	17858.9	16783.9	7304.88	20627	56812.8	60781.2	28664	24446.7	14003.5	55709.4	31940.4	84398.6	34923.7	43041.9	19752.5	9359.45	5484.59	4129.42	29034.1	C04438	ko00564
MW0107826	5S-Hydroxy-6R-(S-cysteinyl)-7E,9E,11Z,14Z-eicosatetraenoic acid, methyl ester	Aldehyde,Ketones,Esters	Esters	C24H39NO5S	3	0.6157	-	FALSE	FALSE	FALSE	TRUE	8010.7	11238.1	9528.96	8167.31	8983.65	9211.33	8318.98	7649.11	10404.7	9534.93	10705.7	9803.63	11500.3	13440.4	8307.85	11604.7	9870.12	9391.37	16695.2	12874.6	8483.11	10834.4	13790.9	14392.9	-	-
MEDP1343	LPC(0:0/18:3)	GP	LPC	C26H48NO7P	3	0.6138	-	TRUE	TRUE	FALSE	TRUE	16440.8	28358	34041.6	49424.5	40909.3	29807.7	24254.6	17220.1	22978.9	24445.4	16398.3	15940.1	15743.8	19148.3	47304.5	27303.9	27142.4	28651	7858.95	5816.7	5815.76	5979.09	7631.76	9131.68	C00157	ko00564,ko00590,ko00591,ko00592,ko01100,ko04723,ko05231
MW0141045	1,1,4,8-tetramethyl-cis,cis,4,7,10-cycloundecatriene	Others	Others	C15H24	3	0.6117	-	FALSE	FALSE	FALSE	TRUE	2269.91	3358.9	1676.1	2735.79	2803.56	2203.51	2754.17	2806.92	2082.16	2544.59	3168.75	2654.36	3720.54	3839.91	2528.23	3290.63	1925.43	2720.78	5019.39	3565.14	2931.91	2994.37	4120.89	4234.72	-	-
FDATN00872	Milbemycin A3 oxime	Others	Medicine	C31H43NO7	3	0.6112	-	TRUE	TRUE	TRUE	TRUE	986926	1.33427e+06	1.48142e+06	1805543	1.52815e+06	1.09142e+06	822220	1.11164e+06	1.02554e+06	570917	279694	231584	230175	305516	618729	378469	376931	392098	178347	148416	150082	141531	148777	152182	-	-
MW0053453	Ganoderiol I	Alcohol and amines	Alcohols	C31H50O5	3	0.6111	-	TRUE	TRUE	TRUE	FALSE	15243.2	15267.9	18788.3	18257.5	14553.9	19236.2	15335.4	5278.36	4246.59	6193.05	4312.75	960.31	3420.64	4580.11	4166.9	2890.39	3184.73	1223.25	1540.7	1898.27	2005.29	1710.3	978.04	1753.14	-	-
MW0110556	L-Alaninol	Alcohol and amines	Amines	C3H9NO	3	0.6095	-	FALSE	FALSE	TRUE	FALSE	9651.46	11070.3	10687.2	9611.21	10487.3	9659.89	8941.89	8135.48	10538.3	10077	10842	9742.11	8130.25	8858.14	7161.26	8872.27	7111.11	7593.53	8273.81	7623.15	7835.18	8444.96	10172	9659.18	-	-
MW0056843	1-Myristoleoyl-2-(1-enyl-palmitoyl)-sn-glycero-3-phosphocholine	GP	PC	C38H74NO7P	3	0.6078	-	FALSE	FALSE	TRUE	FALSE	10033.1	18089.6	10919.6	15022.4	10416.2	10322.6	10455.2	12256.3	10944.3	11976.3	2089.79	1832.26	3163.41	1863.24	1219.7	1763.75	2245.76	4383.41	8424.92	2893.21	3580.17	1600.72	1778.34	1546.14	C00157	ko00564,ko00590,ko00591,ko00592,ko01100,ko04723,ko05231
MW0124626	Khellin	Heterocyclic compounds	Heterocyclic compounds	C14H12O5	3	0.6066	-	FALSE	FALSE	TRUE	FALSE	8184.89	8674.82	4549.41	4140.21	4525.44	6417.17	7017.57	10089.7	6138.44	12256.5	3773.57	2928.79	2978.05	2513.05	2185.18	3753.36	2275.56	3426.15	3417.21	3289.59	3472.33	3381.93	3412.53	3045.6	C09010	-
MW0011745	Strophanthidin semicarbazide	Alcohol and amines	Polyamines	C24H35N3O6	3	0.6059	-	FALSE	TRUE	TRUE	TRUE	16456.5	22210	19210.6	17174.2	17044.8	17286.8	15907.1	16158	16906.9	16350.8	18645.3	16833.8	11310.5	12101.5	9803.78	10824.2	11667.8	9125.46	13284.3	13752.8	12801	13833.8	15258.4	17954.7	-	-
MW0147083	Carbaprostacyclin-biotin	Others	Others	C36H60N4O5S	3	0.6043	-	TRUE	TRUE	TRUE	TRUE	19267.6	29747.5	28869.5	23979	20347.8	24250.9	19203.8	12809.4	28254.3	14549.5	8134.14	5255.5	6962.23	10411.5	7525.84	5356.31	7254.43	6061.47	4628.75	5279.34	5061.62	2624.4	3962.28	4146.47	-	-
MW0152919	Lys-Cys-Asp	Amino acid and Its metabolites	Small Peptide	C13H24N4O6S1	3	0.5984	-	FALSE	TRUE	FALSE	TRUE	3483.48	2827.52	2807.15	6285.71	2311.29	1899.22	2383.07	1341.26	3358.03	2997.45	1714.25	4344.27	1819.18	2736.24	1694.99	1733.52	1380.67	1455.76	4367.94	3970.32	5415.8	8898.18	11876.5	7260.23	-	-
MW0103790	Benznidazole	Benzene and substituted derivatives	Benzene and substituted derivatives	C12H12N4O3	3	0.5984	-	FALSE	FALSE	TRUE	TRUE	9486.82	7552.04	6225.09	5029.41	5057.26	6064.75	8573.63	9163.91	7166.05	12014.6	4985.76	4124.75	4137.49	3383.59	3578.88	3687.73	4886.73	4933.75	3933.31	4501.64	5027.56	4493.93	3934.88	3273.1	-	-
MW0155824	Pro-Cys-Ser	Amino acid and Its metabolites	Small Peptide	C11H19N3O5S1	3	0.5978	-	FALSE	FALSE	FALSE	TRUE	4983.15	4854.41	5261.78	3556.94	4131.46	3809.19	3647.51	4220.48	5014.87	3766.05	4011.89	5239.04	3037.21	3292.93	3952.45	3531.31	3410.01	1019.14	2251.4	3624.92	2859.37	3278.58	3596.65	2680.4	-	-
MW0134831	6-(2,5-dihydroxy-4-{5-hydroxy-7-methoxy-4-oxo-6-[3,4,5-trihydroxy-6-(hydroxymethyl)oxan-2-yl]-4H-chromen-2-yl}phenoxy)-3,4,5-trihydroxyoxane-2-carboxylic acid	Organic acid and Its derivatives	Organic acid and Its derivatives	C28H30O18	3	0.5976	-	FALSE	FALSE	TRUE	FALSE	30740.3	39434.7	35404.3	31227.3	30151.1	34774.8	32071	27715	42797.9	41879.8	45913	40258.6	43353.2	57460.9	31100.1	46639.5	36783.8	51058	70439.1	60709.2	35801	36782	51699.8	59383.6	-	-
MW0157776	Thr-Pro-Asn	Amino acid and Its metabolites	Small Peptide	C13H22N4O6	3	0.5972	-	FALSE	FALSE	TRUE	TRUE	5633.65	6143.01	6140.13	5068.3	5329.73	5940.3	4645.31	4386.95	6126.37	6006.5	6426.01	4742.74	24329.1	22063.5	20047.3	28432.5	25256	13484.6	16160.9	19649.4	20615.9	23157.2	26175.5	22860.7	-	-
MW0123173	Buprofezin	Heterocyclic compounds	Heterocyclic compounds	C16H23N3OS	3	0.592	-	FALSE	FALSE	FALSE	TRUE	30382.2	37841.7	36553.9	29443.2	42358.8	34415.4	43159.6	31179.4	44449.3	51691	37667	41057.8	72798.7	24198.6	21081.8	23633.6	19972.8	28690.1	26321.1	22165.3	11971.9	14185.7	20102.2	25421.9	-	-
MW0061622	[(1R,2S,3S,4S,6R,7S,10S,11R,16R,17R)-2,16,17-trihydroxy-7,11-dimethyl-6-[(1R)-1-[(2R)-5-methyl-6-oxo-4-[[(2R,3R,4S,5S,6R)-3,4,5-trihydroxy-6-(hydroxymethyl)oxan-2-yl]oxymethyl]-2,3-dihydropyran-2-yl]ethyl]-12-oxo-5-oxapentacyclo[8.8.0.02,7.04,6.011,16]octadec-13-en-3-yl] acetate	Amino acid and Its metabolites	polypeptide	C36H50O15	3	0.5916	-	FALSE	FALSE	TRUE	TRUE	3575.47	4937.87	3596.05	3288.07	3180	3306.24	3529.86	3414.36	4153.66	3419.93	4965.75	3995.54	2260.24	2621.13	1848.26	2283.24	1916.34	2560.89	2657.24	2486.48	1559.29	2002.31	2783.01	2861.08	-	-
MW0112365	3,4,5-trihydroxy-6-({7-oxo-7H-furo[3,2-g]chromen-4-yl}oxy)oxane-2-carboxylic acid	Organic acid and Its derivatives	Organic acid and Its derivatives	C17H14O10	3	0.5912	-	FALSE	FALSE	TRUE	TRUE	8801.56	9731.94	10003.5	9219.38	9822.8	8852.25	8450.12	8632.92	9102.46	9674.85	9748.23	11501.6	7937.84	8277.69	7445.13	7381.25	7352.22	8471.24	7494.41	7843.73	7214.21	7970.48	8871.83	8905.05	-	-
MW0157419	Tetracenomycin D1	Benzene and substituted derivatives	Benzene and substituted derivatives	C19H12O6	3	0.5911	-	FALSE	TRUE	FALSE	FALSE	13913.6	17711.1	20265.9	15358.5	14881.3	15726.4	13745.1	11601.2	21373.5	16803.6	18720.5	11804.8	17084.7	17635.1	11743.4	18438.3	11940.9	18072.7	20423.1	19618.7	17010	19236.4	22466.8	22213.7	-	-
MW0014697	5alpha-Ethoxy-6beta-hydroxy-5,6-dihydrophysalin B	Heterocyclic compounds	Heterocyclic compounds	C30H36O11	3	0.5904	-	FALSE	FALSE	TRUE	TRUE	16497.8	12075.2	13371.5	13348	23868	13752	9516.7	9485.31	9804.73	8563.05	5086.92	23733.5	4085.81	4547.45	4866.26	8087.62	9511.91	9905.79	7363.43	1770.75	4145.8	1502.04	6202.21	2030.66	-	-
MEDP1895	Tyr-Phe	Amino acid and Its metabolites	Small Peptide	C18H20N2O4	3	0.5891	-	FALSE	FALSE	TRUE	TRUE	8283.49	9338.6	9166.49	8490.17	8318.08	8685.04	7366.25	8496.9	8696.75	8060.14	8293.13	8536.95	7926.68	8091.98	7628.37	7968.69	8139.8	8522.77	8222.04	7594.83	7209.2	7279.78	7851.14	6320.19	-	-
MW0142265	4-Carboxymuconolactone	Aldehyde,Ketones,Esters	Esters	C7H6O6	3	0.5889	-	FALSE	FALSE	FALSE	TRUE	28071.8	31608.5	27453.6	15124.6	20933.7	23737.4	19728.5	20025.1	25058.1	28954.8	23373.2	28535.3	21218.9	27094	16747.5	19148.1	10555.2	8545.31	18209.7	24652.9	13720.9	10332.2	19779.5	13275.8	C01278	ko01100
MW0067397	TG(14:0/22:2(13Z,16Z)/18:4(6Z,9Z,12Z,15Z))	GL	TG	C57H98O6	3	0.5878	-	FALSE	FALSE	TRUE	FALSE	2049.79	1284.29	1729.65	1243.3	1076.65	1553.85	544.84	1260.33	1325.47	1363.04	4561.94	13347.5	7035.6	4061.86	2818.34	2739.22	2404.81	5376.72	3529.11	8714.29	5372	7348.46	7821.52	5574.28	C00422	ko00561,ko01100,ko04714,ko04923,ko04931,ko04975,ko04977,ko04979,ko05417
MW0106003	N-docosanoylglycine	Organic acid and Its derivatives	Organic acid and Its derivatives	C24H47NO3	3	0.585	-	FALSE	FALSE	TRUE	TRUE	8313.95	21924.3	10942.8	9183.31	11251.2	9724.57	6865.32	7345.14	10335.4	8529.2	7898.04	7926.94	3330.53	5707.42	3170.12	6155.06	2421.29	4342.21	5231.39	4376.01	5675.3	4605.62	10038.4	3458.91	-	-
MW0140389	(3S,2'S)-4-Ketomyxol 2'-alpha-L-fucoside	Terpenoids	Terpenoids	C46H64O8	3	0.5848	-	TRUE	TRUE	TRUE	FALSE	19844.2	39620.9	32044.6	24947.8	22626.5	25668.9	15847.7	12087.7	28782.7	7873.91	3072.39	2647.28	3309.23	5006.98	1637.32	3059.77	2910.68	1581	2409.9	1456.18	1153.38	1669.31	964.51	996.77	-	-
MW0157788	Thr-Pro-Ser-Cys-Asn	Amino acid and Its metabolites	Small Peptide	C19H32N6O9S	3	0.5844	-	FALSE	TRUE	TRUE	TRUE	20005.1	25612.4	17463.4	16424.2	13197	12202.7	13355.7	14488	16192.3	11943.2	10161.2	9566.88	6735.08	6349.7	4220.62	1382.7	4483.09	6496.7	5282.06	8056.49	8015.65	8599.76	8962.94	7106.76	-	-
MW0141396	13((2R,3S)-3-Pentyloxiranyl)-8Z-tridecenoic acid	FA	Oxidized lipids	C20H36O3	3	0.5783	-	FALSE	FALSE	TRUE	FALSE	370066	509058	413434	582033	569272	581193	1.23888e+06	133649	115688	514895	509676	82497.7	86352.1	175240	366005	61750	381948	55635.1	74771.1	96099.4	174933	46013.2	27028.2	570783	-	-
MW0157648	Thr-Gly-Ile-Phe-Thr	Amino acid and Its metabolites	Small Peptide	C25H39N5O8	3	0.5763	-	FALSE	TRUE	FALSE	TRUE	42227	50933.2	50794.6	58789.3	62046.7	69548.6	65726.1	74877.5	85623.9	80642.2	61598.4	43801.2	56222.4	58229.2	46152.9	53771.3	46664.1	60258.7	53040.5	47144.3	45013.8	46513.6	39815.2	36020.3	-	-
MW0123457	14-Hydroxy-3,9-dimethyl-12-methylidene-5,8,10-trioxatetracyclo[9.3.1.01,9.02,7]pentadecane-6,13-dione	Heterocyclic compounds	Heterocyclic compounds	C15H18O6	3	0.5763	-	TRUE	FALSE	TRUE	TRUE	47418.7	46539.6	42202.6	32619.5	39537.5	35209.7	33202.4	32077.8	37592.2	33161.1	30372.3	21710	23284.9	23369.3	16474.4	19546	13276	20058.4	17697.4	16880.8	16313.1	16636.2	17404.8	17582.2	-	-
MW0155868	Pro-Gly-Leu	Amino acid and Its metabolites	Small Peptide	C13H23N3O4	3	0.5762	-	FALSE	FALSE	FALSE	TRUE	14280	13324.5	14627.8	10887.8	13230.6	13931.8	12002.2	12542	12498.3	14337.5	14146	11576.6	19270.5	16450.7	16644.9	19419.8	18489.9	38279.5	18921.8	17041.2	15923.6	16413.4	17703	17516.2	-	-
MW0050273	1-g-Linolenoyl-3-stearidonoyl-sn-glycerol	GL	DG	C39H62O5	3	0.5753	-	FALSE	FALSE	TRUE	FALSE	12014.4	20161.5	10857.6	14240.4	9125.85	6082.67	13145.5	7359.83	14982.9	7494.48	2807.34	1772.53	3942.14	3516.66	3078.26	1942.95	3496.65	2726.04	8203.6	1876.05	3807.34	2537.94	3095.57	2581.31	C00641	ko00561,ko00562,ko00564,ko01100,ko04070,ko04730
MEDP2235	7-[(1S,2R,3R)-3-hydroxy-5-oxo-2-(3-oxooct-1-enyl)cyclopentyl]heptanoic acid	Hormones and hormone related compounds	Hormones and hormone related compounds	C20H32O5	3	0.5751	-	FALSE	TRUE	FALSE	FALSE	308033	333973	277750	237612	264907	267040	268301	256005	310722	306102	318974	307721	262596	263603	203579	256691	215026	237657	295586	267697	257620	380292	317415	303837	-	-
MW0137682	Cirsimaritin	Flavonoids	Flavonoid	C17H14O6	3	0.5727	-	FALSE	FALSE	TRUE	FALSE	34243.3	37111.8	26591.8	20331.4	20729.6	25058.3	29495.2	31735.2	27082.5	64524.4	18260.2	14212.8	16640.5	14468	11223.5	16338.6	11798.5	17343.8	17062.6	14062.1	16759.2	18480.6	20031.8	14142.7	C17785	-
MW0053951	[(2S,3R)-3-[(1S,2R,4aR,4bR,7S,8aR,10aR)-7-hydroxy-4b,8,8,10a-tetramethyl-2'-oxospiro[2,3,4,4a,5,6,7,8a,9,10-decahydrophenanthrene-1,4'-oxolane]-2-yl]-1-[(2R)-4-methyl-5-oxooxolan-2-yl]butan-2-yl] acetate	Aldehyde,Ketones,Esters	Esters	C32H50O7	3	0.5697	-	FALSE	FALSE	TRUE	TRUE	87330.7	78927.6	198010	183116	195016	254857	191571	57352.6	91539.5	145593	83003.3	66331.7	39285.7	42182.2	37231	30778.2	65700.3	19792.1	52367.6	49490.8	26808	28482.8	11814.4	56432.1	-	-
MW0109610	Ser-Cys-Lys	Amino acid and Its metabolites	Small Peptide	C12H24N4O5S1	3	0.5694	-	FALSE	TRUE	FALSE	TRUE	2484.2	2347.53	2005.72	1861.37	1856.85	1525.75	1810.45	1464.98	2373.97	1780.59	2572.85	2418.63	3315.52	3768.85	2210.14	2566.6	3151.2	1331.95	5340.35	5785.77	6732.55	8096.09	9729.65	6981.99	-	-
MW0139784	tamoxifen N-beta-D-glucosiduronic acid	Heterocyclic compounds	Heterocyclic compounds	C32H38NO7+	3	0.5693	-	TRUE	TRUE	TRUE	TRUE	48451.8	58017.3	66724.2	102767	66027.9	54765.6	30184.5	43290.6	44280	33946.8	15446.6	13198.1	22855.8	22128.5	74295.9	42906	33678.6	33448.1	13459	9328.41	8727.8	8024.44	8930.95	11061	-	-
MW0148095	Cysteinyl-Arginine	Amino acid and Its metabolites	Small Peptide	C9H19N5O3S	3	0.5671	-	FALSE	FALSE	FALSE	TRUE	30347.6	32012.3	33877.6	28850.2	28519	29391.8	28415	28854	30016.1	30050.8	29465.8	26806.2	27521.6	26258.2	25538.3	27533.1	25128.9	36321.5	26877	25449.7	26260.1	25659.1	27709.9	27290.5	-	-
MW0144797	Ala-Val-Gly-Lys-Ser	Amino acid and Its metabolites	Small Peptide	C19H36N6O7	3	0.5639	-	FALSE	FALSE	FALSE	TRUE	3132.01	3902.23	3659.56	2993.18	3130.34	3327.14	2991.06	2755.74	3351.8	3626.1	3854.26	3392.53	4039.13	4168.01	3281.76	3793.3	3588.41	3331.96	3858.2	3715.33	3543.13	3686.05	4188.33	4331.52	-	-
MW0013157	Carnitine C9:0	FA	CAR	C16H31NO4	3	0.5622	-	TRUE	FALSE	TRUE	FALSE	3712.44	6661.75	3892.23	2851.8	2044.41	2620.32	1661.76	1683.05	1571.19	1531.65	905.99	1398.01	978.99	1050.45	960.3	1128.91	1249.52	1272.74	647.08	726.19	960.52	866.96	1912.15	1027.71	-	-
MW0156823	Ser-Leu-Lys-Glu	Amino acid and Its metabolites	Small Peptide	C20H37N5O8	3	0.557	-	FALSE	FALSE	TRUE	TRUE	897.06	866.84	520.68	666.91	975.25	876.96	529.74	660.53	615.98	694.01	1089.6	667.08	3261.87	3351.63	1945.11	3116.64	2589.37	2420.41	3004.48	2601.17	1822.73	1778.3	2600.89	2773.87	-	-
MW0142576	(1R,2S,5S,6S)-2-(3-carboxypropanoyl)-5-[(1-carboxyvinyl)oxy]-6-hydroxycyclohex-3-ene-1-carboxylic acid	Organic acid and Its derivatives	Organic acid and Its derivatives	C14H16O9	3	0.5569	-	FALSE	FALSE	FALSE	TRUE	5013.84	4745.39	4723.31	5287.73	6552.28	8493.9	5182.06	7360.86	7999.82	7694.67	10083.4	5003.9	5673.34	3095.43	6007.48	4773.82	10166.2	5275.97	5011.26	2746.29	5256.15	6576.92	2911.53	4125.22	-	-
MW0154199	Ac-Asp-Glu-Glu	Organic acid and Its derivatives	Organic acid and Its derivatives	C16H23N3O11	3	0.5562	-	TRUE	TRUE	TRUE	FALSE	17950.2	19445.8	14794.7	12504.3	9884.57	10871.1	11185.2	12461.6	10425.8	7842.78	7164.06	6804.99	4321.19	2864.73	3515.34	914.05	3563.89	2344.77	3675.17	5608.51	7790.68	8149.62	7195.57	6656.52	C20776	ko00250,ko01100
MW0150520	Gly-Tyr-Phe	Amino acid and Its metabolites	Small Peptide	C20H23N3O5	3	0.5544	-	FALSE	TRUE	TRUE	TRUE	48003.7	40620.6	41036.4	41256.8	43511.2	43103.4	43323.2	51344.6	42907.6	41588.3	40086.5	47202.3	27277.3	28524.5	34597.7	32609.2	37669.4	33866.8	26768.2	31023.5	26474.6	28046.1	26169	27475.2	-	-
MW0166908	(L-threonyl)adenylate	Others	Others	C14H21N6O9P	3	0.5537	-	TRUE	FALSE	FALSE	TRUE	55051.1	60947.4	63918	56456.7	43757.4	58253	53184.6	52105.2	42597.4	40108.9	46929.5	39658.5	65622.7	48015	48329.7	49989.7	70287.5	24310.2	38234.6	36447.9	33848.2	27939.4	31376	48395.1	-	-
MW0079891	TG(20:0/i-14:0/i-12:0)	GL	TG	C49H94O6	3	0.5529	-	FALSE	FALSE	TRUE	TRUE	426.7	592.94	511.19	503.14	728.25	262.14	439.05	580.36	325.28	1499.49	1027.42	6169.33	15300.6	15410.4	21514.8	17487.2	22192.6	21490.4	19900.3	18086.9	7293.41	19254.1	8096.47	25735.2	C00422	ko00561,ko01100,ko04714,ko04923,ko04931,ko04975,ko04977,ko04979,ko05417
MW0159202	Val-Trp-Phe	Amino acid and Its metabolites	Small Peptide	C25H30N4O4	3	0.5512	-	FALSE	FALSE	TRUE	TRUE	35059.9	32680.4	30819.6	21489.8	31485.8	29916.7	29588.8	22139.9	39725.6	40346.5	37529.6	34629.2	124819	126131	84141.5	114305	87504.2	82732.5	125867	119269	92913.9	109557	132877	131375	-	-
MW0011866	1,2-Docosahexanoyl-sn-glycero-3-phosphocholine	GP	PC	C52H80NO8P	3	0.5486	-	TRUE	FALSE	FALSE	FALSE	7127.67	5141.09	9373.76	13317.7	21113.9	14515.6	24862.2	19664.3	24921.5	84907	36972.8	81295.1	26027.9	29444.5	18325.3	15920	13460.4	9498.89	5952.2	11277.4	27570.8	56962.6	26146.4	17918.8	C00157	ko00564,ko00590,ko00591,ko00592,ko01100,ko04723,ko05231
MW0049512	1-Myristoyl-3-osbondoyl-sn-glycerol	GL	DG	C39H66O5	3	0.5468	-	TRUE	FALSE	TRUE	FALSE	11374.1	12002.9	9982.23	10344.3	13145.9	5715.71	11000.8	3218.43	3598.31	4633.3	964.12	1556.17	1851.72	2889.38	1319.14	1239.16	1453.42	2863.05	3360.62	2953.91	3148.13	2554.11	2744.41	1545.63	C00641	ko00561,ko00562,ko00564,ko01100,ko04070,ko04730
MW0156935	Ser-Thr-Thr-Ala-Val	Amino acid and Its metabolites	Small Peptide	C19H35N5O9	3	0.5468	-	FALSE	FALSE	FALSE	TRUE	12088.5	11008.5	19384.2	15520.2	9550.62	11038	8318.82	15351.9	11597.1	9790.77	12495.5	12473.7	16018.5	14466.4	11870.8	15046.9	12929.3	18353.9	18423	14269.7	11924	16715.1	18280.2	17976.7	-	-
MW0146523	Bacteriohopanetetrol-acetylglucosamine	Alcohol and amines	Amines	C43H75NO9	3	0.5441	-	FALSE	FALSE	TRUE	FALSE	5940.5	4787	4604.46	14369.8	13496.6	14515.4	17217.3	7345.08	10750.7	17234	43007.5	65327.4	32954.5	15567.9	58073.6	48496.8	36568.7	57597.1	21611.9	13409.2	17498.7	18252.7	36053.5	41937.8	C21120	-
MW0151850	Isopentenyl phosphate	Organic acid and Its derivatives	Phosphoric acids	C5H11O4P	3	0.541	-	TRUE	FALSE	TRUE	FALSE	51237.1	47990.8	58098.7	48586.3	49197.6	75141.7	57434.8	45285.1	107111	191154	192296	180649	307049	171542	250931	226361	155996	155300	322836	143964	191777	182019	188953	152399	C20345	ko00900,ko01100
MW0168178	3-Hydroxy-9,10-secoandrosta-1,3,5(10)-triene-9,17-dione	Benzene and substituted derivatives	Phenolics	C19H24O3	3	0.5403	-	FALSE	TRUE	FALSE	FALSE	2675.29	2698.71	3082.9	2657.89	2041.77	2110.11	2359.92	1440.87	3173.68	3494.37	2943.15	2359.85	2788.98	3056.62	1998.17	3001.59	2187.2	2364.97	3138.71	2935.33	3375.15	3504.7	4262.53	4133.51	C19944	ko01100
MW0136721	(-)-Maackiain-3-O-glucosyl-6''-O-malonate	Flavonoids	Flavonoid	C25H24O13	3	0.5391	-	TRUE	FALSE	TRUE	FALSE	48767.9	61095.4	57734	51455.7	51084.8	51904.4	56964.5	18952.5	32686.2	46251	18043.3	25041.5	27763.6	30311.1	16980	15105.6	25755.5	26490.8	14789.4	24210.5	21743.6	23117.3	27300.5	23571.5	-	-
MW0140371	(3R,2'S)-Myxol 2'-(2,4-di-O-methyl-alpha-L-fucoside)	Aldehyde,Ketones,Esters	Aldehydes	C48H70O7	3	0.5313	-	FALSE	FALSE	TRUE	FALSE	1831.43	855.66	959.72	1386.16	784.66	1075.12	514.44	1137.3	2944.67	1429.43	49664.3	51326.8	57033.8	65349.8	25485.1	23090.7	33895	68513.5	38414.1	38927.8	110318	24403.6	34575.5	39716.7	-	-
MW0141345	12-trans-Hydroxy juvenile hormone III	Hormones and hormone related compounds	Hormones and hormone related compounds	C16H26O4	3	0.5311	-	TRUE	FALSE	TRUE	FALSE	1509.88	1159.58	1425.22	1353.54	1359.57	1041.89	1370.71	1309.3	1693.35	1573.71	2086.09	2238.68	2377.99	2021.26	3010.51	3242.51	1521.72	2045.37	2413.53	2067.92	1875.79	1274.77	1618.39	1456.15	-	-
MW0157662	Thr-His-His	Amino acid and Its metabolites	Small Peptide	C16H23N7O5	3	0.5257	-	FALSE	FALSE	TRUE	TRUE	28252.8	22364.8	23871.4	21734.1	24236.8	21592.2	26228.5	21770.7	25750	26402.4	24738.3	25053.7	48558.5	54247	43136.1	54485.1	45353.5	47104.2	50146.5	47306.6	35172.5	35781.5	35612.4	47673.2	-	-
MW0151097	His-Thr-Leu	Amino acid and Its metabolites	Small Peptide	C16H27N5O5	3	0.5186	-	FALSE	FALSE	TRUE	FALSE	2678.71	3884.63	2473.99	2906.44	2170.27	3831.42	2731.63	2390.11	3382.97	3415.22	2773.11	3435.28	4871.35	4840.77	3626.31	5802.75	4581.17	4337.17	4291.57	4533.12	4092.84	1140.13	4715.47	3119.19	-	-
MW0123026	Dihydrotetrabenazine	Benzene and substituted derivatives	Benzene and substituted derivatives	C19H29NO3	3	0.5117	-	FALSE	FALSE	TRUE	FALSE	5583.21	6869.82	13261.5	11381.3	7037.66	5599.55	3843.2	1573.98	7132.77	8771.14	4035.04	1999.14	971.65	5714.08	2674.57	3836.66	4063.62	4984.72	2805.25	3895.64	986.24	880.69	2538.12	1428.92	-	-
MW0056906	1-Palmitoyl-2-docosahexaenoyl-sn-glycero-3-phosphocholine	GP	PC	C46H80NO8P	3	0.5109	-	FALSE	FALSE	FALSE	TRUE	1897.76	2793.3	8191.78	10698.6	17463.5	15055.2	13245.1	26696.7	15616.6	45753.7	61645	14086.9	4232.06	9651.39	9874.46	3210.04	5868.25	7227.21	4044.74	4296.58	5393.38	6562.97	5629.9	3582.73	C00157	ko00564,ko00590,ko00591,ko00592,ko01100,ko04723,ko05231
MW0063549	SM(d18:0/22:3(10Z,13Z,16Z))	SP	SM	C45H85N2O6P	3	0.5084	-	FALSE	FALSE	TRUE	TRUE	6663.99	8438.7	296.27	4882.02	451.29	551.75	6668.5	5414.11	9723.66	59270.6	29427.9	34751.3	57300.9	53240.7	35656.4	61111.7	50605.1	38208.6	52741	53865	42365.1	71225.2	46877.1	75295.2	C00550	ko00600,ko01100,ko04071,ko04217
MEDL01997	Prunasin	Benzene and substituted derivatives	Benzene and substituted derivatives	C14H17NO6	3	0.598	99-18-3	TRUE	FALSE	FALSE	FALSE	9154.66	9689.79	6959.37	9202.5	8735.28	8573.51	8462.61	7504.72	6289.3	2491.46	6438.88	7147.67	8234.88	8834.98	7029.24	9030.79	7138.2	7778.16	7651.48	8049.27	6756.55	7349.45	8817.51	7794.22	C00844	ko01100
MW0006923	1,6-Bis(acetyloxy)-5,7-dimethoxy-9H-fluoren-9-one	Benzene and substituted derivatives	Benzene and substituted derivatives	C19H16O7	3	0.5513	98665-32-8	FALSE	TRUE	TRUE	FALSE	34601.4	34658.6	34433.4	31254.8	32172.8	32446	28024.6	30838.9	36324.2	29994.7	35292.7	31175.2	27485.9	27325.2	23560.7	22868	22262.1	24598.2	27384.1	26410	24314.3	31265.7	31934.6	30720.7	-	-
MW0005090	4-Hydroxybenzenesulfonic acid	Organic acid and Its derivatives	Sulfonic acids	C6H6O4S	3	0.6209	98-67-9	FALSE	FALSE	FALSE	TRUE	6102.47	41109	40900.5	10780.4	10370.9	6041.07	11932.8	8344.43	42987.7	41543.2	42963.5	31524	20744.4	15349	7666.2	17434.9	9301.87	6853.54	8418.32	6984.18	8468.91	15542.7	11223.5	9851.01	-	-
MEDN0701	Itaconic acid	Organic acid and Its derivatives	Organic acid and Its derivatives	C5H6O4	2	0.9718	97-65-4	FALSE	FALSE	FALSE	TRUE	2.66286e+06	2.80406e+06	2.78466e+06	2.74194e+06	4.91342e+06	3.52546e+06	2.7619e+06	3.85596e+06	2.76671e+06	3.84854e+06	4.0902e+06	1.82163e+06	4.92553e+06	4.34401e+06	3.98281e+06	3.38233e+06	4.29122e+06	4.09741e+06	4.18754e+06	4.66686e+06	3.66362e+06	4.3602e+06	5.98412e+06	3.87543e+06	C00490	ko01100
MW0108616	2-Acetamido-3-hydroxypropanoic acid	Amino acid and Its metabolites	Amino acid derivatives	C5H9NO4	3	0.7208	97-14-3	FALSE	TRUE	TRUE	TRUE	1.00715e+06	1.22307e+06	1.18078e+06	1.04713e+06	1.15066e+06	1.19119e+06	1.06765e+06	1.00009e+06	1.23763e+06	1.22591e+06	1.22163e+06	1.17447e+06	926551	996097	792373	909177	800474	886628	1.0232e+06	940686	891801	973432	1.20135e+06	1.07831e+06	-	-
MW0106183	Corynebactin	Amino acid and Its metabolites	Small Peptide	C39H42N6O18	3	0.6331	95536-41-7 | 95536-04-2	FALSE	TRUE	TRUE	TRUE	9656.76	13375.8	10357.1	7816.03	8821.3	9303.86	9792.29	8015.03	13388.3	12614.6	16093.8	10993.2	16283.2	15987.6	10131.3	13890.7	10515.1	11585.2	22429.3	20240.4	19984.4	22304.5	22196.4	23393.1	-	-
MW0103351	2'-Deoxyuridine	Nucleotide and Its metabolites	Nucleotide and Its metabolites	C9H12N2O5	3	0.6805	951-78-0	FALSE	FALSE	TRUE	FALSE	5155.83	6897.75	6313.19	4582.3	6075.92	5263.01	6742.61	5409.51	5687.65	2772.6	2820.5	7942.54	2314.22	4862.98	4268.87	5289.59	4387.35	3779.5	5070.62	5062.81	4773.8	4066.83	5069.52	3655.31	C00526	ko00240,ko01100,ko01232,ko02010
FDATN01254	Quizartinib	Others	Medicine	C29H32N6O4S	3	0.5248	950769-58-1	FALSE	FALSE	FALSE	TRUE	1753.69	3018.82	3290.72	2283.08	2637.85	1940.46	2737.86	2129.34	2942.96	2996.16	2748.76	2161.95	3074.18	3148.53	2108.89	3171.23	3744.74	3520.43	3327.22	3196.14	3200.46	3424.17	5598.44	4383.35	-	-
MW0009497	Ponatinib	Benzene and substituted derivatives	Benzene and substituted derivatives	C29H27F3N6O	3	0.731	943319-70-8	FALSE	TRUE	FALSE	FALSE	49919.5	54014.9	48510.2	40732.1	48445.6	46746.2	45174	45451.9	53592.8	48938.9	55823.4	51917.3	50789.2	55721.6	39432.5	48526.9	43682.2	43986.3	58089.8	49517.2	51851.9	55615	57085.8	50454.4	-	-
MW0161358	4-[(1S)-1-hydroxyethyl]phenol	Benzene and substituted derivatives	Phenolics	C8H10O2	3	0.8899	93781-59-0	FALSE	FALSE	TRUE	TRUE	28336	23378.5	27641.6	16906.3	26829.3	23114.4	25229.1	19793.4	33737.8	34729.4	30945.2	26900.9	146686	154728	116874	138956	117436	129437	140252	133064	95439.9	96520.5	134410	132223	-	-
MW0112914	Malonic semialdehyde	Organic acid and Its derivatives	Organic acid and Its derivatives	C3H4O3	3	0.7721	926-61-4	FALSE	FALSE	TRUE	FALSE	64599.6	108899	87922.9	101437	106893	88710.9	95590.8	101271	99300.2	84992.2	91076.2	46957.1	55754.9	53436.9	42040.5	110138	47618.1	52928.2	125052	51608.7	99638.4	105973	96895.8	49821.9	C00222	ko00240,ko00410,ko00562,ko00640,ko01100,ko01200
MW0005838	6-Phosphogluconic acid	Organic acid and Its derivatives	Organic acid and Its derivatives	C6H13O10P	3	0.6431	921-62-0	FALSE	TRUE	FALSE	TRUE	115414	162471	182884	161196	152679	148882	141081	197181	160713	156323	144046	137225	129059	127875	132828	132964	167608	128094	108970	113131	100543	92286.1	104528	134723	C00345	ko00030,ko01100,ko01200
MW0015216	7-Ketodeoxycholic acid	Bile acids	Bile acids	C24H38O5	2	0.806	911-40-0	TRUE	FALSE	FALSE	FALSE	5363.09	6614.18	7273.57	4352.1	3519.99	5112.46	6267.35	5140.59	6954.45	8449.21	8025.77	7936.02	6638.16	6009.51	2936.67	7272.87	3586.8	6670.56	7040.25	4586.21	4716.8	6861.8	7811.59	4684.44	-	-
MW0063246	Pyrrolidino PAF C-16	Others	Others	C28H56NO7P	3	0.6096	91021-63-5	FALSE	FALSE	TRUE	TRUE	12018.1	13782.6	11569.4	10124.1	12388.3	17223.2	5095.35	8207.8	15696	5089.96	10132.7	20494	30754.7	30313.9	33446.9	29858.3	26203.1	24391.4	26548	31634.9	36105.5	33520.5	39900.4	28596.9	-	-
MW0124528	Janthitrem E	Heterocyclic compounds	Heterocyclic compounds	C37H49NO6	3	0.6731	90986-50-8	FALSE	TRUE	FALSE	TRUE	7345.51	11975.1	28516.9	23958.2	20949.3	14386.9	22761.2	12528.1	15602.6	13583	3101.88	34310.2	14193.6	30529.1	2279.4	15647.8	18724.2	22807.9	23015.7	26423.2	42201.5	64959.1	64006.9	31064	-	-
MW0147401	Chlorimuron-ethyl	Heterocyclic compounds	Heterocyclic compounds	C15H15ClN4O6S	3	0.5474	90982-32-4	FALSE	TRUE	TRUE	TRUE	5867.37	5883.26	4661.26	4461.94	4727.17	6102.28	4820.35	5742.52	5137.28	4692.05	5526.76	4558.27	3967.96	3175.82	3135.06	2758.51	2786.05	3799.72	3600.64	3741.46	3594.02	3991	5265.01	4791.16	-	-
MW0016008	Avenestergenin B2	Benzene and substituted derivatives	Benzene and substituted derivatives	C37H52O6	3	0.6588	90578-32-8	FALSE	FALSE	FALSE	TRUE	2031.51	5664.8	6792.31	1180.4	9166.75	6731.27	3898.48	6872.38	15628.3	8350.11	7961.83	4234.06	2923.78	5940.66	2715.4	3461.78	2231.85	1876.65	1491.54	2528.03	2290.56	1095.48	3293.06	3072.12	-	-
MW0114854	Methyl cellulose	Carbohydrates and Its metabolites	Sugars	C20H38O11	3	0.6113	9004-67-5	FALSE	TRUE	FALSE	TRUE	3979	4175.43	3940.71	3279.77	3899.55	3525.52	3867.3	3338.1	5142.63	3931.7	5109.56	5802.09	5369.33	5462.11	2951.49	4411.2	3535.1	4249.5	7645.72	6389.14	6460.52	7482.79	8588.26	7567.95	-	-
MW0140585	(2R)-2-hydroxy-3-(4-hydroxyphenyl)propanoic acid	Aldehyde,Ketones,Esters	Esters	C9H10O4	3	0.8422	89919-57-3	FALSE	FALSE	TRUE	TRUE	231.86	468.53	379.8	431.72	304.5	316.41	360.47	279.65	359.39	486.12	236.52	413.31	765.31	255.34	772.74	731.55	851.76	814.35	622.94	580.34	477.95	851.52	902.41	804.86	C03964	ko00130,ko00350,ko01100
MW0115374	Tomelukast	Heterocyclic compounds	Heterocyclic compounds	C16H22N4O3	3	0.7254	88107-10-2	FALSE	TRUE	TRUE	TRUE	7483.39	9199.09	8992.81	7315.31	8172.99	9618.01	7145.05	7922.93	8973.7	9469.11	7167.06	8050.43	5978.63	5029.95	5604.77	6628.38	5719.79	5722.29	5589.52	4990.2	2811.53	1954.56	964.88	1650.75	-	-
MEDN1837	3,5-Di-tert-butyl-4-hydroxybenzyl alcohol	Benzene and substituted derivatives	Benzene and substituted derivatives	C15H24O2	1a	0.9069	88-26-6	TRUE	TRUE	FALSE	TRUE	8000.21	9205.51	6498.54	6153.16	5235.71	7231.55	7059.47	9961.55	9411.6	8711.51	7967.52	8985.21	9626.67	7418.79	8241.11	5738.96	8030.69	7419.72	7878.83	11336.8	11512.6	13423.8	12849.5	13779.8	-	-
MEDTN01088	Lyxo-2-Hexulose	Carbohydrates and Its metabolites	Carbohydrates and Its metabolites	C6H12O6	3	0.7918	87-81-0 | 17598-81-1	FALSE	FALSE	FALSE	TRUE	929004	895935	894666	1.20418e+06	1.22197e+06	1.10007e+06	1.38996e+06	1.07518e+06	901910	1.04253e+06	927537	1.0392e+06	702205	901500	1.17593e+06	909985	805532	961482	705846	585983	998054	786345	709927	653077	-	-
MW0052482	(4R,5S,15R)-15-[(2S,3R,4R)-3,4-dihydroxy-6-methyl-5-methylideneheptan-2-yl]-4,5-dihydroxy-2,16-dimethyl-9-oxatetracyclo[9.7.0.02,7.012,16]octadecan-8-one	Heterocyclic compounds	Heterocyclic compounds	C28H46O6	3	0.7341	85228-11-1	FALSE	TRUE	TRUE	FALSE	59352.9	71086.2	40312.5	28513.8	37199.7	51416.5	42924	62511.6	67909.5	52205.9	49797.9	42951.2	43502.2	36214.9	10560.2	14469.8	13571.6	19552	30661.7	55613.6	69387.2	70167.7	69166.9	74534.5	-	-
MW0008791	2-(acetylsulfamoyl)benzoic Acid	Benzene and substituted derivatives	Benzene and substituted derivatives	C9H9NO5S	3	0.7769	849067-18-1	FALSE	FALSE	FALSE	TRUE	65777.2	18150.6	17344.4	36161.2	43598.5	45790.8	47596	41777.3	20554.6	19396.1	75412.3	47307.6	73739.5	54045.7	38431.9	52167.9	42634.8	66854.8	59085.3	81389	49744.3	58456.7	106914	64476.9	-	-
FDATN01259	Roquinimex	Others	Medicine	C18H16N2O3	3	0.6303	84088-42-6	FALSE	FALSE	FALSE	TRUE	3.21758e+06	1.07751e+07	1.10042e+07	3.34452e+06	5.31579e+06	3.58388e+06	3.3282e+06	3.13991e+06	5.48235e+06	5.57118e+06	5.54786e+06	3.78578e+06	6.17699e+06	3.39889e+06	2.95642e+06	3.19894e+06	3.11716e+06	3.47005e+06	2.92852e+06	3.42464e+06	2.62301e+06	2.85683e+06	3.33931e+06	3.58604e+06	-	-
MW0012351	13-Tetradecynoic acid	FA	Others	C14H24O2	3	0.7923	82909-47-5	FALSE	FALSE	TRUE	TRUE	13445.2	19475.9	15217	13843.6	14160	21354.8	20703.7	12631.4	20098.9	17953.6	17566.8	21224.5	45023.8	51620	42827.4	35257.1	37299.7	37737.9	33022.9	42608.3	42201.3	44533.2	57156.1	44523.5	-	-
MW0149467	Ganoderic acid A	Organic acid and Its derivatives	Organic acid and Its derivatives	C30H44O7	3	0.6557	81907-62-2	FALSE	FALSE	TRUE	FALSE	3702.28	2417.85	1102.45	1550.02	2704.98	2501.98	1857.29	3056.1	3541.97	1711.38	2097.98	1334.56	1894.91	1037.58	818.54	394.54	394.6	1063.83	522.33	1009.03	1364.3	2316.52	1813.35	1379.94	-	-
MW0122970	Austalide A	Heterocyclic compounds	Heterocyclic compounds	C28H36O9	3	0.6055	81543-01-3	FALSE	TRUE	FALSE	TRUE	49443.1	51007.4	43463.9	35091	48311.9	49019.4	46157.9	43876.7	55536.4	50627	54224.5	52145.9	54896.8	59535.2	44059.4	50923.6	47748.6	53486.7	58628.6	56490.5	56718.4	63067.4	68788.2	64824.2	-	-
MW0141666	19R-hydroxy-PGF1alpha	Hormones and hormone related compounds	Hormones and hormone related compounds	C20H36O6	2	0.936	81371-59-7	TRUE	TRUE	TRUE	TRUE	18515.5	20179.3	18281.5	14416	17723.5	17203.5	18315.2	21892	21585	20936.5	23165.7	20224.8	25842.7	28355.8	16803.2	23331.5	19487.7	20800.9	34085.6	31108.7	31604.5	34852.6	42422.9	38142.4	-	-
MEDN0750	(±)12-HEPE	FA	Oxidized lipids	C20H30O3	1b	0.6613	81187-21-5	FALSE	TRUE	TRUE	FALSE	34370.9	37895.1	32651.3	27574.2	34373.1	30177.2	35063.4	30733.3	43250.6	45685.6	38859.7	36346.5	51050.5	56930.7	32516.9	63080.7	36085.3	50355.8	53403.6	38640.1	6305.52	7294.04	13004.1	31484.9	-	-
MW0154937	Patellamide C	Alcohol and amines	Amines	C37H46N8O6S2	3	0.6415	81120-74-3	FALSE	TRUE	FALSE	FALSE	3520.33	2007.19	396.59	647.35	1104.3	2354.39	943.24	3017.36	3074.6	863.68	1703.27	859.47	1975.55	714.93	659.03	324.5	899.2	524.12	644.95	1483.72	1506.87	2646.77	2057.45	2066.68	-	-
MW0063316	Resolvin D2	FA	Oxidized lipids	C22H32O5	3	0.759	810668-37-2 | 82864-77-5	FALSE	TRUE	TRUE	FALSE	440417	454646	323089	266105	323523	372761	347374	344628	454537	375093	428580	408581	501151	526740	390679	420872	387339	478756	444250	393093	118496	133379	172230	344305	C18179	-
MEDL00437	Quinalizarin	Benzene and substituted derivatives	Benzene and substituted derivatives	C14H8O6	3	0.8534	81-61-8	FALSE	TRUE	TRUE	TRUE	21998.8	21737.1	17710.8	14690.1	15726.9	17724.7	17111.3	16285.7	22140	24615.8	24452.4	19943	17579.3	25460.9	22124.4	27964.8	24469.5	26227.7	35333.6	33170.7	30039.7	23130.8	39420.3	39759	-	-
MW0107123	Roxadustat	Benzene and substituted derivatives	Benzene and substituted derivatives	C19H16N2O5	2	0.9027	808118-40-3	FALSE	FALSE	FALSE	TRUE	87931	141617	143086	104231	137474	99192.5	87606.8	84977.7	146561	135884	136635	119692	132291	152070	65064.2	79076.4	65718.6	80066.6	74512.6	77746.6	55819.8	59532.3	82989	98306.6	-	-
MW0153221	Lys-Gln-Ala-Gly-Asp-Val	Amino acid and Its metabolites	Small Peptide	C25H44N8O10	3	0.8227	80755-87-9	FALSE	FALSE	TRUE	TRUE	2095.71	2210.89	2139.62	1109.86	2118.69	2266.85	1436.24	1485.02	2794.82	3028.62	3130.22	2621.02	7525.36	7057.32	5805.03	7202.37	5761.45	7174.68	7056.08	6146.16	3837.2	4023.01	4815.21	7637.42	-	-
MW0121683	5-O-Methylvisamminol	Heterocyclic compounds	Heterocyclic compounds	C16H18O5	3	0.7263	80681-42-1	FALSE	FALSE	TRUE	FALSE	441209	484788	494188	427078	468462	459690	424118	395262	491186	480018	508913	464556	377221	415053	324416	385021	336641	366266	412414	384375	366207	406742	496890	461851	C09016	-
MW0006708	Dapsone	Benzene and substituted derivatives	Benzene and substituted derivatives	C12H12N2O2S	3	0.7841	80-08-0	FALSE	FALSE	TRUE	TRUE	107704	94333.4	95392.7	72598	100331	88511.4	108649	87132.1	116497	136885	119818	102606	354424	360897	297862	316402	300046	311112	345554	304107	292621	326340	307923	319695	C07666	-
MW0001574	Nodinitib-1	Benzene and substituted derivatives	Benzene and substituted derivatives	C14H13N3O2S	3	0.7021	799264-47-4	FALSE	TRUE	TRUE	TRUE	5145.69	4872.64	5177.91	3859.64	5882.45	5653.25	5431.23	4360.45	6602.73	6097.52	6411.15	5900.21	14022.6	15156.6	11266.9	14751.8	13241.3	11873	13719.7	14716.8	16321.5	18496.5	20198.5	17852.7	C76555	-
MW0054376	Linoleic Acid-d4	FA	FFA	C18H32O2	3	0.7012	79050-23-0	FALSE	TRUE	FALSE	TRUE	101844	171629	46954.9	66040.6	72468.8	59565.4	71640.4	109090	126757	102538	128474	98151.9	172027	92767.9	82971.5	42552	33425.1	79089.4	83807.3	189262	152606	179275	236668	172037	-	-
MW0139228	Oxytetracycline	Hormones and hormone related compounds	Hormones and hormone related compounds	C22H24N2O9	3	0.6507	79-57-2 | 6153-64-6	FALSE	TRUE	FALSE	TRUE	119021	135714	95650.5	88959.5	109284	101428	101938	90294	99349	101381	109107	112942	137194	153733	99833.5	135355	117682	122222	176315	172139	156232	182523	240280	212159	C06624	ko01100
MW0157359	Taxifolin 3-O-acetate	Flavonoids	Flavonoid	C17H14O8	3	0.6333	78834-97-6	FALSE	TRUE	TRUE	TRUE	10283.2	10796.7	13514.1	11033.8	12156.7	14192.9	13797.9	12862.8	13995.1	14483.9	13076.6	13672.3	8191.53	8425.81	7463.06	7335.08	5965.91	7994.91	5105.83	7251.35	5915.84	6111.05	5521.45	7204.96	C09967	-
MW0141235	10-Propargyl-5,8-dideazafolic acid	Heterocyclic compounds	Heterocyclic compounds	C24H23N5O6	3	0.5929	76849-19-9	FALSE	TRUE	TRUE	TRUE	243495	318424	313949	309619	295904	285281	278278	283248	297171	331177	307422	298326	197095	195630	192556	204281	188777	206651	186772	166092	168011	185000	183212	192089	-	-
MW0009631	Quizalofop	Benzene and substituted derivatives	Benzene and substituted derivatives	C17H13ClN2O4	3	0.7254	76578-12-6	FALSE	TRUE	FALSE	FALSE	5050.86	3676.87	3167.4	3232.49	2889.46	2709.65	3478.83	4159.62	3874.49	2957.36	1253.22	2646.1	3857.85	2828.59	3802.33	863.87	3484.5	3461.25	3364.41	4067.98	4542.07	4995.54	3930.5	5261.23	C18763	-
MW0010583	3,4-Bis[(3-hydroxyphenyl)methyl]oxolan-2-one	Aldehyde,Ketones,Esters	Ketones	C18H18O4	2	0.9225	76543-15-2	FALSE	TRUE	TRUE	TRUE	78677.1	70500.2	62559.5	51528.8	67040.5	66150.4	62809.9	59787	87036.4	76886	79996.2	75645.9	160179	172061	133501	164288	154825	156459	182330	172663	180953	189311	243180	199722	-	-
MW0126446	Rhynchophylline	Heterocyclic compounds	Heterocyclic compounds	C22H28N2O4	3	0.6821	76-66-4 | 39032-61-6	FALSE	TRUE	FALSE	TRUE	39829.8	51764.4	48704.5	33177	34433.8	35274.7	33968.5	26995.3	44422.7	43650.1	48544.4	41532.2	41040.1	44585.6	32089.9	44329.2	34478.4	40911.1	52554.5	52953.8	50695.5	55979.5	97961.5	63322.3	C09236	-
MW0054328	leukotriene E4	FA	Oxidized lipids	C23H37NO5S	3	0.7753	75715-89-8	TRUE	TRUE	FALSE	FALSE	1765.62	2879.36	1781.6	1223.63	1916.12	2467.35	2224.96	1906.47	3779.59	3254.6	3566.54	2758.05	3011.05	2187.77	1745.82	1851.07	1825.24	1995.34	3062.74	2721.19	2253.32	2398.8	3496.74	3440.5	C05952	ko00590,ko01100,ko04080,ko04664
MW0142466	2-Methyl-6-phytylquinol	Benzene and substituted derivatives	Benzene and substituted derivatives	C27H46O2	2	0.9088	75513-85-8	FALSE	FALSE	TRUE	FALSE	8718.98	15906.7	9138.32	5963.76	8034.83	7848.85	6068.6	7797.72	15665.7	9770.33	10764.1	3324.27	9712.01	5794.11	4086.05	5186.56	1669.46	4258.11	6643.2	6069.77	4346.81	6257.97	6746.69	6674.52	-	-
MW0014781	5-HPETE	Organic acid and Its derivatives	Organic acid and Its derivatives	C20H32O4	3	0.8338	74581-83-2	FALSE	TRUE	FALSE	FALSE	15613.6	17031.8	12007.9	10467.7	12774.6	12431.7	12367.4	12573.9	17251.4	14509.1	15232.1	14111.9	19603.3	18706.1	13988.4	13745.4	13854.6	17395.3	16026.6	13800.8	4422.37	4242.87	6459.08	13493	C05356	ko00590,ko01100,ko04726,ko04913
MW0062234	Alprostadil	Hormones and hormone related compounds	Hormones and hormone related compounds	C20H34O5	2	0.9813	745-65-3	FALSE	TRUE	FALSE	TRUE	1.39335e+06	1.52044e+06	1.23781e+06	995676	1.15881e+06	1.21445e+06	1.20798e+06	1.12922e+06	1.52047e+06	1.36499e+06	1.46808e+06	1.37399e+06	1.37983e+06	1.70694e+06	1.11413e+06	1.56588e+06	1.10573e+06	1.41168e+06	1.40846e+06	1.10229e+06	313287	323917	455537	901720	C04741	-
MW0061346	Prostaglandin f1alpha	Hormones and hormone related compounds	Hormones and hormone related compounds	C20H36O5	2	0.9271	745-62-0	FALSE	TRUE	FALSE	TRUE	56298.5	58686.6	48754.6	37222.8	45157.8	50335.6	48173.9	42131.4	59620.2	54236.4	59855.5	53491.7	61376.4	64382.2	40430.1	58914.3	47436.1	54592.8	72810.7	64941.6	59118.8	63137.7	79895.8	74985.5	C06475	-
MW0119848	4-(2-Hydroxyethyl)piperazin-1-ylethanesulphonic acid	Benzene and substituted derivatives	Benzene and substituted derivatives	C8H18N2O4S	2	0.9901	7365-45-9	FALSE	FALSE	FALSE	TRUE	1.5018e+06	1.80687e+06	2.50163e+06	2.67597e+06	2.83289e+06	2.32922e+06	3.42314e+06	3.0277e+06	1.79384e+06	2.80823e+06	1.90459e+06	2.25779e+06	1.53404e+06	1.94937e+06	3.00443e+06	1.84165e+06	2.28803e+06	2.03196e+06	1.52228e+06	1.10492e+06	2.65835e+06	1.75623e+06	1.63634e+06	1.51921e+06	-	-
MW0015393	alpha-Dimorphecolic acid	FA	Oxidized lipids	C18H32O3	2	0.9399	73543-67-6	FALSE	TRUE	TRUE	TRUE	37777.5	56455.2	122385	109980	59527.4	39287.2	61870.2	56461.9	70494.7	97232.1	116650	82786	174861	126521	263800	84023.7	111439	100369	53877.9	54825.8	33877.2	34311.2	36195.9	43621.5	C14767	ko00591,ko03320
MW0153387	Manniflavanone	Aldehyde,Ketones,Esters	Ketones	C30H22O13	3	0.7589	73428-17-8	FALSE	FALSE	TRUE	TRUE	2842.36	5249.57	1809.08	880.24	2046.21	1811.39	2093.09	1074.41	3686.92	7096.67	2730.12	2077.39	26613.6	24642.6	18731.5	22702.2	19670	22416.6	24167.6	20355.3	16829.6	19270.1	21976.3	23732.4	C09763	-
MW0139252	p-Coumaroylagmatine	Alcohol and amines	Amines	C14H20N4O2	3	0.6098	7295-86-5	TRUE	FALSE	TRUE	FALSE	3680.01	1654.26	1721.78	4712.6	1573.43	5410.3	1349.78	495.46	1310.3	2792.72	1074.32	601.13	1415.86	568.78	296.89	497.83	2576.32	476.99	496.58	429.16	793.75	422.32	638.19	2679.14	C04498	ko01100
MW0126206	Ponalrestat	Heterocyclic compounds	Heterocyclic compounds	C17H12BrFN2O3	3	0.583	72702-95-5	FALSE	FALSE	FALSE	TRUE	18880.7	61761.9	64188.7	21087.8	13054.2	14516.3	8880.44	22008.3	66761.1	35932.2	63310.5	65711.9	18631.6	14724.6	8691.16	25073.5	18322.2	12114.4	23400.3	15908.7	11206.6	19602.2	14616.7	8380.25	-	-
MW0123524	Dehydro-L-(+)-ascorbic acid dimer	Organic acid and Its derivatives	Organic acid and Its derivatives	C12H12O12	3	0.7782	72691-25-9	FALSE	FALSE	FALSE	TRUE	20567.7	16960	24376.2	27481.1	18720.7	28793.7	31470.8	28561.7	22132.6	30526.5	24579.1	19582.9	15129.6	20599.6	25604.6	13125.2	23105	18089.9	21503.7	12170.3	19497.2	20382.4	20606.3	19673	-	-
MW0013003	1-Stearoyl-2-linoleoyl-sn-glycero-3-phosphoethanolamine	GP	PE	C41H78NO8P	3	0.8446	7266-53-7	FALSE	TRUE	TRUE	FALSE	42414.9	30765.3	37222.5	40335.9	41029.8	40703.8	41871.4	39256	36273.3	37063	37426.6	5344.28	63658.2	69336.9	68502.5	68698.5	76907.9	75837.7	76002.2	59104.6	44245.1	44405.5	47288.3	36977.8	C00350	ko00563,ko00564,ko01100,ko04136,ko04140,ko04723,ko05130,ko05167
MW0054315	Leukotriene A4	FA	Oxidized lipids	C20H30O3	3	0.8318	72059-45-1	FALSE	TRUE	FALSE	FALSE	3604.8	6790.04	31736.6	22802.5	6958.1	4779.08	19320	8180.47	9544.3	9600.34	10883.8	21509.1	16635.9	36615.3	37285.8	22783.4	11256.9	11911.2	7975.52	13206.1	2611.71	5264.88	16070.4	9552.61	C00909	ko00590,ko01100,ko04726
MW0015534	Acetyl coenzyme A	CoEnzyme and vitamins	CoEnzyme and vitamins	C23H38N7O17P3S	3	0.6227	72-89-9	FALSE	TRUE	TRUE	TRUE	7054.3	8326.27	7825.93	7705.66	8237.96	7633.47	8030.81	7595.13	8071.85	7387.7	6873.89	7628.09	6546.67	7528.55	7323.89	6503.98	5978.87	6678.41	5935.78	6316.36	6335.22	5464.45	5804.52	5311.21	C00024	ko00010,ko00020,ko00061,ko00062,ko00071,ko00280,ko00290,ko00310,ko00360,ko00380,ko00410,ko00430,ko00480,ko00562,ko00620,ko00630,ko00640,ko00650,ko00785,ko00900,ko01100,ko01200,ko01212,ko01240,ko04066,ko04152,ko04216,ko04714,ko04725,ko04922,ko04931,ko04936,ko04976,ko05230,ko05415
MW0108521	N-[(R)-4-phosphopantothenoyl]-L-cysteine	Amino acid and Its metabolites	Amino acid derivatives	C12H23N2O9PS	3	0.8295	7196-09-0	FALSE	TRUE	FALSE	TRUE	68038	81756.7	89754.5	54362.6	94059	56090.5	85325.4	67662.1	76036.9	80773.8	90027.6	80415.9	87537.6	96283.6	33362.4	72305.1	70979.5	76633.2	109422	106948	85748	102618	136619	113136	C04352	ko00770,ko01100,ko01240
MW0154950	1-O-(4-Coumaroyl)-beta-D-glucose	Carbohydrates and Its metabolites	Sugars	C15H18O8	3	0.8194	7139-64-2	FALSE	FALSE	FALSE	TRUE	9546.61	20120.7	18267.2	11882	13248.1	13744.9	10281.5	9025.3	26627.9	21289.3	27115.9	22539.5	11795.1	11236.5	9058.14	11220.1	8601.09	11028.6	15141.8	11943.6	7298.37	10877.7	9707.74	10591.3	-	-
MW0107334	L-Histidine	Amino acid and Its metabolites	Amino acids	C6H9N3O2	2	0.9602	71-00-1	FALSE	FALSE	TRUE	TRUE	17493.2	19423.9	19852.9	20055.2	20490.4	17399.4	20790.7	18569.5	18821.5	21145.2	21030.9	17419.9	44990.4	43725.7	39737	44697.2	51896.3	42001	35280.7	40844.1	40556.7	30955	33895.6	47162.3	C00135	ko00340,ko00410,ko00470,ko00970,ko01100,ko01230,ko02010,ko04974,ko05230
MW0013395	1-hexadecanoyl-2-(5Z,8Z,11Z,14Z-eicosatetraenoyl)-sn-glycero-3-phosphoethanolamine	GP	PE	C41H74NO8P	3	0.7384	70812-59-8	FALSE	FALSE	TRUE	FALSE	4512.07	1796.16	1970.24	2160.74	3083.87	5109.87	3128.88	3430.92	4268.91	5950.35	902.76	59702.7	12833.1	5189.56	23533.7	9536.06	5693.34	16586	13136.2	13855	803.02	7730.93	3886.34	3732.37	C00350	ko00563,ko00564,ko01100,ko04136,ko04140,ko04723,ko05130,ko05167
MW0141999	2-(4-Hydroxyphenyl)-5,6,7,8-tetramethoxy-2,3-dihydro-4H-chromen-4-one	Benzene and substituted derivatives	Benzene and substituted derivatives	C19H20O7	3	0.6454	70460-59-2	FALSE	TRUE	TRUE	TRUE	7062.26	5800.18	13548.1	10239.7	8668.14	11230.7	10010.4	11287.2	14070.4	10751.5	8487.34	8196.52	17028.7	31442.7	20317	18514.9	27780.9	21548.3	29146.5	33751	62288.3	35117.7	37528.9	41299.4	-	-
MW0169568	Norfloxacin	Others	Medicine	C16H18FN3O3	3	0.6747	70458-96-7	FALSE	FALSE	TRUE	TRUE	10784	16347.6	12763.4	7890.84	13249.6	10884.4	11805.2	10335.6	12828.9	12480.7	14427	12136.3	6622.7	6565.33	3912.86	7233.34	3765.61	7155.84	6379.34	2409.11	3119.5	4765.61	5134.61	4346.87	C06687	ko02010
MW0169588	Oleaside A	Others	Others	C30H44O7	2	0.9455	69686-84-6	FALSE	FALSE	TRUE	TRUE	8661.55	14953.3	18194.2	16340.9	13013.1	15639.8	15137.5	22918.8	5628.52	14956.1	10181	6374.09	4151.51	1917.65	1513.53	2356.82	2181.5	1735.05	887.06	1175.51	1518.21	1765.79	991.71	2107.4	-	-
MEDN1206	3-Sulfocatechol	Benzene and substituted derivatives	Benzene and substituted derivatives	C6H6O5S	3	0.7809	6917-79-9 | 35857-70-6	TRUE	TRUE	TRUE	TRUE	11713.5	15140	13384.7	10745	12228.9	12692.5	12268	13427	15647.3	16495.9	15181.6	15093.2	8429.27	9775.61	7790.42	10156.8	8767.78	11737.6	8008.63	8148.23	7706.05	6118.46	7983.74	9087.39	C06336	-
MW0003729	3,8-Dihydroxy-1-methylanthraquinone-2-carboxylic acid	Benzene and substituted derivatives	Benzene and substituted derivatives	C16H10O6	3	0.6778	69119-31-9	FALSE	TRUE	FALSE	FALSE	186062	201534	149786	136345	135010	144890	165160	179245	145297	330874	154640	159030	177315	129701	182356	136305	148560	177105	141872	190055	209020	205965	193576	196343	-	-
MADP0570	7-Deazaadenosine	Nucleotide and Its metabolites	Nucleotide and Its metabolites	C11H14N4O4	3	0.6258	69-33-0	FALSE	TRUE	FALSE	TRUE	31284.9	31313.1	33490.4	29334	37453.8	37148.4	35865.5	28200.2	29971.8	38068.2	35964.5	34816.9	37703.7	35427.9	30182.9	36392.2	28237.6	38168.4	29411.9	26769	18015.2	20646.7	22707.9	33267.4	-	-
MW0154719	Oleandolide	Heterocyclic compounds	Heterocyclic compounds	C20H34O7	3	0.6808	68540-16-9	FALSE	TRUE	FALSE	FALSE	17999.1	15885	15517.8	11948.7	15020	16488.6	15021.9	13624.3	19327.2	16805.6	19262.7	17200.5	16688.5	18371.9	12181.9	15098.5	14127	15820.6	21698.5	19559.3	17737.9	17724.8	24287	21436.8	-	-
MW0138808	Lonchocarpol A	Heterocyclic compounds	Heterocyclic compounds	C25H28O5	3	0.7261	68236-11-3	FALSE	TRUE	TRUE	FALSE	3970.67	3567.01	1278.21	1526.91	2688.11	4946.1	2195.67	4807.82	4475.82	2890.39	2339.44	1342.19	1431.98	1264.77	1625.48	509	291.7	1440.21	988.14	3225.89	2307.52	2159.24	2298.96	2503.64	C09724	-
MW0063760	Teprenone	Terpenoids	Ditepenoids	C23H38O	3	0.8077	6809-52-5 | 3796-63-2	FALSE	FALSE	TRUE	FALSE	47022.7	65084.2	60621.7	44729.4	52118.5	53101.8	47585.2	43723	53951.7	53801.9	53882.1	50428	44614	46283.3	29729	51930	31058.3	42509.2	48334.4	43692.2	39209.6	63836.8	54784.8	40163.2	-	-
MW0134082	Naringenin	Flavonoids	Flavonoid	C15H12O5	3	0.7427	67604-48-2	FALSE	FALSE	TRUE	TRUE	7975.44	16068.6	11794	7706.41	10836.6	11351	10532	8825.1	12428.8	13481.1	12047.6	11275.1	7724.09	7255.96	5895.7	7930.52	5371.32	6948.03	9196.01	7080.72	5234.49	6296.69	7913.3	7544.69	C00509	ko01100
FDATN01519	D-phenylalanine	Amino acid and Its metabolites	Amino acids	C9H11NO2	2	0.969	673-06-3	FALSE	FALSE	FALSE	TRUE	559106	693409	687529	564704	599448	678987	545745	486664	662876	652861	673956	657032	714313	773446	613431	700866	647135	710821	801713	726173	610505	767042	771757	868593	C02265	ko00360,ko00470,ko01100,ko04742
MW0063743	Taurochenodeoxycholate-3-sulfate	Bile acids	Bile acids	C26H45NO9S2	3	0.5335	67030-59-5	FALSE	TRUE	TRUE	TRUE	27930.5	29495.8	27593.6	23157	24907.4	26324.2	28279.5	23722.4	29263.9	30316.4	33710	27167.4	39696.1	37209.6	26445.2	35995.3	31692.5	32865.9	47819.6	43421.8	45664.3	48687.2	49023.6	46525.3	-	-
MW0144229	Acanthoside D	Lignans and Coumarins	Lignans	C34H46O18	3	0.6447	66791-77-3	FALSE	TRUE	FALSE	FALSE	16415.5	14906.8	14859.3	22320.2	14333.8	15796.1	19635	18708.9	11127.2	4666.62	15595.2	19422.4	11853.6	15270.1	16072.9	15769.7	15700	16983	13129.6	10632.1	13896.1	12979.5	11940	13789.4	-	-
MW0153955	Montanin	Terpenoids	Ditepenoids	C32H48O8	3	0.671	66583-55-9	FALSE	TRUE	FALSE	FALSE	2263.27	3038.68	1335.4	806.92	416.12	2071.29	1238.87	2806.54	2528.32	1668.15	1680.31	1162.4	1512.84	715.55	374.36	99.16	820.63	646.78	546.06	2612.97	2639.74	3107.04	2980.12	2854.31	C09135	-
MW0052939	Forskolin	Heterocyclic compounds	Heterocyclic compounds	C22H34O7	3	0.7786	66575-29-9 | 66428-89-5	FALSE	TRUE	FALSE	FALSE	8318.46	10905.7	3614.36	2773.84	3790.34	4658.86	3239.42	5708.27	7202.95	4597.81	5733.22	3537.24	8648.39	4535.36	3616.85	3042.94	3047.39	4538.52	3305.44	8006.44	7956.3	7611.32	8332.89	10235.7	C09076	-
MW0109016	Oxacillin	Heterocyclic compounds	Heterocyclic compounds	C19H19N3O5S	3	0.5649	66-79-5	TRUE	FALSE	FALSE	TRUE	14918.6	24379.3	21037.2	16754.9	17175.3	40540.1	37831.4	34726.8	40530.4	41776.3	38662.4	41204.6	20473.9	12015.8	15102.3	39276.4	9144.66	14894.2	12628.9	11843	26431.7	28651	11995.3	12014.4	C07334	-
MW0054613	LPE(20:4/0:0)	GP	LPE	C25H44NO7P	2	0.9661	652149-09-2	FALSE	TRUE	FALSE	TRUE	430415	717429	1.02594e+06	1.67334e+06	863424	717775	425666	543484	567197	660144	612593	539720	602054	882409	4.84544e+06	2.42168e+06	1.97978e+06	1.88492e+06	594875	383662	313776	341215	349568	377064	C04438	ko00564
MEDN0084	Benzoic acid	Benzene and substituted derivatives	Benzene and substituted derivatives	C7H6O2	1a	0.9414	65-85-0	FALSE	TRUE	FALSE	TRUE	28002.7	24126.1	23359	18465.4	22318.2	23088.7	23396	24979.1	28244.4	26251.9	24851.7	26585	24317	29513.2	23799.3	24276.5	22255.1	23466.3	19298.9	14889.1	7441.31	13674.6	9199.91	13192	C00539	-
MW0013259	21-Deoxycortisol	Hormones and hormone related compounds	Hormones and hormone related compounds	C21H30O4	3	0.6453	641-77-0	FALSE	TRUE	FALSE	FALSE	38559.2	36612.8	29350.2	22951.7	29766	31618.6	26428.9	27283.6	37280.2	34609.1	37622.1	31831.4	31805.6	30767.4	21774.6	26095	23078.1	27841.6	32713.1	30127.5	26489.5	31940.7	38429.6	34174.6	C05497	ko00140
MW0154932	Paspalinine	Heterocyclic compounds	Heterocyclic compounds	C27H31NO4	3	0.6032	63722-91-8	FALSE	FALSE	TRUE	FALSE	145069	144117	126923	99143.7	132575	144738	105884	89977.6	162816	140782	165038	179630	100793	114115	74177.7	114067	73881.1	100909	100230	128957	74782.3	78855.9	145161	147712	C20554	-
MW0123105	Bilirubin	Heterocyclic compounds	Heterocyclic compounds	C33H36N4O6	3	0.7009	635-65-4	FALSE	TRUE	FALSE	TRUE	128465	112205	43186.2	81536.7	101135	62673.5	64832.3	145981	119488	99986.6	72358.7	99253.3	125665	89612.5	91911.2	54120.2	20022.5	90458.1	96640.1	163696	195031	204314	241849	188092	C00486	ko00860,ko01100,ko04976
MW0121842	7,8-Dimethyl-10-(2'-acetoxyethyl)isoalloxazine	Heterocyclic compounds	Heterocyclic compounds	C16H16N4O4	3	0.7355	6266-58-6	FALSE	TRUE	FALSE	TRUE	9898.22	10577.4	8843.38	7952.57	9236.37	9311.41	10581.5	8318.37	10660.9	11038.4	11775.6	8824.56	10839.4	11642.7	7236.01	10502	10593.8	9744.51	13742	13341.9	13137.1	12204.5	16204.5	14046	-	-
MW0056748	N-Palmitoylsphingomyelin	SP	SM	C39H79N2O6P	3	0.7864	6254-89-3	FALSE	TRUE	FALSE	FALSE	182775	159037	197162	259834	212895	150008	206700	158245	155290	222223	108294	544732	161118	179480	254985	388018	366194	121021	54084.3	35242.3	141246	193422	130777	163554	-	-
MW0016123	3-Hydroxyisovaleric acid	Organic acid and Its derivatives	Organic acid and Its derivatives	C5H10O3	3	0.6657	625-08-1	FALSE	FALSE	TRUE	FALSE	17501.6	14300.7	11143	13941.7	14817.8	24095.1	10339.4	11542.7	15062.6	16561.2	16744.5	12269.7	6051.9	4165.6	6589.2	10228	10269.2	12756.7	9245.68	9048.16	15719.2	39659.7	6137.12	25524.6	-	-
MW0134038	5,7-Dihydroxy-3',4',5'-trimethoxyflavanone	Benzene and substituted derivatives	Benzene and substituted derivatives	C18H18O7	3	0.596	62252-10-2	FALSE	FALSE	TRUE	TRUE	725.02	657.55	681.6	1009.19	765.13	814.99	901.8	920.62	736.79	1034.93	1285.47	641.87	4993.36	4369.07	2634.22	4217.78	2839.89	3176.82	4854.07	4204.94	3769.37	4393.66	4398.7	4995.06	-	-
MW0009549	GW 590735	Benzene and substituted derivatives	Benzene and substituted derivatives	C23H21F3N2O4S	3	0.7584	622402-22-6 | 343321-96-0	FALSE	TRUE	FALSE	TRUE	100172	7088.83	44835	82128.3	98541.3	99076.1	89295.1	55603.4	45805.8	38012.8	55119.9	87102.6	99640.3	111161	28739	104551	93670	45483.9	77847	121905	122956	134129	155660	149003	-	-
MW0053603	ginsenoside F2	Steroids	Steroid	C42H72O13	3	0.6801	62025-49-4	FALSE	TRUE	FALSE	TRUE	217187	452512	478893	492953	578459	354693	371858	382120	300613	235201	424748	501427	614467	369300	547122	345546	297065	300779	177433	134802	73301.4	326074	60210.1	105929	C20779	-
MW0124192	Furmecyclox	Heterocyclic compounds	Heterocyclic compounds	C14H21NO3	3	0.7722	60568-05-0	FALSE	FALSE	TRUE	TRUE	7280.41	22398.9	10111.9	10954.1	12923.1	18442.3	14587.1	10696.1	16079.7	12673.3	15143.7	21613.8	38002.1	31757.7	35305.6	26883.2	27353.1	29635.6	35451.8	39571	35413.9	37897	29771	39498.6	C18912	-
MW0169657	Phloretin	Flavonoids	Chalcones	C15H14O5	2	0.9775	60-82-2	FALSE	FALSE	TRUE	FALSE	74308.1	84895.6	85316.4	77837.2	83280.8	84487	70431.4	69728.6	89183.8	82292.6	89899.6	83144.8	66325.2	72243.6	61658.2	66161	61370	62152.4	72155.6	67669.5	65304.7	70787.8	89880.8	79452.2	C00774	ko01100
MEDN0383	FFA(18:2)	FA	FFA	C18H32O2	1a	0.9591	60-33-3	FALSE	TRUE	TRUE	FALSE	31473.4	35557.1	64300.8	59694	33749.2	34615.9	14778.2	18299.2	16128.7	29911	44555.8	39039.4	84624.4	36743.9	138205	57418.2	91438.1	144241	34920.9	29274.5	24090.7	34622.6	20834.6	36782.7	C01595	ko00591,ko01040,ko01100
MW0150045	Glu-Leu	Amino acid and Its metabolites	Small Peptide	C11H20N2O5	3	0.6888	5969-52-8	FALSE	TRUE	TRUE	TRUE	49395.6	56840.4	52016.8	44789.7	51803.6	52788.6	52733.4	40688	62380.5	56452.2	67959.4	51226.1	241776	259667	147531	208930	174420	183691	265405	263184	233243	252768	327142	317127	-	-
MW0148548	Dimethyl telluride	Others	Others	C2H6Te	3	0.6485	593-80-6	FALSE	FALSE	TRUE	TRUE	54324	20076	16201.4	21714.2	29655.2	18598.7	25080.2	20093.6	32895.5	17823.9	18036.7	31108.6	11651.4	13496.9	8722.53	10544.2	8235.11	7152.04	15331.6	7663.45	11048.1	8857.05	9595.5	7209.34	C02677	-
MEDN0781	6-keto-PGF1α	Hormones and hormone related compounds	Hormones and hormone related compounds	C20H34O6	1a	0.8695	58962-34-8	FALSE	TRUE	TRUE	FALSE	235282	273367	198462	143821	237544	235978	211034	188220	339151	242723	325044	322229	169920	189537	114320	182689	128719	156278	218828	195739	163276	191942	311300	249453	C05961	ko00590,ko01100
MW0153753	MET-enkephalin	Amino acid and Its metabolites	Small Peptide	C27H35N5O7S	3	0.7511	58569-55-4	FALSE	TRUE	FALSE	TRUE	4267.03	4601.13	3589.39	2895.75	3736.22	4220.28	3623.37	3717.58	5529.4	3619.96	3962	3480.12	5470.96	4139.11	2755.8	3667.33	3322.91	3410.71	4440.78	5202.47	4551.78	4859.07	5982.01	6758.84	C75740	-
MW0106172	Clavulanate	Organic acid and Its derivatives	Organic acid and Its derivatives	C8H9NO5	3	0.746	58001-44-8	FALSE	TRUE	FALSE	TRUE	44590.2	32772.3	47897.6	37240.7	36278.4	52634.4	48939.6	38329	42469.8	48182.2	18941.9	23292.4	52105.7	33960.2	34335.4	65885.6	38644.7	56774.2	85572.9	76931.1	58231.3	73525.2	87459.5	37840.6	C06662	ko01100
MW0169991	Uridine	Nucleotide and Its metabolites	Nucleotide and Its metabolites	C9H12N2O6	3	0.7324	58-96-8	FALSE	FALSE	TRUE	TRUE	37709.4	36545.8	34647.8	35360.9	35644	38967.6	36753.6	30922.4	37927.6	38714.4	39654	37717.2	66012.8	68021.8	62271.5	69663	58048.6	62110.1	60923.7	66400	57968.3	59583	66292.5	63873.5	C00299	ko00240,ko01100,ko01232,ko02010
MW0158070	Triphenylethylene	Heterocyclic compounds	Heterocyclic compounds	C20H16	3	0.7344	58-72-0	FALSE	FALSE	TRUE	FALSE	103072	102731	116388	117084	110372	116659	106776	98812.8	112042	23455.4	109449	113702	83617.9	90964.9	88414.7	96918.9	103505	102005	88896.5	96413	84829.9	94332.1	95619.9	119197	-	-
MW0159913	Inosine	Nucleotide and Its metabolites	Nucleotide and Its metabolites	C10H12N4O5	2	0.9876	58-63-9	FALSE	TRUE	FALSE	FALSE	896722	779400	834695	770801	665336	985542	900599	714171	737038	817398	1.26402e+06	956241	787130	773801	776911	921746	701483	818283	1.09426e+06	896902	892374	1.06248e+06	935601	1.09039e+06	C00294	ko00230,ko01100,ko01232,ko02010
MW0002000	N-Benzoylanthranilic acid	Benzene and substituted derivatives	Benzene and substituted derivatives	C14H11NO3	3	0.8266	579-93-1	FALSE	FALSE	TRUE	TRUE	5434.08	2212.21	5470.21	3857.37	5809.08	4594.56	2822.85	3735.65	5234.07	4502.64	5263.26	3998.37	1556.59	1555.66	1233.8	1498.63	1876.1	1296.48	2066.38	1049.55	824.21	741.48	1001.27	970.25	C03141	-
MW0137736	Cosmosiin	Heterocyclic compounds	Heterocyclic compounds	C21H20O10	3	0.6248	578-74-5	FALSE	FALSE	TRUE	TRUE	13923.9	13153.5	14792.2	15190.7	15790.4	14594.5	14143.6	14645.6	14056.4	14632.7	14145.6	13048.8	18512.3	19143.1	19427.2	18064.7	21460.6	18737.8	17806.8	16259.2	19784.1	22553.5	17365.1	15953.9	C04608	-
MEDP0773	Norambreinolide	Aldehyde,Ketones,Esters	Esters	C16H26O2	1b	0.7557	564-20-5	FALSE	TRUE	TRUE	FALSE	6665.7	14349	19051.4	19254.7	16000.3	16226	14936.1	9790.14	15661.6	15724.1	15201.5	22836.2	28450.1	36166.7	50419.3	31065.1	33682.7	34063.9	15797.3	23079.3	15889.3	18402.1	18352.6	18807.7	-	-
MW0106988	Glutamine	Amino acid and Its metabolites	Amino acids	C5H10N2O3	2	0.9837	56-85-9	TRUE	FALSE	FALSE	TRUE	3422.78	3958.35	3417.17	4222.41	3756.77	4364.99	5706.67	5623.54	4296.39	4704.68	3907.53	4392.14	2102.17	3072.74	4927.78	4244.08	4342.66	2266.76	1398.44	1839.98	3708.94	2047.07	3097.26	2626.71	C00064	ko00220,ko00230,ko00240,ko00250,ko00470,ko00630,ko00750,ko00910,ko00970,ko01100,ko01230,ko01232,ko01240,ko02010,ko04724,ko04727,ko04964,ko04974,ko04978,ko05230
MEDL02760	Glyceraldehyde	Aldehyde,Ketones,Esters	Aldehydes	C3H6O3	2	0.849	56-82-6	FALSE	TRUE	TRUE	TRUE	848953	697084	635729	530103	672218	659168	707639	603185	730760	735070	868699	772673	1.25613e+06	925071	1151449	1.3835e+06	1.02619e+06	952451	1.84627e+06	1.70151e+06	811349	1.97277e+06	2.08771e+06	1.3241e+06	C02154	-
MW0049220	Deoxycorticosterone acetate	Aldehyde,Ketones,Esters	Esters	C23H32O4	3	0.6238	56-47-3	FALSE	TRUE	TRUE	FALSE	11390	12215.8	4053.59	1563.06	7935.74	10077.6	11062.4	12790	11740.4	5309.65	9230.79	9295.02	21498.9	16080.9	16454	14675.7	15944.5	18844.3	16303.5	15528.2	3148.43	5829	7598.09	15596.2	-	-
MW0109669	L-Serine	Amino acid and Its metabolites	Amino acids	C3H7NO3	2	0.9767	56-45-1	FALSE	FALSE	TRUE	TRUE	4687.4	5442.16	7211.12	5970.93	5278.04	4966.93	6000.97	7438.93	5748.75	6480.12	4599.63	4559.09	8849.29	9180.4	9742.62	8398.84	11387.8	9805.57	9992.73	8973.53	10277.3	7575.63	8574.84	10125.5	C00065	ko00260,ko00270,ko00470,ko00564,ko00600,ko00630,ko00920,ko00970,ko01100,ko01200,ko01230,ko01240,ko02010,ko04071,ko04974,ko04978,ko05230
MW0125214	Moreollin	Heterocyclic compounds	Heterocyclic compounds	C35H42O8	3	0.7549	55221-73-3	FALSE	TRUE	FALSE	FALSE	1757.28	2601.11	247.99	380.95	806.16	935.55	736.48	1876.08	2153.87	1221.87	1280.06	752.81	2131.75	682.75	821.5	149.61	310.74	480.47	543.48	2463.37	3173.5	2865.53	3334.4	3706.34	-	-
FDATN00633	Salsalate	Others	Medicine	C14H10O5	3	0.663	552-94-3	FALSE	TRUE	FALSE	FALSE	1334.81	1459.55	560.42	1011.78	304.98	1330.67	774.34	1110.64	835.84	2561.72	1362.81	361.93	1493.7	444.03	1047.94	399.34	596.24	291.4	653.6	1437.18	995.53	2058.48	1680.2	2084.96	-	-
MW0137862	Daidzin	Flavonoids	Isoflavones	C21H20O9	3	0.5622	552-66-9	FALSE	TRUE	TRUE	FALSE	934638	952504	870611	819486	876243	938310	831598	867624	987493	873116	950704	889703	846576	809186	740670	663400	697059	749913	811617	838093	817674	912233	1.06925e+06	1.01392e+06	C10216	ko01100
MW0110047	Tropate	Organic acid and Its derivatives	Organic acid and Its derivatives	C9H10O3	3	0.7951	552-63-6	FALSE	FALSE	TRUE	TRUE	69360	55834.8	65005.3	40729.9	63360.2	57709.8	66378.5	46523.3	83470.9	86713.1	75751.1	64172.6	367141	371991	276457	353930	268670	325082	354013	325185	242867	243339	333138	333397	C01456	-
MW0122861	Andrographolide	Others	Others	C20H30O5	2	0.8508	5508-58-7	FALSE	TRUE	FALSE	FALSE	74084.1	77964.9	66368.6	54460.2	66343.6	63612	65154.9	55351.5	82620.4	70486.8	78005.3	77189.8	71139.4	79182.8	54246.2	72404.4	60568.9	70498.6	84212.7	81637.4	67598.7	76236.5	97439.4	86693.5	C20214	-
MEDP1645	Benzamide	Alcohol and amines	Amines	C7H7NO	1b	0.5153	55-21-0	FALSE	FALSE	TRUE	TRUE	2704.35	2163.81	2380.48	1298.33	1601.48	1667.2	2001.22	882.5	2964.6	3159.27	2642.64	2056.91	12965.6	12507.4	9331.7	12445.5	9322.22	11358.2	12527.7	12185.2	7847.31	8377.06	11321.3	11223.8	C09815	-
MW0004043	3-Hydroxyanthranilic acid	Benzene and substituted derivatives	Benzene and substituted derivatives	C7H7NO3	3	0.6452	548-93-6	FALSE	FALSE	FALSE	TRUE	71280	19098.2	47902.8	35196.4	37863.8	44450.5	71901.6	39514.1	38863.3	22372.1	25750	34606.6	77461.9	43916.2	50077.2	41379.3	56456.1	60969.6	57964.2	90229.4	63376.3	68636.3	48512.8	75965.6	C00632	ko00380,ko01100,ko01240
MEDL02333	Myristoleic acid	FA	Others	C14H26O2	2	0.9476	544-64-9	FALSE	TRUE	TRUE	FALSE	40449.9	88578	74707.5	87800.5	80094.4	87991.7	64922.5	49198.8	70003.2	62617.2	71285.3	86042.4	146681	129046	331725	133705	163949	172975	67526.9	81647.4	55707.6	68636.6	63500.5	78522.1	C08322	-
MW0102800	thromboxane B2	FA	Oxidized lipids	C20H34O6	3	0.7513	54397-85-2	FALSE	TRUE	FALSE	FALSE	105149	111334	94608.2	76980.1	87684.9	90983.2	84856.9	78617.3	115148	106694	114477	96323.7	96893.9	104715	77645.1	97145.1	78498.1	88818.7	112326	99671.4	91961.1	101406	126770	119358	C05963	ko00590,ko01100,ko04726,ko04976
MW0012568	16-phenoxy tetranor Prostaglandin E2	Hormones and hormone related compounds	Hormones and hormone related compounds	C22H28O6	3	0.7137	54382-74-0	FALSE	TRUE	FALSE	FALSE	10417.3	14696.4	12247.5	8340.73	12147.7	10576.2	9596.46	9235.64	12367.3	13393.5	12537.2	14975.6	14196.9	13377	10246.7	10076.5	12351.6	12939.8	14645.8	13998.1	13092.1	13002.8	18997.7	18544.3	-	-
MW0142074	2',5'-Dichloro-2-hydroxybiphenyl	Benzene and substituted derivatives	Benzene and substituted derivatives	C12H8Cl2O	3	0.7212	53905-30-9	TRUE	FALSE	FALSE	FALSE	4851.35	4253	4657.38	3023.43	4989.09	4281.19	5293.56	4626.62	5439.46	6848.69	6446.09	8604.26	9492.07	8413.41	3970.15	8394.07	5609.41	4215.1	6948.78	6273.24	5114.41	8883.59	7449.38	7601.24	-	-
MW0139844	Tranilast	Others	Medicine	C18H17NO5	3	0.679	53902-12-8 | 70806-55-2 | 53902-17-3	FALSE	TRUE	TRUE	TRUE	6510.58	7585.58	6761.7	6012.75	6515.32	5945.09	6206.63	4966.35	7378.68	8500.3	7382.81	7080.42	25221.6	29203.5	16048.8	23237.6	17683	20220.1	28917.6	30172.4	26481.9	26777.3	40062.9	36046.9	-	-
MEDL00446	Paspalin	Hormones and hormone related compounds	Hormones and hormone related compounds	C30H39NO5	2	0.8899	53760-19-3	FALSE	FALSE	FALSE	TRUE	5454.91	12921.6	11164.7	18461.3	7653.8	6602.26	5450.3	5349.01	9964.14	11184.9	8622.99	6391.14	7378.01	6811.05	60025.4	20420.3	14554.6	15191.3	5322.13	5368.46	2215.34	3701.66	3577.42	2169.74	-	-
MW0133461	Pterostilbene	Benzene and substituted derivatives	Benzene and substituted derivatives	C16H16O3	3	0.6933	537-42-8 | 18259-15-9 | 441351-32-2	FALSE	FALSE	TRUE	FALSE	195351	324868	546340	478651	208114	165676	313954	30935.2	15070.2	292272	242072	211881	10335.4	204942	46499.5	14337.5	11743.1	3562.42	93440	76589.9	82740.8	44237.5	160761	4006.34	-	-
MEDL02147	Sinapyl alcohol	Benzene and substituted derivatives	Phenolics	C11H14O4	3	0.6133	537-33-7	FALSE	FALSE	TRUE	FALSE	1194.99	1189.15	956.88	828.46	392.73	1153.95	951.32	640.17	856.73	345.82	587.32	569.64	383.46	566.83	402.16	584.65	291.83	501.51	956.37	521.09	441.45	733.23	832.57	305.73	C02325	ko01100
MW0012105	9-oxo-15R-hydroxy-16,16-dimethyl-5Z,13E-prostadienoic acid	Hormones and hormone related compounds	Hormones and hormone related compounds	C22H36O4	3	0.783	53658-98-3	TRUE	TRUE	FALSE	TRUE	949646	1.73219e+06	2.05753e+06	1.6993e+06	1.33758e+06	1.83192e+06	1.11615e+06	1.03204e+06	1.2697e+06	1.13416e+06	1.11782e+06	1.43777e+06	1.92109e+06	1.15725e+06	3.58264e+06	1.49594e+06	2.22767e+06	2.33766e+06	1.03353e+06	559962	381576	698351	377832	501281	-	-
MW0126337	Pyridoxamine phosphate	Organic acid and Its derivatives	Organic acid and Its derivatives	C8H13N2O5P	3	0.7792	529-96-4	TRUE	FALSE	FALSE	FALSE	202162	211900	218295	184289	211338	197139	210713	217735	232908	238137	220755	214503	238468	213108	189423	214910	218827	204425	215149	196675	200752	199509	239973	236320	C00647	ko00750,ko01100,ko04977
MW0055176	Myricetin	Flavonoids	Flavonoid	C15H10O8	3	0.7741	529-44-2	TRUE	FALSE	TRUE	TRUE	10685.4	10817.4	10798.2	9376.72	12359.9	12025.8	13042.7	14382.6	11773.4	12965.2	12972.7	13625.5	6724.04	6801.73	6310.51	7308.23	4694.28	10317.7	6768.5	8267.67	4196.43	5358.06	6898.78	7150.06	C10107	-
MW0142192	26-Hydroxyecdysone	Aldehyde,Ketones,Esters	Ketones	C27H44O7	3	0.5451	52717-49-4	FALSE	TRUE	FALSE	FALSE	82395.6	212497	866611	580051	291039	213020	210233	183925	240834	495137	289685	524860	281985	584034	926504	587356	388258	423134	257423	354655	163265	129991	205578	140732	-	-
MW0169361	Kirenol	Alcohol and amines	Alcohols	C20H34O4	3	0.7565	52659-56-0	FALSE	TRUE	FALSE	FALSE	18118.4	16281.4	15997.6	8643.16	13729	14917.6	14338.6	13749.4	18995.5	16929.8	19336.5	14923.3	13266.7	17763.7	13206.2	17361.7	17260.4	17363.7	17357.1	18751	17580.5	18059.4	21803.2	20546.8	-	-
MEDP0327	N-γ-Acetyl-N-2-Formyl-5-Methoxykynurenamine	Alcohol and amines	Amines	C13H16N2O4	3	0.8042	52450-38-1	FALSE	FALSE	TRUE	TRUE	3366.44	9531.09	10919.8	5632.91	7425.27	8814.25	6924.11	4129.94	8912.64	6619.86	6150.31	7010.65	2536.25	1744.14	1214.71	1282.46	695.24	1943.5	2734.27	815.3	2018.79	2353.44	3269.84	2913.21	C05642	ko00380
MW0139547	Quercitrin	Flavonoids	Flavonoid	C21H20O11	3	0.7772	522-12-3	FALSE	FALSE	FALSE	TRUE	4653.55	5170.65	2807.03	2908.04	2439.2	2029.09	1731.17	1694.86	4460.25	1844.61	4296.95	2073.04	9896.08	5430.28	2238.43	5253.85	5074.85	5327.24	3623.74	5873.33	5342.19	5554.78	8211.46	6170.26	C01750	-
ZINC3979028	Bilobetin	Flavonoids	Flavonoid	C31H20O10	3	0.7605	521-32-4	FALSE	FALSE	TRUE	TRUE	52893.4	57150.4	51157	43579.8	45732.3	56429.9	44996.4	52756.4	56813.1	51263.8	50747.7	49279.7	45574.3	39403.4	33236	27279.1	37215.8	38429.6	37753.6	38282	35953.6	45597.1	45444.5	50297.6	-	-
MW0126274	Psilocybine	Benzene and substituted derivatives	Benzene and substituted derivatives	C12H17N2O4P	3	0.8086	520-52-5	FALSE	FALSE	FALSE	TRUE	11775.1	10809.1	10858.5	9082.84	9939.27	10223.4	8003.12	8032.17	10437	9805.18	11155.2	9764.06	11323.1	12435.3	9841.89	14276.5	8577.69	10129.2	11346.6	11677.9	10524.6	11834.3	16096.1	10256.8	C07576	ko01100
MW0107685	L-Cysteine	Amino acid and Its metabolites	Amino acids	C3H7NO2S	3	0.6402	52-90-4	FALSE	FALSE	TRUE	FALSE	26332.8	33705.5	33692.8	20391.6	35339.1	21125.3	30101.3	22047	38265.2	41920.8	58135.6	30444.8	28787.2	62306.7	35116.4	51604	34362.4	43863.3	45873.2	41545	23660.7	27015.4	36771.4	42264.8	C00097	ko00260,ko00270,ko00430,ko00470,ko00480,ko00730,ko00770,ko00920,ko00970,ko01100,ko01200,ko01230,ko01240,ko04122,ko04216,ko04974,ko05230
MW0063745	Taurochenodeoxycholic acid	Bile acids	Bile acids	C26H45NO6S	3	0.7987	516-35-8	FALSE	FALSE	TRUE	TRUE	506388	904135	2.25188e+06	2.14145e+06	1.04099e+06	801697	1.19271e+06	1.23896e+06	1.0511e+06	1.50635e+06	1.2555e+06	1.01086e+06	409543	678252	413302	322332	346702	327269	421148	398959	407148	480344	567208	308712	C05465	ko00120,ko04976,ko04979
MEDN0335	Methylmalonic Acid	Organic acid and Its derivatives	Organic acid and Its derivatives	C4H6O4	3	0.793	516-05-2	FALSE	FALSE	FALSE	TRUE	8002.38	11569.7	33446.8	7521.64	14902.1	9019.18	14996.2	13408.1	10991.7	5864.04	9861.49	9374.38	16248.9	36125.1	38625.5	14208.8	33394.3	18849	16231.9	17770.3	19965	18317.2	13799.6	14247.6	C02170	ko00240,ko00280,ko00640,ko01100
MW0003089	2-Hydroxy-2-phenylpropanoic acid	Organic acid and Its derivatives	Organic acid and Its derivatives	C9H10O3	3	0.7728	515-30-0 | 4607-38-9	FALSE	FALSE	TRUE	TRUE	1367.91	3345.67	670.55	1143.74	1744.53	787.16	1655.47	1100.73	2184.68	2476.6	1968.56	1693.57	8929.31	9924.71	4669.33	8159.53	4785.68	7217.36	7523.75	8118.33	5001.56	5429.21	7036.37	8244.39	-	-
MW0124445	Irisxanthone	Flavonoids	Xanthone	C20H20O11	3	0.6848	51419-56-8	FALSE	FALSE	TRUE	TRUE	7400.95	4930.42	6041.42	3038.07	6092.09	6027.35	6621.72	3854.71	10536.3	10407.5	8088.94	5730.45	59531.1	63908.8	40926.8	55641.6	44496.3	44295	57146.7	46685.6	39184.5	44189	43996.5	46103.8	C10067	-
MW0156352	Coelenterazine h	Benzene and substituted derivatives	Benzene and substituted derivatives	C26H21N3O2	3	0.7171	50909-86-9	FALSE	TRUE	FALSE	FALSE	19987.2	23048.7	7119.38	10135.6	10306.3	14555.5	12123.4	22269	21163.7	16282.4	15709.8	14849.7	22742.2	12665	13178.9	5472.23	9618.35	11807.4	10546.4	28332.7	28157.3	30515.1	32490.8	33891.8	C00982	-
MW0053909	Hexanoyl-coenzyme a	CoEnzyme and vitamins	CoEnzyme and vitamins	C27H46N7O17P3S	3	0.5096	5060-32-2	FALSE	FALSE	TRUE	TRUE	8447.29	11470.9	11023.7	11608.3	11986.3	9072.24	11176.6	12824.5	10541.7	12108.7	9915.21	9716.47	5635.11	4794.84	5590.92	6000.9	6262.76	5979.99	4651.58	4494.12	5712.07	6585.14	4603.91	4649.5	C05270	ko00062,ko00071,ko01100,ko01212
MW0011832	1,11-Undecanedicarboxylic acid	FA	FFA	C13H24O4	3	0.7571	505-52-2	FALSE	TRUE	FALSE	FALSE	27394.3	50055.7	79998.5	37888.8	14773.1	18063.2	14944.6	120174	53756.9	46460.6	22872.3	19629.2	15023.6	16956.8	14637.3	15890.6	21243.8	15844.3	34119.2	29570.2	23553	22948	12417.2	36187.7	-	-
ZINC4349394	isorhamnetin-3-O-glucoside	Flavonoids	Flavonoid	C22H22O12	3	0.853	5041-82-7 | 6743-92-6	FALSE	TRUE	TRUE	TRUE	3152.63	3003.37	2636.57	1669.49	2559.61	2871.24	2624.1	2651.37	3572.52	3151.55	3030.72	2660.79	13375.3	12123.2	7956.8	10720.8	8676.76	9367.12	12480	12714.7	10612.4	12173.8	14532.9	14649.5	-	-
MW0109722	S-Formylglutathione	Amino acid and Its metabolites	Small Peptide	C11H17N3O7S	3	0.5169	50409-81-9	TRUE	FALSE	TRUE	FALSE	23234	6432.22	6301.09	16597.1	16111.8	17532.1	16554.6	32029	25848	23348.4	21046.2	18013.3	19033.6	26580.1	25332.6	27257.5	27632	19203.6	11925.7	19946.9	17842.6	4523.85	30984.9	5940.82	C01031	ko01100
MEDP0176	Thymidine	Nucleotide and Its metabolites	Nucleotide and Its metabolites	C10H14N2O5	2	0.9314	50-89-5	FALSE	FALSE	TRUE	FALSE	2969.09	3003.63	1704.93	1984.3	2464.56	2355.71	2441.11	1416.38	2420.67	1717.86	2916.06	2454.63	1491.24	2122.26	1728.46	1884.94	1469.93	2150.66	2220.25	1826.51	736.09	1390.21	1181.68	1665.02	C00214	ko00240,ko01100,ko01232
MEDL00439	Lactic acid	Organic acid and Its derivatives	Organic acid and Its derivatives	C3H6O3	2	0.9004	50-21-5 | 26100-51-6 | 598-82-3 | 26811-96-1	FALSE	FALSE	TRUE	TRUE	1.0487e+06	535147	564690	1.11781e+06	1.4355e+06	632229	1.39928e+06	1.23932e+06	652981	1.39409e+06	1.49118e+06	715987	2.03e+06	2.71793e+06	1.19288e+06	2.39245e+06	2.32861e+06	2.24459e+06	2.04978e+06	1.93433e+06	3.02644e+06	2.2754e+06	1.81466e+06	2.60153e+06	C01432	-
MW0000271	Guvacine	Organic acid and Its derivatives	Organic acid and Its derivatives	C6H9NO2	2	0.9088	498-96-4	FALSE	FALSE	FALSE	TRUE	476672	528733	519446	486906	503712	502679	469317	466395	536180	532654	512588	505304	501365	530911	447834	517202	432421	475934	493860	433949	419521	448738	505819	400280	C10149	-
MW0116724	Levoglucosan	Carbohydrates and Its metabolites	Sugars	C6H10O5	2	0.8745	498-07-7	FALSE	FALSE	TRUE	TRUE	35314.5	46194.3	49632.1	49520.7	54828.3	48257.2	54252.2	54627.6	45273.6	50490.3	45799.2	46381.1	38713.4	42897.4	43647.4	36132.6	35156.8	36259.3	35265	30489.6	36036.5	34695.9	37876.5	34825.7	-	-
MW0015892	Arbutin	Benzene and substituted derivatives	Benzene and substituted derivatives	C12H16O7	2	0.9104	497-76-7	FALSE	TRUE	TRUE	TRUE	1533.26	2484.88	1484.69	1268.35	1477.62	1282.46	1741.75	1311.85	1246.02	1796.29	1982.95	1111.25	5256.5	4727.83	1577.99	4196.19	3427.36	2937.34	7704.98	3800.73	4584.63	7750.45	6241.94	6206.3	C06186	ko00010
MW0007319	Hippuric acid	Organic acid and Its derivatives	Organic acid and Its derivatives	C9H9NO3	2	0.9599	495-69-2	FALSE	TRUE	TRUE	TRUE	91927.8	101739	96309.9	86853.8	95319.9	98454.9	92744.1	83748.2	107174	104635	104942	101687	37826.9	37368.9	27517.7	30953.8	33312	27596.6	46614.1	51154.8	58234.6	66530.6	82192.2	62686.1	C01586	-
MW0146703	beta-Tocotrienol	Hormones and hormone related compounds	Hormones and hormone related compounds	C28H42O2	2	0.9545	490-23-3	FALSE	FALSE	TRUE	TRUE	4359.85	7566.16	9072.45	10095.2	7482.24	8354.25	8719.15	6405.35	7509.58	5483.34	6462.51	7010.37	3206.6	1915.36	3019.59	930.69	1579.23	2067.92	1226.9	1517.55	1628.94	977.85	1497.34	1827.79	C14154	ko00130,ko01100
MW0138200	Fumarprotocetraric acid	Organic acid and Its derivatives	Organic acid and Its derivatives	C22H16O12	3	0.6217	489-50-9	TRUE	FALSE	TRUE	TRUE	44119.6	45067	43054.8	41021.5	40578.2	44090.9	43759.1	37978.5	38327	39513.9	33783.2	36595	34493.1	31905.7	30562.6	33292.5	30137.3	31217.3	34465.6	28378.3	30946.6	32006.4	29308.8	30030.1	-	-
MW0160049	5-Methoxybenzimidazole	Benzene and substituted derivatives	Benzene and substituted derivatives	C8H8N2O	3	0.5207	4887-80-3	FALSE	FALSE	FALSE	TRUE	1754.76	2799.25	1673.39	1102.52	1773.79	940.09	1099.02	1392.81	2086.2	2289.01	1582.87	1766.87	2249.23	2930.75	1795.03	1991.68	2025.36	4170.59	2190.37	2486	2083.95	2558.53	2965.14	2134.6	-	-
MEDN0621	Indoxyl sulfate	Heterocyclic compounds	Indole and Its derivatives	C8H7NO4S	1b	0.7326	487-94-5	FALSE	TRUE	FALSE	TRUE	13441.6	13574.7	12399	10235.6	11925	11900.7	11945.1	10333.9	13625.4	12664.5	15282.6	12714.7	14733.3	17134.9	11956.6	14140.6	13075.9	14157.4	17600.8	19005	14759.9	18167.3	20505.2	19535.1	-	-
MEDN0622	Porphobilinogen	Organic acid and Its derivatives	Organic acid and Its derivatives	C10H14N2O4	1b	0.5477	487-90-1	FALSE	TRUE	TRUE	TRUE	3358.21	3919.19	4214.38	726.8	3488.87	3731.89	3746.03	1377.52	6326.27	6680.01	6115.77	4772.58	20939.6	22724.3	14318.3	19722	14662.5	17020.1	26483.7	22481.5	21100.7	24646.4	24358.4	23685.7	C00931	ko00860,ko01100,ko01240
MEDL02744	Bergaptol	Benzene and substituted derivatives	Benzene and substituted derivatives	C11H6O4	3	0.5864	486-60-2	FALSE	FALSE	TRUE	TRUE	6336.42	5479.83	5778.16	4402.94	4368.04	6371.86	4547.75	3649.01	6407.87	7434.18	5731.91	4544.17	18571.3	10361.9	17588.9	19656.6	17395.6	17651	19478.9	12065.5	18459.1	18173.2	20150.7	14207	C00758	-
MW0169335	Isorhamnetin	Flavonoids	Flavonoid	C16H12O7	3	0.5999	480-19-3	FALSE	TRUE	FALSE	FALSE	66106.4	52980.7	87882.6	83605.2	90528.3	93639.5	96381.8	103759	86953.9	57769.9	90574.6	94080.1	89032.1	74444.4	57534.7	73764.7	74348	96608.7	86622.5	94105.6	101812	98219.9	82706.4	101464	C10084	-
MW0117288	Tofacitinib	Others	Medicine	C16H20N6O	3	0.7957	477600-75-2	FALSE	FALSE	TRUE	FALSE	249029	356251	298812	457338	448926	389899	263739	475907	566854	504367	412225	206849	184134	179886	266135	161232	213746	303584	690283	205631	289016	328923	69615.9	104926	-	-
MW0108212	S-Methylcysteine sulfoxide	Others	Others	C4H9NO3S	3	0.6349	4740-94-7	FALSE	FALSE	FALSE	TRUE	10602.7	7708.86	7489.04	7971.22	11535.1	10696.1	11109.8	11001	9802.35	6257.74	4330.84	6843.97	8241.57	10619.2	14401.8	11037.9	17000.5	15967.4	9476.68	17692.1	19564.4	12862.9	10872.2	10711.4	-	-
MEDN0115	Chenodeoxycholic acid	Bile acids	Bile acids	C24H40O4	1a	0.953	474-25-9	FALSE	TRUE	TRUE	TRUE	18354.4	24065.2	12832.5	18547.2	18054.1	15337.5	15957.2	16467	19526.3	15493.4	15925.7	11082.7	9942.95	11879.7	8623.08	8629.38	9389.07	7362.57	9563.99	10276.2	10421.9	11801.6	14265.5	15126.8	C02528	ko00120,ko01100,ko04976
MW0015301	8-Amino-7-oxononanoic acid	Organic acid and Its derivatives	Organic acid and Its derivatives	C9H17NO3	2	0.9777	4707-58-8	FALSE	FALSE	TRUE	TRUE	3620.13	8272.01	7587.7	5807.01	8174.11	2361.35	7612.27	5927.02	9409.28	8725.18	8882.71	8751.15	21171.2	20815.6	16448.7	22429.3	17775.7	19060.5	19390.8	19146.5	15737.8	9799.53	9905.82	21200.3	C01092	ko00780,ko01100,ko01240
MW0138239	Genistein	Flavonoids	Isoflavones	C15H10O5	2	0.909	446-72-0	FALSE	FALSE	TRUE	FALSE	1031.87	920.21	935.65	842.51	745.07	801.57	718.14	700.24	791.23	890.28	939.12	726.87	799.8	766.27	697.6	622.37	735.38	737.77	710.07	702.66	579.43	105911	2965.75	1255.71	C06563	ko01100
MW0012641	9-Fluoro-11beta-hydroxy-16beta-methylandrosta-1,4-diene-3,17-dione	Aldehyde,Ketones,Esters	Ketones	C20H25FO3	3	0.5761	441580	FALSE	TRUE	TRUE	TRUE	8863.96	21443.9	19526.2	33823	16977.9	11860	26323.9	37104	34344.6	34340.6	15985.4	16732.6	7354.02	13349.2	5910.61	7217.8	8579.16	12112	16422.3	13949.7	10359.2	17420.6	18602.5	10316.7	-	-
MW0160389	cis-Caffeic acid	Organic acid and Its derivatives	Organic acid and Its derivatives	C9H8O4	2	0.9501	4361-87-9	FALSE	TRUE	TRUE	FALSE	8279.52	13173.2	13711.8	3915.09	12711.6	13717.2	9757.61	11062.8	14609.8	19014.8	16916.2	17836	20416.3	16460.2	20329.8	20840.8	14652.3	19552.8	18266.8	16077.8	10068.3	12435.7	11221.1	13504.5	C01481	-
MW0103411	Kinetin riboside	Nucleotide and Its metabolites	Nucleotide and Its metabolites	C15H17N5O5	3	0.7061	4338-47-0	FALSE	TRUE	FALSE	TRUE	61714.3	68522.1	58920.3	51057	56490.4	55183	55846.1	50626.6	59552.3	62545	71155.6	58424.3	63397.9	66681.5	48126.9	60694.8	52574.3	54876.7	76067.5	81900.2	78247.7	83847.5	102613	93436	-	-
MW0143305	4-Epiminocycline	Heterocyclic compounds	Heterocyclic compounds	C23H27N3O7	3	0.668	43168-51-0	FALSE	FALSE	FALSE	TRUE	8914.96	18039.3	18687.1	9095.64	8966.08	10406.5	9178.86	7527.96	23554.3	23359.7	22430.3	16730.6	11205.2	9141.62	8718.53	10689.9	7510.11	8952.97	13474	8147.68	7201.6	9572.78	6999.93	7802.82	-	-
MW0062272	Prostaglandin h2	Hormones and hormone related compounds	Hormones and hormone related compounds	C20H32O5	3	0.8331	42935-17-1	FALSE	TRUE	FALSE	TRUE	9282.95	6509.89	8866.21	5280.56	7038.02	5319.1	7996.16	6772.91	9053.34	7166.45	8584.94	8666.8	8072.37	10141.6	5474.99	8348.16	8086.96	10152.3	9052.14	4909.15	2033.36	1949.31	3522.46	5582.11	C00427	ko00590,ko01100,ko04611,ko04723,ko04726,ko04921
MW0108781	N-Formylmethionine	Amino acid and Its metabolites	Amino acid derivatives	C6H11NO3S	3	0.7247	4289-98-9	FALSE	FALSE	TRUE	FALSE	48166.5	42932.4	59745.7	55427.2	50797.1	57079.6	44993.8	45661.7	52831.9	51882.9	57896.8	55115.2	38268.9	43667.4	37993.4	50208.3	41569.1	43053.9	42280.9	39567.2	39037.4	49049.2	49744.1	49453.3	C03145	ko00270
MW0142724	3,6,8-Trimethylallantoin	Heterocyclic compounds	Heterocyclic compounds	C7H12N4O3	2	0.9597	42794-72-9	FALSE	FALSE	TRUE	TRUE	17164.2	23885.2	22559	15455.9	20064.1	17902.3	22761	13659.8	27127.8	27882.7	26214.6	22228.7	66268	48014.3	34592.5	49533.1	29614.7	40029.9	47949.4	42513.1	29547.7	33168.3	41526.1	46058.6	-	-
MW0116033	(E,E,E)-Sylvatine	Heterocyclic compounds	Heterocyclic compounds	C24H33NO3	3	0.7455	42438-80-2	FALSE	TRUE	FALSE	TRUE	2281.57	1680.98	8505.25	5746.31	4159.23	3064.49	2773.07	4533.71	6442.11	6558.17	2686.01	2789.58	1662.68	1991.9	1931.03	1607.15	2065.67	1843.18	1687.46	1611.4	1315.9	929.44	1223.52	1231.66	-	-
MEDN1534	Tagatose	Carbohydrates and Its metabolites	Sugars	C6H12O6	2	0.9759	41847-61-4	FALSE	TRUE	TRUE	TRUE	564567	633770	709773	711416	750473	671441	752070	826325	632256	760356	636026	664194	525381	592468	622077	530696	584649	566786	531493	433150	571764	494183	528481	478386	C00795	ko00052,ko01100
MW0124067	Etodolac	Organic acid and Its derivatives	Organic acid and Its derivatives	C17H21NO3	3	0.6986	41340-25-4	FALSE	FALSE	TRUE	FALSE	8700.89	8658.9	8043.46	9048.79	6901.25	6898.29	5218.19	9234.52	23002	7558.09	6336.6	5347.61	7797.88	7856.39	6245	4475.45	6476.52	6253.65	7540.99	7173.46	9916.51	8677.36	6154.9	7995.8	C06991	-
MW0157217	Steviolbioside	Terpenoids	Terpenoids	C32H50O13	3	0.5893	41093-60-1	FALSE	TRUE	FALSE	TRUE	676.8	143.44	98.24	7459.08	141.08	243.93	164.95	336.58	121.13	50.35	104.83	122.05	111.29	82.81	316.42	271.61	305.95	294.79	168.13	460.69	747.34	621.81	383.41	552.55	-	-
MW0168381	Bussein B	Others	Others	C43H54O18	3	0.8283	41060-14-4	FALSE	FALSE	TRUE	TRUE	58834.7	100748	86187.1	79954.8	90479.2	90289.2	85449	83636.1	90689.6	112819	110082	94868.2	52607.9	81141.3	73018.2	56684.7	62868.7	49000.9	55480	80025	82994	67552.3	95149.5	66562.5	-	-
MW0118564	2-heptylquinolin-4(1H)-one	Aldehyde,Ketones,Esters	Ketones	C16H21NO	3	0.6919	40522-46-1 | 2503-80-2	FALSE	TRUE	FALSE	TRUE	273002	328875	178195	192430	209650	233592	212095	286584	296470	268450	265617	251354	330962	225300	232314	139885	163236	216784	205667	377142	363604	396184	428252	391398	C20643	-
MW0013504	2-Hydroxy-3-Methylbutanoic Acid	Organic acid and Its derivatives	Organic acid and Its derivatives	C5H10O3	2	0.975	4026-18-0	FALSE	TRUE	FALSE	FALSE	11534.7	3267.5	11576.4	8093.63	9869.01	10465.7	8628.21	8580.42	12758.4	4527.04	12385.6	11979.2	9970.56	10773.5	8947.24	11533.1	10669.1	10001.4	11596	11061.7	11795.6	11902.9	14814.4	13664	-	-
MW0138292	Glycitin	Flavonoids	Isoflavones	C22H22O10	3	0.6312	40246-10-4	FALSE	TRUE	FALSE	TRUE	30538.3	32129	34525.7	29255.7	32168.8	31385.5	27788.3	27846.4	33746.2	31996.6	43095.6	35414	34163.8	35223.4	31388.4	32722.4	32655.2	35501.1	36828.3	38780.6	38516.4	42954.7	52095.8	48934.9	-	-
MEDN1132	16,16-dimethyl PGF2	Hormones and hormone related compounds	Hormones and hormone related compounds	C22H38O5	3	0.7701	39746-23-1	FALSE	FALSE	TRUE	TRUE	66678	83760.4	197047	158990	85242	84072.4	111632	112689	135794	160839	68447	77503	86129.1	53441.6	47546.3	20170.2	50026.3	34833.2	33670.1	65539.1	39444.4	38827.1	22495.1	78042.2	-	-
MW0120592	O-Methylpsilocin	Tryptamines,Cholines,Pigments	Tryptamines	C13H18N2O	3	0.7512	3965-97-7	FALSE	TRUE	TRUE	TRUE	16398.3	15970	14830.1	11230.3	14355	15721.2	13708.2	13849.4	18498.1	17529.9	16943.5	17661.1	9782.15	12078.9	11145.2	13265.2	10928.2	11771.8	8338.77	6545.49	1151.24	1415.74	1130.97	5639.26	-	-
MEDN0028	4-Hydroxy-glutamic acid	Amino acid and Its metabolites	Amino acid derivatives	C5H9NO5	3	0.5394	3913-68-6	FALSE	TRUE	FALSE	TRUE	2711.58	2569.86	2867.64	1973.17	2799.14	2313.5	2735.97	1751.62	2400.51	2595.14	2924.25	3012.92	3050.4	3489.13	2413.74	3068.71	2788.83	2716.2	3546.72	3544.42	3250.83	3316.2	3950.1	4080.35	C05947	ko00330,ko01100
MW0012580	16-Phenyl tetranor prostaglandin F2alpha	Hormones and hormone related compounds	Hormones and hormone related compounds	C22H30O5	3	0.733	38315-48-9 | 54324-29-7	FALSE	TRUE	TRUE	TRUE	3554.19	620.43	3838.99	2330.94	3446.23	2185.64	2634.83	3346.75	3923.61	2606.18	4469.78	4548.83	5040.39	5214.14	4158.48	5149.13	3842.03	4518.07	5584.53	5190.16	4886.74	6115.92	6587.81	6330.21	-	-
MW0012577	16-phenyl tetranor Prostaglandin E2	Hormones and hormone related compounds	Hormones and hormone related compounds	C22H28O5	3	0.8164	38315-44-5	FALSE	TRUE	TRUE	TRUE	50326.8	43488.6	40520	36625	41397.2	44406	45683.5	42307.1	50304.8	45915	51263.9	50337.4	60309.9	64388.4	51249.7	55388.5	52422.3	57077.9	63158	59563.2	59138.8	64945.6	72417.5	68440.4	-	-
MW0168697	Adrenosterone	Hormones and hormone related compounds	Hormones and hormone related compounds	C19H24O3	3	0.5519	382-45-6	FALSE	TRUE	FALSE	TRUE	497.02	254.18	527.98	497.71	186.65	397.78	410.87	422.54	375.06	431.96	810.92	493.47	604.35	250.18	438.49	659.92	646.01	405.28	739	736.99	699.88	904.3	588.14	950.02	C05285	ko00140
MW0056738	FFA(16:1)	FA	FFA	C16H30O2	2	0.9943	373-49-9	TRUE	TRUE	FALSE	FALSE	4351.25	3206.55	1230.28	1903.97	2255.96	3173.29	508.11	1557.14	1810.26	553.1	1396.15	639.68	13703.6	1021.69	9550.42	5086.86	10154.8	16431.5	3024.84	810.07	1405.87	3102.04	734.64	4234.86	C08362	ko00061,ko01100
MW0015496	9S,15S-dihydroxy-5Z,13E-prostadienoic acid	Hormones and hormone related compounds	Hormones and hormone related compounds	C20H34O4	3	0.782	36969-91-2 | 37786-06-4	FALSE	FALSE	FALSE	TRUE	2709156	3.33005e+06	3.33568e+06	2.30756e+06	2.47372e+06	2.69959e+06	2.99232e+06	2.07406e+06	3.10071e+06	3.40256e+06	3.06436e+06	2.52196e+06	2.85699e+06	2.52149e+06	2.59484e+06	3.16985e+06	1.55558e+06	1.83927e+06	2.77595e+06	1.98777e+06	1.51869e+06	2.99448e+06	1.65116e+06	2.00231e+06	-	-
FDATN00416	Dinoprostone	Hormones and hormone related compounds	Hormones and hormone related compounds	C20H32O5	3	0.7914	363-24-6	FALSE	FALSE	TRUE	FALSE	3350.08	6026.24	3411.21	4314.11	3609.03	4237.39	4481.17	4370.37	6778.33	6363.41	6429.2	4465.53	6404.69	9715.51	5953.53	6515.47	5493.36	7179.97	7516.52	5876.22	1585.25	1140.32	2563.68	5714.33	C05103	ko00100,ko01100
MW0140008	13,14-Dihydro-15-keto-PGE2	Hormones and hormone related compounds	Hormones and hormone related compounds	C20H32O5	3	0.6253	363-23-5	FALSE	TRUE	FALSE	FALSE	360972	382447	349482	273438	320415	325275	318974	295207	391732	365401	398957	380278	306921	321191	250336	311529	259295	307460	357344	341129	295693	330468	412753	382252	C04671	ko00590
MW0103487	Bucladesine	Heterocyclic compounds	Heterocyclic compounds	C18H24N5O8P	3	0.6668	362-74-3	FALSE	TRUE	FALSE	TRUE	109979	140994	142810	201618	155526	163592	96127.5	152425	154712	106130	127253	150329	113389	133832	115551	137988	262087	198085	108833	75379.4	59863.8	74465.9	66791.8	70906.8	-	-
MW0013551	2-Methoxyestradiol	Hormones and hormone related compounds	Hormones and hormone related compounds	C19H26O3	3	0.6982	362-07-2	FALSE	TRUE	FALSE	TRUE	64876.1	66687.6	55403.7	44371.6	52278	49969.6	50134.9	48595.4	64890.2	61149.7	64689.9	57238.6	62204.5	73599	47834.3	68122.1	50021.9	61990.1	61355.8	51189.1	12605.5	13744.5	18878.4	37953.9	C05302	ko00140
MEDN0539	3-Sialyllactose	Carbohydrates and Its metabolites	Sugars	C23H39NO19	2	0.9254	35890-38-1	FALSE	FALSE	TRUE	TRUE	2056.11	825.6	1438.64	2582.4	1925.98	2126.03	875.73	841.36	1939.88	2223.05	2266.69	2083.39	6139.97	11052.8	5233.64	7251.89	6465.68	4794.14	6350.6	5785.75	5682.02	5449.37	6508.07	1378.71	-	-
MEDTN02419	Homocitric acid	Organic acid and Its derivatives	Organic acid and Its derivatives	C7H10O7	3	0.5982	3562-74-1	FALSE	FALSE	TRUE	FALSE	2555.58	2992.86	2752.01	2117.22	2195.52	3166.34	2350.18	4865.5	2643.63	2821.63	2376.34	2612.75	3049.46	3315.84	3617.62	2777.36	3929.04	3399.5	2117.54	3723.33	4208.77	3726.15	3330.77	4870.11	-	-
MW0137626	Centaurein	Flavonoids	Flavonoid	C24H26O13	3	0.7564	35595-03-0	TRUE	FALSE	FALSE	TRUE	6972.97	7682.39	7165.87	8666.93	6932.19	7773.56	5647.16	6229.31	6336.35	4761.53	6565.59	6853.99	7466.63	7745.4	5054.8	8113.7	8128.41	7994.16	7301.91	8280.06	8194.76	8069.57	10535.6	9523.09	-	-
MW0012956	PC(16:0/20:4(5Z,8Z,11Z,14Z))	GP	PC	C44H80NO8P	3	0.8835	35418-58-7	FALSE	TRUE	TRUE	FALSE	21380.6	21893	28245.1	27563.3	401.91	417.8	573.43	1536.42	428.11	27180.9	6389.88	79782.9	47590.4	42969.9	50917.6	83529.3	68650.5	47204.8	26323.3	17125.7	23132.2	32471.3	36526.8	24032.9	C00157	ko00564,ko00590,ko00591,ko00592,ko01100,ko04723,ko05231
MW0152034	Kinamycin D	Heterocyclic compounds	Heterocyclic compounds	C22H18N2O9	3	0.6193	35303-14-1	FALSE	FALSE	TRUE	FALSE	3268.65	3507.7	3724.76	2424.57	3625.31	2358.22	2505.97	905.18	3855.43	2525.26	4142.74	4493.36	2105.33	2228.95	1764.32	1867.49	1386.65	2224.33	3296.97	2494.64	1402.73	1871.51	1429.06	1321.49	-	-
MW0160313	Sulfolithocholic acid	Organic acid and Its derivatives	Organic acid and Its derivatives	C24H40O6S	3	0.6627	34669-57-3	FALSE	TRUE	TRUE	TRUE	20482	9023.14	19388.6	19371.7	14598.4	19571.9	28424.7	39388.9	19457.7	19762.8	18027.6	15797.1	6767.69	8448.6	4634.42	6618.56	2048.08	5367.31	8412.52	8860.98	15163.7	9640.34	13825.4	11698.3	-	-
MW0011852	1,2-Didecanoyl-sn-glycero-3-phosphocholine	GP	PC	C28H56NO8P	3	0.7277	3436-44-0	FALSE	FALSE	TRUE	FALSE	2942.19	3427.32	428.37	1725.31	2228.95	3642.81	1232.02	3867.01	3460.3	1065.15	742.47	785.93	1817.03	370.28	811.9	608.76	738.02	572.39	888.55	988.52	798.39	724.06	488.9	1062.94	C00157	ko00564,ko00590,ko00591,ko00592,ko01100,ko04723,ko05231
MW0054076	Isoflupredone acetate	Aldehyde,Ketones,Esters	Esters	C23H29FO6	3	0.662	338-98-7	FALSE	TRUE	FALSE	TRUE	4977.67	5800.54	2563.09	2452.23	3361.85	3662.15	3795.95	3063.8	5496.52	3474.11	4247.74	3363.72	6145.6	6023.4	4022.38	2824.97	3801.97	4358.48	4399.57	2829.41	746.02	887.72	1064.38	3069.43	-	-
MW0107798	Leucyl-leucine	Amino acid and Its metabolites	Small Peptide	C12H24N2O3	2	0.9345	3303-31-9	FALSE	TRUE	TRUE	TRUE	18468.3	11803.2	16143	15324.1	11222.5	10397.7	8742.32	13813.4	16232.8	13036.6	13868.6	13669	26581.6	32092.6	22743.7	29678.8	27191.2	21825.8	39507.9	43827.3	54663.5	67076.6	77295.8	57573.6	C11332	-
MW0152578	H-Leu-Asp-OH	Amino acid and Its metabolites	Small Peptide	C10H18N2O5	3	0.7767	32949-40-9	FALSE	FALSE	TRUE	TRUE	104210	77563.8	96940.3	43110.2	89640.4	80822.1	87350.6	51984.8	145142	158665	134895	93083.2	1.13067e+06	1.16389e+06	762814	1.07879e+06	771283	923224	1.19586e+06	972863	731277	806609	1.0054e+06	1023127	-	-
MEDP0519	L-Norleucine	Amino acid and Its metabolites	Amino acids	C6H13NO2	3	0.6135	327-57-1	FALSE	FALSE	FALSE	TRUE	6537.88	14459.8	12065	6077.17	8884.31	7670.4	6142.91	4509.34	14427.9	12745.7	8584.73	8683.1	5719.82	8306.09	4979.92	7062.7	4873.8	5746.66	4647.24	1818.21	5409.15	2072.26	8876.98	3998.69	C01933	-
MEDTN03187	p-Cresol sulfate	Organic acid and Its derivatives	Organic acid and Its derivatives	C7H8O4S	3	0.7922	3233-58-7	FALSE	TRUE	TRUE	TRUE	62129.7	62358.7	69702.6	42589.3	56432.2	62967.3	46553.9	46663	74028.4	66885.5	64237.9	63115	26865.9	33522.1	26690.9	45883	44748.7	29352.9	22040.4	30084.5	9491.02	9930.67	11046.1	28428.2	-	-
MW0104827	Oxoadipic acid	Organic acid and Its derivatives	Organic acid and Its derivatives	C6H8O5	3	0.6777	3184-35-8	FALSE	FALSE	TRUE	TRUE	19498.1	11380	10507.2	17519.5	20972.6	17717	25607.3	14489.3	16309.2	14410.9	14082.3	12811	26662.7	33167.1	26323	35981.6	29684.4	33624.4	27475.6	25577.1	48304.6	42883.3	38710.4	26791.3	C00322	ko00310,ko00380,ko00785,ko01100,ko01210,ko01230,ko01240
MW0124398	Indacaterol	Heterocyclic compounds	Heterocyclic compounds	C24H28N2O3	3	0.7564	312753-06-3	FALSE	TRUE	TRUE	FALSE	673196	689550	633346	573683	628401	646484	628276	622877	671446	661509	688872	660276	621497	589523	532061	592914	566204	568021	686137	598939	633621	719075	673892	626015	-	-
MW0004531	4-[[4-(4-Chlorophenyl)-2-thiazolyl]amino]phenol	Benzene and substituted derivatives	Benzene and substituted derivatives	C15H11ClN2OS	3	0.6144	312636-16-1	FALSE	FALSE	TRUE	TRUE	19631.9	25119	28079.6	16814.8	22998.4	21485.5	19348.5	19280.6	28369.6	29606.3	24057	21815.7	28885.2	29718.8	21089.4	29757.5	28386.8	30781.4	24157.6	30742.4	30565	27868.3	34754.9	37908.5	-	-
MW0114148	Cynarine	Flavonoids	Anthocyanidins	C25H24O12	3	0.7827	30964-13-7	TRUE	FALSE	TRUE	TRUE	7138.42	8861.56	9167.36	8532.49	8227.56	6925.05	6650.96	5931.23	7708.49	6876.21	6784.6	4457.93	5388.54	4437.85	3700.9	5693.04	5261.05	4095.42	6503.28	4649.18	3900.19	1531.1	3106.62	4505.14	C10445	-
MW0118596	Hydroxyphenyllactic acid	Benzene and substituted derivatives	Phenolic acids	C9H10O4	2	0.9745	306-23-0	FALSE	TRUE	TRUE	TRUE	3800.17	3279.74	977.72	630.84	2348.38	2640.07	2488.81	1754.49	1289.97	3211.24	2877.31	2587.94	13994.8	13694.1	10194.5	13587.7	11075.7	11510.2	15360.1	14984.6	15077.2	16018.1	20409.4	17649.7	C03672	-
MW0053990	Pregn-4-ene-3,20-dione, 17-(acetyloxy)-	Aldehyde,Ketones,Esters	Esters	C23H32O4	3	0.7067	302-23-8 | 17308-02-0	TRUE	FALSE	FALSE	FALSE	1226.12	4285.51	2464.74	852	2235.43	2803.69	2658.32	4227.19	5261.88	3011.54	4323.56	3257.26	3751.29	2582.36	1295.48	1221.63	2682.35	2990.86	4472.39	3827.27	2037.25	1700.8	4682.63	4220.53	-	-
MW0115262	Sedoheptulose	Carbohydrates and Its metabolites	Sugars	C7H14O7	3	0.6991	3019-74-7	FALSE	TRUE	TRUE	TRUE	23885.1	29182.5	11537.1	15612.5	15173.7	18273.6	14201.7	13661.9	27060.3	6871.37	25517.7	23139.3	48291.8	42756.7	21969.8	35923.9	45125.6	42505.7	55258.5	52571.3	43088.5	54121.6	45778	57429.9	-	-
MW0123043	CK1 Inhibitor	Alcohol and amines	Amines	C23H18N4O3	3	0.7642	301836-43-1	FALSE	FALSE	TRUE	TRUE	8459.5	9296.2	8181.76	5973.35	6756.06	7055.24	8296.41	5548.14	7669.43	9247.21	8268.16	7219.74	25290.3	28221	16637.7	22835.2	19466	20269	25120.8	26806.2	24666.1	22929.8	34921	31062.1	-	-
MW0143149	4-(3-Methylbut-2-enyl)-L-tryptophan	Heterocyclic compounds	Heterocyclic compounds	C16H20N2O2	3	0.8958	29702-35-0	FALSE	TRUE	TRUE	FALSE	14615.6	33177.3	101854	71138.6	36530.7	36097.8	20998.2	38794.4	30660.2	33071.9	27915.1	18245.5	17466.1	16127.6	10739.8	14325.4	2273.2	6998.95	18271.4	64299.3	34997.8	64189.3	17683.7	19465.6	C04290	ko01100
MW0122713	1-Oxazolo[4,5-b]pyridin-2-yl-9-octadecyn-1-one	Aldehyde,Ketones,Esters	Ketones	C24H34N2O2	3	0.7186	288862-89-5	FALSE	FALSE	FALSE	TRUE	1254.57	20545.8	40153.3	12750.5	39000	20605.1	15975.5	29680.9	24273.6	39252.9	60971.8	28299.2	17038	11654.1	9123.47	4738.9	987.07	2544.85	14704.6	20971.7	16660.9	10760.7	7162.24	7227.77	-	-
MW0006163	n-(2-(4-Chloroanilino)-1-methyl-2-oxoethoxy)-3,5-bis(trifluoromethyl)benzamide	Benzene and substituted derivatives	Benzene and substituted derivatives	C18H13ClF6N2O3	3	0.8308	285986-88-1	TRUE	FALSE	TRUE	TRUE	12664.1	13141.4	10578.8	11705	11880.3	11826.7	8855.3	10499.1	12315.6	8745.43	9473.73	8426.76	6356.44	6003.4	4608.78	4609.93	6316.78	4777.55	4729.69	5882.16	5272.33	5455.08	4562.47	6537.31	-	-
MW0000101	Codeine methyl ether	Alkaloids	Isoquinoline alkaloids	C19H23NO3	3	0.8538	2859-16-7	FALSE	FALSE	TRUE	TRUE	1148.61	831.48	774.86	698.55	859.36	945.24	918.51	795.33	864.4	799.99	707.76	586.99	3917.47	4304.34	2520.08	3151.96	2644.2	3296.42	3271.42	3979.05	3423.91	3264.59	5745.46	5225.08	-	-
MW0155614	Platydesmine	Heterocyclic compounds	Heterocyclic compounds	C15H17NO3	3	0.7125	2824-86-4	FALSE	FALSE	TRUE	TRUE	29180	37020.6	32964	32423	52398.6	16459.1	45592.4	40396	48446.6	48736.8	22803.6	33243	9216.15	22837.4	15956.9	9438.93	3898.35	9840.51	21869.7	13721.3	15122.6	13938	18535.6	9971.21	-	-
MW0168154	10-Formyltetrahydrofolic acid	Heterocyclic compounds	Pteridines and derivatives	C20H23N7O7	3	0.8842	2800-34-2	FALSE	FALSE	TRUE	TRUE	1991.91	3152.24	3686.25	2129.42	2246.96	2606.68	2599.19	2819.62	4177.86	3476.96	2578.63	3032.09	757.72	657.91	817.25	1088.95	1762.45	1538.82	1179.45	995.21	599.03	966.85	1346.29	852.54	C00234	ko00670,ko00970,ko01100,ko01200,ko01240,ko01523
MW0169339	Isosteviol	Heterocyclic compounds	Heterocyclic compounds	C20H30O3	2	0.8875	27975-19-5	FALSE	TRUE	FALSE	TRUE	294983	319052	260415	216351	245327	243595	256716	229674	315020	296472	306832	280350	290960	349110	234975	327428	238220	305722	290239	237602	59782.8	60284.7	95735	187027	-	-
MW0123823	Ensulizole	Heterocyclic compounds	Heterocyclic compounds	C13H10N2O3S	3	0.6843	27503-81-7	FALSE	TRUE	TRUE	TRUE	3619.03	2295.37	2063.78	3255.48	2855.95	3046.57	2623.69	2550.7	2634.4	2255.4	2602.43	1094.9	4841.62	5626.76	8254.57	6506.35	5678.48	8679.09	4255.69	4951.71	4488.73	3716.82	4410.24	5668.15	-	-
MW0063711	Suxibuzone	FA	Others	C24H26N2O6	3	0.7464	27470-51-5	FALSE	FALSE	TRUE	TRUE	108434	128469	111414	87413.6	106974	109697	101981	89666.2	132483	127492	134990	128704	78795.4	83164.7	59467.7	68726	61346.1	70777.7	88110.3	79805.3	64298.5	71561.5	87114.7	92828.3	-	-
MW0015311	8-Epi-prostaglandin F2alpha	Hormones and hormone related compounds	Hormones and hormone related compounds	C20H34O5	3	0.7685	27415-26-5	FALSE	TRUE	FALSE	TRUE	30573.5	31891.5	28772.1	22264.3	28399.8	26579.8	26416.8	36083.2	34085.6	32947	25580.8	30977.7	24204.7	33939.3	24022.8	29100.1	31912.6	43017.1	34591.1	47942.2	35151.6	49073	38776.1	38626.5	C13809	ko00590
MEDP0495	LPC(0:0/18:2)	GP	LPE	C26H50NO7P	1a	0.9593	27304-12-7	FALSE	FALSE	FALSE	TRUE	293799	522200	610356	882841	471178	460047	275826	317211	399147	460289	433981	399511	394446	410992	2.59056e+06	1.21539e+06	1.01391e+06	872469	368862	274893	216235	229884	245564	246820	C04438	ko00564
MW0139389	Polydatin	Benzene and substituted derivatives	Benzene and substituted derivatives	C20H22O8	3	0.6712	27208-80-6	TRUE	FALSE	TRUE	TRUE	234704	231760	239155	251660	245376	243703	234273	228468	235761	234610	235088	231004	299301	320517	321406	304913	333481	313239	286923	292819	320231	355273	312323	301921	C10275	-
MW0006652	Coutaric acid	Organic acid and Its derivatives	Organic acid and Its derivatives	C13H12O8	3	0.6904	27174-07-8	FALSE	FALSE	TRUE	TRUE	431.76	589.31	868.14	626.32	765.21	444.88	681.09	557.72	1132.12	536.73	1009.52	524.48	3505.55	4565.27	2582.09	4114	2814.84	3193.3	6192.87	3217.59	3700.85	5023.12	4087.02	4717.12	-	-
MEDL01870	1-(4-Hydroxy-3-methoxyphenyl)-3-decanone	Benzene and substituted derivatives	Phenolics	C17H26O3	2	0.9112	27113-22-0	FALSE	FALSE	TRUE	FALSE	23934.9	21993.1	22342.8	23692.5	17518.7	20503.8	21552.2	25994.3	25168	25187	25170.2	22053.5	19059.2	17588.4	17891.9	12162.4	22269.8	14423.7	14633.8	20940.8	22955.3	22606.5	23348	22348.7	C10482	-
MW0056955	PC(18:0/18:2)	GP	PC	C44H84NO8P	3	0.8564	27098-24-4	FALSE	FALSE	TRUE	FALSE	110710	122738	156574	120851	131203	128588	134639	105589	125811	5951.81	38734.1	17267.7	25310.6	37371.1	39093	77777.9	138359	118717	134044	111247	110935	109260	111684	108537	C00157	ko00564,ko00590,ko00591,ko00592,ko01100,ko04723,ko05231
MW0058121	1-Palmitoyl-2-oleoyl-sn-glycero-3-phosphoethanolamine	GP	PE	C39H76NO8P	3	0.71	26662-94-2	FALSE	TRUE	FALSE	TRUE	116989	129828	165698	144626	135268	135372	141654	122551	132785	159924	155195	144452	121052	137161	131459	162401	3592.15	12326	15714	11576.8	7024.89	18177.7	6864.31	12704.5	C00350	ko00563,ko00564,ko01100,ko04136,ko04140,ko04723,ko05130,ko05167
MW0137394	Apiin	Flavonoids	Flavonoid	C26H28O14	3	0.6935	26544-34-3	FALSE	FALSE	FALSE	TRUE	8482.06	8105.64	8510.5	7306.06	8361.04	9143.61	8957.82	7934.17	8803.9	8948.78	7794.3	8939.44	10103.1	10269.4	7531.72	8990.01	7950.93	9251.36	9001.75	8647.5	9931.83	10785.1	12238.1	9647.74	C04858	-
MW0105224	4-Hydroxy-5-methyl-3(2H)-thiophenone	Organic acid and Its derivatives	Organic acid and Its derivatives	C5H6O2S	3	0.5443	26494-09-7	FALSE	TRUE	FALSE	TRUE	41903.6	55331.8	47889.5	82520.1	87764.9	49140.1	53735.4	44660.8	49806.2	69658.8	78616	36904.7	53504.3	74670.2	45846	55917.2	74370.3	64596.7	77676.5	79380.5	63913.1	84285.9	106676	66653.6	-	-
MW0012191	12,13-DiHOME	FA	Oxidized lipids	C18H34O4	2	0.917	263399-35-5	FALSE	FALSE	FALSE	TRUE	221584	231665	330948	272279	680010	293630	455142	540336	1.05328e+06	469217	290132	419990	395056	212842	208652	1.22226e+06	609396	264392	218354	165365	146649	139912	120773	416231	-	-
MEDL02773	Indoleacetaldehyde	Heterocyclic compounds	Indole and Its derivatives	C10H9NO	3	0.8095	2591-98-2	TRUE	FALSE	TRUE	TRUE	4398.13	4099.35	3878.3	3031.32	3001.26	3255.24	2749.86	2558.37	3339.3	3009.74	3162.14	2544.05	2351.8	2503.5	2358.22	2265.74	2191.37	2422.27	2411.06	1801.91	1847.7	2188.54	2216.77	2932.92	C00637	ko00380,ko01100
MW0156183	Phyriaporphyrin	Heterocyclic compounds	Heterocyclic compounds	C39H38N4O14	3	0.6572	25744-38-1	FALSE	FALSE	FALSE	TRUE	5199.12	5111.4	2212.35	1704.64	2866.95	4740.16	3262.74	4553.56	5269.8	3040.35	4504.74	2891.95	4909.66	3447.3	3078.32	1396.77	2756.8	2620.96	2438.59	3337.5	2100.78	1814.81	2139.32	3274.64	-	-
MEDN1079	FFA(22:6)	FA	FFA	C22H32O2	3	0.7707	25167-62-8	FALSE	TRUE	TRUE	TRUE	11945.3	14377.6	12242.2	8350.29	11269.5	12951.7	10707.5	10054.1	21285	12629.1	15370.8	13303.1	8682.03	9168.36	11226	8859.55	7895.67	9349.7	6891.23	5214.52	6996.8	7114.34	7527.37	3250.4	-	-
MEDL02162	FFA(22:5)	FA	FFA	C22H34O2	3	0.7123	24880-45-3	FALSE	TRUE	FALSE	FALSE	28707.9	70370	380657	267377	64823.1	77360.1	101702	34761.5	46978.5	202608	98821.5	290671	66558.7	127456	109667	49406.3	60530.4	116125	47310.2	57107.5	22911.2	34947.5	84989	33032.7	C16513	ko01040
MW0194041	Anaprel	Alkaloids	Alkaloids	C35H42N2O9	3	0.6595	24815-24-5	FALSE	TRUE	FALSE	FALSE	6870.78	8535.49	7834.66	5286.25	5373.17	6407.36	7083.47	5612.94	8581.61	8366.31	9819.96	7421.21	7692.15	5539.32	5203.28	6488.05	5799.84	6855.03	9980.78	8778.01	8692.85	9433.58	7639.13	7830.9	-	-
MW0151663	Ile-Ala	Amino acid and Its metabolites	Small Peptide	C9H18N2O3	3	0.7446	24787-73-3	FALSE	FALSE	FALSE	TRUE	94129.8	288864	170316	103492	165889	100296	104978	93971.2	169176	176548	176564	118279	194304	108274	94248.5	115604	90996.8	345595	92210.7	88532.6	82112.5	88090.6	97583.3	113385	-	-
MW0053477	Geniposide	Heterocyclic compounds	Heterocyclic compounds	C17H24O10	3	0.7526	24512-63-8 | 169799-41-1 | 27745-20-6	FALSE	FALSE	FALSE	TRUE	21915.8	24976.9	22455.1	21543.9	23369.6	24154.8	20033.4	19734.8	21700.3	23308.8	23943.2	21521.5	23910.9	26663.4	21448	26947.2	19572.8	24378.3	24831.3	25107	22599.2	24264	27259.8	24659.1	C09781	-
MW0137981	Dihydroprudomenin	Heterocyclic compounds	Heterocyclic compounds	C23H26O12	3	0.7135	24512-61-6	FALSE	FALSE	TRUE	TRUE	69451.1	85960.3	88371.5	68032.5	81136.1	91838.2	80653	60828.9	98733.8	103553	98528.2	101082	61049.2	69143.2	61376.8	62582.5	49649.6	66946.3	53527.7	61554.6	45667.2	44590.2	61472.5	71331.4	-	-
MW0011570	(Methylthio)acetic acid	Organic acid and Its derivatives	Organic acid and Its derivatives	C3H6O2S	3	0.6119	2444-37-3	FALSE	FALSE	FALSE	TRUE	3898.53	23612.1	16606	3770.01	10671.8	7305.13	4983.6	4472.45	22025.4	14214.5	19149.6	12721.5	10440.5	2427.1	3774.95	4394.99	4225.26	3382.14	5581.29	6613.97	5454.14	4679.56	3169.53	3600.8	C03173	-
MW0138734	Lankacidin C	Organic acid and Its derivatives	Organic acid and Its derivatives	C25H33NO7	3	0.7151	23623-31-6	FALSE	TRUE	FALSE	TRUE	33141.1	32819.9	20928.9	16547.7	24250.8	27073.4	25675.1	26299.6	34218.3	23785.4	26565.5	26107.6	32349.2	30941.1	24872.5	23818.8	22929.6	27344	25121.7	25327.8	8666.76	9521.11	11244.7	21225.7	-	-
MW0052945	Fumagillin	Aldehyde,Ketones,Esters	Esters	C26H34O7	3	0.6662	23110-15-8 | 127913-45-5	FALSE	TRUE	FALSE	TRUE	124983	126141	88287.4	74311.4	95383.1	110547	102825	104146	128276	101684	112958	107107	125681	127820	99849	101410	92608.1	112484	110328	102708	39382.8	40761.6	46955.1	85643.6	-	-
MW0140322	2-Azidoethyl 4-O-beta-D-galactopyranosyl-beta-D-glucopyranoside	Alcohol and amines	Alcohols	C14H25N3O11	3	0.6505	230286-11-0	FALSE	TRUE	FALSE	FALSE	692.78	812.74	335.24	431.46	531.65	432.33	152.69	748.47	1148.97	485.4	523.3	156.9	534.19	484.17	446.88	245.41	526.74	583.02	357.31	908.46	1012.69	787.21	1103.51	1000.92	-	-
MW0138969	quercetin 3-O-glucuronide	Flavonoids	Flavonols	C21H18O13	3	0.7439	22688-79-5	TRUE	FALSE	TRUE	FALSE	58634.1	63144.4	60919.1	68895.2	62909.8	64861.8	60367.5	62422.2	56224.6	60578.3	54979.5	57788.6	77150.8	73562.3	72625.9	72379.9	75336.2	65321.4	64589.3	60464.2	64527.8	89506.2	60483.2	58309.6	-	-
MW0154889	4'-Phosphopantetheine	Organic acid and Its derivatives	Organic acid and Its derivatives	C11H23N2O7PS	3	0.5335	2226-71-3	FALSE	FALSE	TRUE	TRUE	18205.2	11445.4	13817.4	11032.8	13819.4	13450.4	13510.2	11952.6	19526.7	20368.6	18176.8	18051.2	76014.9	64377.5	59183.2	71904.5	61436.4	71569.4	73167.9	75291.6	49136.7	56815.5	71222.2	71262.9	C01134	ko00770,ko01100,ko01240
MW0062155	Epoxideoxycorticosterone acetate	Hormones and hormone related compounds	Hormones and hormone related compounds	C23H30O5	3	0.6534	21853-83-8	FALSE	FALSE	FALSE	TRUE	902.17	100804	1081.05	1158.87	873.84	1102.84	1657.13	975.81	1231.35	1371.29	1518.07	1377.5	4144.06	9762.1	3789.78	6999.24	3977.95	4649.2	5754.22	5086.05	5085.88	4918.88	7323.99	4330.73	-	-
MW0005701	3,5-Dihydroxyanisole	Benzene and substituted derivatives	Phenolics	C7H8O3	3	0.7088	2174-64-3	FALSE	FALSE	TRUE	FALSE	7192.44	8479.49	9017.07	8039.89	8425.2	8003.5	7009.9	6598.52	8619.81	8039.56	8558.93	7063.13	7615.44	6480.17	4813.71	7389.92	4769.48	7082.49	7871.4	7231.29	6536.37	7497.36	8178.9	6959.05	-	-
MEDN1459	15-keto Prostaglandin F1α	Hormones and hormone related compounds	Hormones and hormone related compounds	C20H34O5	1b	0.7991	21562-58-3	FALSE	TRUE	FALSE	FALSE	4984.69	7595.27	6139.66	1670.99	5317.97	5928.59	4929.92	5741.38	3941.85	4768.54	7942.3	5807.41	5985.1	4606.96	3264.16	3612.52	4529.58	5209.72	6051.53	6078.68	6203.54	6502.38	7941.45	8170.33	-	-
MW0104698	2-Carboxy-1-[5-(2-carboxy-1-pyrrolidinyl)-2-hydroxy-2,4-pentadienylidene]pyrrolidinium	Organic acid and Its derivatives	Organic acid and Its derivatives	C15H20N2O5	3	0.8131	214150-43-3	TRUE	FALSE	FALSE	FALSE	64852.7	71682.4	65011.4	64208.6	71530.1	70783.5	59708.2	61232.1	59205.5	60317.1	55898.9	64034.9	63410.7	68936.2	56274.5	66097.1	57219.2	66132.1	62783	64170.8	56961.5	62304.5	77106.2	62265.2	-	-
MW0015524	(2Z,4E)-5-[(1S)-1-hydroxy-2,6,6-trimethyl-4-oxocyclohex-2-en-1-yl]-3-methylpenta-2,4-dienoic acid	Others	Medicine	C15H20O4	3	0.7518	21293-29-8	FALSE	FALSE	TRUE	TRUE	10673.6	14669.3	24243.2	39716.8	29105.1	10137.3	12701.8	12324.3	13776.9	9582.11	13827.3	9206.93	16226.8	12074.1	9547.11	3260.87	2690.87	3804.07	7438.38	6847.02	4269.01	5657.29	13899.9	7590.98	C06082	ko01100
MW0006987	Epsilon-pyrromycinone	Benzene and substituted derivatives	Benzene and substituted derivatives	C22H20O9	3	0.7545	21288-61-9	FALSE	FALSE	TRUE	TRUE	1015.17	1189.49	913.19	645.25	812.56	702.17	822.25	776	1065.05	820.73	889.87	649.28	3923.09	3575.68	1925.24	2889.7	2475.79	2489.99	4081.29	3122.42	2749.32	3693.79	3089.88	3561.28	-	-
MW0145071	Anatibant	Benzene and substituted derivatives	Benzene and substituted derivatives	C34H36Cl2N6O5S	3	0.7315	209733-45-9	FALSE	FALSE	TRUE	FALSE	10826.7	8347.58	8643.32	13705.1	11168.1	12561.2	7293.79	10179.4	19715.9	6590.6	9021.69	12570.1	10779.1	6185.98	5368.02	5174.69	2817.13	4800.8	5396.86	5660.3	4882.64	10467.1	12846.9	7936.45	C20010	-
MW0103271	Cis-8,11,14,17-Eicosatetraenoic acid	FA	FFA	C20H32O2	2	0.9726	2091-26-1	FALSE	TRUE	FALSE	FALSE	57171.4	138603	235483	222203	115775	87805.4	83000.7	23991.1	33132.7	112876	190611	174121	121563	106675	146231	72422.5	156622	203104	73170	61247.2	56757.9	80157.1	93750.6	56096.7	-	-
MW0016421	Cauloside C	Organic acid and Its derivatives	Organic acid and Its derivatives	C41H66O13	3	0.7294	20853-58-1	FALSE	TRUE	FALSE	TRUE	10192.6	10875	6847.18	2155.64	5454.34	8298.03	7813.24	7811.52	11872.9	7623.92	9041.07	8721.62	10525.2	11067.1	6840.35	7335.11	5163.95	9429.57	6969.51	6520.04	2406.79	3090.43	764.96	2320.75	C17547	-
MW0141381	13H-DIBENZO(a,g)FLUORENE	Benzene and substituted derivatives	Benzene and substituted derivatives	C21H14	3	0.7179	207-83-0	FALSE	TRUE	TRUE	TRUE	57168	80885.5	69543.3	61702.9	58004.2	91324.1	70202	66410.4	89572.6	90626.1	90907.2	67306.1	38502.9	38683.9	38867.7	34111.3	36364.5	27663.6	34819.5	29438.8	27161.5	25982.5	29262.7	26725.2	C19391	-
MW0127095	Amifostine	Others	Others	C5H15N2O3PS	2	0.8181	20537-88-6	FALSE	TRUE	FALSE	TRUE	70049.3	76900.4	103705	101842	100337	91110.8	102708	97489.9	76465.7	104256	72152.5	85820.9	75077.5	88377.3	111232	88835.3	105340	97001.6	68672.8	60935.5	71399.1	57199.9	70451.2	70723.6	C06819	-
MW0153327	Makisterone B	Steroids	Steroid	C28H46O7	3	0.5892	20512-31-6	FALSE	TRUE	FALSE	FALSE	560484	498970	325041	301641	387204	466605	359095	483342	557007	352355	412650	364323	437370	307548	303458	223721	295548	284960	296509	362526	367609	473100	475606	422915	C08829	-
MW0143192	4,4'-Dichlorobiphenyl	Benzene and substituted derivatives	Benzene and substituted derivatives	C12H8Cl2	3	0.7662	2050-68-2	FALSE	FALSE	FALSE	TRUE	54470	74349.1	62759.6	57091.2	87324.2	99959.9	97189.8	47709.4	97705.6	110702	104372	103164	92125.3	66176.6	71185.2	58768	48898.8	93904.4	61692	58071	58441.4	71921.6	67830.3	51662.8	-	-
MW0009765	Stearidonic acid	FA	FFA	C18H28O2	3	0.7703	20290-75-9	FALSE	TRUE	TRUE	TRUE	3464.57	7235.43	6758	8593.75	8295.12	8553.84	5444.2	4658.93	6015.46	5229.79	7277.48	7626.23	12211.5	13729.7	29649.3	12618.4	15678.9	17273.5	4382.62	5435.72	3513.07	3803.82	3348.74	5555.7	C16300	ko00592
MW0000341	Morphine-6-glucuronide	Alkaloids	Isoquinoline alkaloids	C23H27NO9	3	0.7082	20290-10-2	FALSE	TRUE	FALSE	TRUE	14077.7	15303.5	11581.5	10606.5	13486.4	12641.8	12367.6	10849	10577.5	12572.1	12396.6	12342.2	16050.3	18638.2	12049.9	16552.8	11062.5	14366.8	19840.6	21395.3	18507.6	22049.4	29650.6	26357.3	C16578	ko00982,ko04976
MW0123807	Eicosapentaenoyl Serotonin	Tryptamines,Cholines,Pigments	Tryptamines	C30H40N2O2	3	0.7571	199875-71-3	FALSE	TRUE	FALSE	TRUE	15683.3	17995.8	9408.79	8621.2	13229	15040.8	10513.6	12830.9	18226.6	10547.7	15164.3	12326.7	18420.8	12692.2	15276.9	9266.69	13597.1	14373.8	14371.9	15639.4	16451.2	20623.5	21326.3	18998	-	-
MW0054816	Methyl 15-cyanopentadecanoate	FA	Others	C17H31NO2	3	0.7248	198898-36-1	FALSE	TRUE	TRUE	FALSE	5726.56	6559.93	12743.1	11840.5	5851.71	6971.39	2658.9	3330.3	2782.66	5605.27	8479.3	7351.3	16339.6	7187.03	25589.3	11052.1	17330.1	27737	6560.45	4939.84	4496.71	6478.11	3886.35	6765.93	-	-
MW0105439	Adouetine X	Amino acid and Its metabolites	Amino acid derivatives	C28H44N4O4	3	0.7397	19542-37-1	TRUE	TRUE	TRUE	TRUE	64338.5	61584.5	51658	46562.2	59714.4	53051.9	40210.9	39848.8	52595.3	38483.1	40404.3	28914.6	15258	16342.8	12325.9	13201.7	11515.1	9653.75	30133.3	15550	12561.4	16562	20992.7	23664.1	C09993	-
MW0105178	Tetragastrin	Amino acid and Its metabolites	Amino acid derivatives	C29H36N6O6S	3	0.7771	1947-37-1	FALSE	FALSE	TRUE	TRUE	1724	2233.06	1790.61	2004.12	1608.77	1687.47	2423.79	1716.4	1247.78	1651.76	2583.75	1304.34	3455.18	4715.57	2691.4	2945.35	3010.36	2437.72	3910.85	2665.15	4058.96	4104.62	4286.79	3959.8	-	-
MW0054535	1-(9Z-octadecenoyl)-sn-glycero-3-phosphocholine	GP	LPC	C26H52NO7P	2	0.9553	19420-56-5	FALSE	TRUE	FALSE	TRUE	3729.92	8311.22	6510.46	22844	8634.81	13263.9	7823.22	9858.02	11400.3	20686.7	17506.5	15357.7	16021	12789.2	30616.2	10973.4	9481.15	15717.6	6825.66	5010.8	4856.97	5855.86	4822.08	5890.56	C00157	ko00564,ko00590,ko00591,ko00592,ko01100,ko04723,ko05231
MEDL02168	(±)8(9)-DiHET	FA	FFA	C20H34O4	3	0.7196	192461-96-4	FALSE	TRUE	FALSE	FALSE	4.88725e+06	9.77702e+06	6718726	2.48275e+06	7.47507e+06	3.07415e+06	6.04973e+06	7658266	4.6896e+06	1.02312e+07	3.7209e+07	17085391	5.79601e+06	1.8573e+06	2.77807e+06	7.93901e+06	7.0097e+06	5.74199e+06	1.40818e+07	9.73384e+06	6.72775e+06	1.3186e+07	6.02167e+06	1.24645e+07	C14773	ko00590,ko01100,ko04726
MW0153824	Paraquat dichloride	Heterocyclic compounds	Heterocyclic compounds	C12H14Cl2N2	3	0.6331	1910-42-5	FALSE	TRUE	TRUE	TRUE	3675.03	3630.75	2131.81	1906.39	1248.3	2649.79	895.42	2750.99	3028.24	3522.84	3120.75	1938.16	3795.98	8250.24	5685.21	3944.76	3174.47	4904.75	5631.12	9381.78	5008.79	6818.26	9970.47	11636.5	C00225	-
MW0111680	1,1-Dimethoxynonane	Others	Hydrocarbon derivatives	C11H24O2	2	0.9118	18824-63-0	FALSE	FALSE	FALSE	TRUE	240413	338812	202389	176707	220642	321289	246365	239704	300483	246905	251777	254471	353093	312812	262354	310784	245472	286431	298758	335458	273963	296068	307307	280587	-	-
MW0122903	Arachidonoyl Serotonin	Tryptamines,Cholines,Pigments	Tryptamines	C30H42N2O2	3	0.8493	187947-37-1	FALSE	FALSE	TRUE	TRUE	18888.3	55877.8	31683.8	35555.4	39539.7	45317	42450.6	19462.2	33011.6	27609.9	36134.4	32847.3	31240.4	17371.2	25666	6408.12	15412.8	17419.4	11248.9	24206	20464.3	20078.1	16300	16420.3	-	-
MW0139775	Syzyginin B	Heterocyclic compounds	Heterocyclic compounds	C33H24O21	3	0.5105	185424-97-9	FALSE	TRUE	FALSE	FALSE	3556.84	3033.31	1918.58	1903.41	2949.16	3304.62	2158.21	3954.98	3788.77	2164.86	2646.83	2385.76	3341.31	1914.67	1831.13	837.19	1794.42	1930.04	2125.42	2428.44	2859.64	3710.2	3848.72	3581.78	-	-
MW0054404	Loganin	Heterocyclic compounds	Heterocyclic compounds	C17H26O10	3	0.6681	18524-94-2	FALSE	TRUE	TRUE	TRUE	7173.91	8592.2	8022.17	6390.07	8452.62	7971.85	7043.7	5824.32	7378.35	8427.48	7157.2	7708.17	19644.4	18796.7	14843.4	19192.6	15314.6	16996	12915.2	12667.7	8735.96	10053	12582.8	12702.4	C01433	ko01100
MEDN0579	N-lactoyl-phenylalanine	Amino acid and Its metabolites	Amino acids	C12H15NO4	1a	0.8111	183241-73-8	FALSE	FALSE	FALSE	TRUE	14150.9	20647.5	20495.7	15865	21401.9	20183	21967.6	15352.3	24122.4	28189	20528.8	19997	38871.7	13299.3	10294.6	13014.4	9201.63	12824.8	14919.7	10796.2	6034.21	8527.74	11086.2	12036.9	-	-
MW0123741	Indole-3-lactic acid	Heterocyclic compounds	Indole and Its derivatives	C11H11NO3	2	0.8797	1821-52-9 | 832-97-3	FALSE	TRUE	TRUE	TRUE	15737.2	22206.4	14850.7	10948.4	15537.7	15196	14607.6	11525.8	19276.2	18564.8	16846.8	17099.2	38606.4	46012.9	33267.5	42619.2	39122.8	36269.7	41244.6	44544.8	50609.1	53894.8	63719	56110	C02043	-
MW0000104	7-Ethyl-10-(4-N-aminopentanoic acid)-1-piperidino)carbonyloxycamptothecin	Alkaloids	Alkaloids	C33H38N4O8	3	0.671	181467-56-1	FALSE	TRUE	FALSE	TRUE	59609.4	57171.9	34116.1	34510.6	43509.3	51525.6	47670.6	49908.6	60538.8	44371.2	47858.3	46031.3	60075.5	54812.5	46896.8	40844	41847.2	50686.6	48214	44929.8	21454.2	21794.5	25842.9	40498.4	-	-
MW0062224	Prostaglandin D1	Hormones and hormone related compounds	Hormones and hormone related compounds	C20H34O5	2	0.9294	17968-82-0	FALSE	TRUE	TRUE	FALSE	51302.5	57679.4	55970.9	37742.5	48849.3	49417.1	57402.3	45870.3	63849.6	64241.9	60833.3	54394.5	77357.4	95088.9	58520.6	92694.6	57607.5	79992.1	76951.6	63407.7	18380.2	19322.7	28920.7	52012.6	C06438	-
MW0054956	Mevalonic acid	FA	Others	C6H12O4	3	0.8198	17817-88-8	FALSE	TRUE	FALSE	TRUE	1198.71	87449.6	811.88	1066.68	1295.99	1230.03	1167.68	1175.94	1080.39	848.44	1257.06	1601.03	1535.33	3963.56	875.82	3471.82	2000.52	1479.13	5782.76	2524.49	4408.92	4457.17	4308.23	4406	C00418	ko00900,ko01100,ko04216
MW0006222	(E)-N-(2-(((3-(4-Chlorophenyl)allyl)(methyl)amino)methyl)phenyl)-4-methoxybenzenesulfonamide	Benzene and substituted derivatives	Benzene and substituted derivatives	C24H25ClN2O3S	3	0.7122	176708-42-2	FALSE	TRUE	TRUE	TRUE	4606.75	4257.33	4126.45	3935.25	4029.5	4232.82	3940.76	3817.68	5185	4632.54	5845.17	4027.8	16076.9	16613.7	10469.1	14224.9	12044.1	12667.7	17328.1	17703.4	15150.8	17432.9	20177.3	20076.6	-	-
MW0106447	Diisodityrosine	Amino acid and Its metabolites	Amino acids	C36H38N4O12	3	0.6532	175889-19-7	FALSE	TRUE	TRUE	TRUE	31383.1	36659.5	26232.7	22058.6	28477.7	26809.3	26635.9	23177.5	28607.7	30098.7	28911.8	28510.6	39198.5	42351.6	27581.1	38390.4	32786.2	35717.3	51777.3	40942.1	45509.1	53127	66285.7	63297.6	-	-
MW0111042	Foramsulfuron	Heterocyclic compounds	Heterocyclic compounds	C17H20N6O7S	3	0.6579	173159-57-4	FALSE	FALSE	TRUE	TRUE	4484.1	3730.68	3544.44	3082.55	4283.57	2294.6	4410.04	2699.09	3913.97	4446.56	4753.02	3932.99	9144.28	7432.17	6028.62	7923.14	10060.1	7746.25	7257.4	8617.89	6028.6	5901.89	8263.55	8572.22	-	-
MW0006321	Benzyl Violet 4B	Benzene and substituted derivatives	Benzene and substituted derivatives	C39H40N3NaO6S2	3	0.7167	1694-09-3	FALSE	TRUE	TRUE	TRUE	7019.58	6045.25	5877.89	5273.15	5242.77	6300.65	5469.02	5432.39	6294.61	5857.57	7680.9	6822.56	8697.69	8512.47	5929.31	7926.75	7578.52	7666.46	11185.1	10841.2	10051.4	9756.36	13011.7	11620.9	-	-
MW0053662	Glucoconvallasaponin B	Benzene and substituted derivatives	Benzene and substituted derivatives	C38H62O15	3	0.5944	16939-88-1	FALSE	TRUE	FALSE	FALSE	44311.3	47449.8	38870.7	24383.8	35281	37223.4	34465	26857.1	58012.7	46240.8	53271.8	52143.7	46760.5	54302.8	25998.4	47037.1	29467.2	38597.5	63273.5	56131.4	41323.9	40397.7	79820.1	66849.7	-	-
MW0109039	Pantethine	Alcohol and amines	Polyamines	C22H42N4O8S2	3	0.612	16816-67-4	FALSE	FALSE	TRUE	TRUE	43780.5	45984.7	45035.6	27782.8	40643.6	47846.9	44391.2	31167.3	55537.3	58676.5	55478.5	54268.7	28697.4	35060.6	21165.3	29552.6	17089.8	29197.8	26782	28269.8	18130.3	19938.8	31937.1	33183.9	-	-
MW0052353	Digoxigenin	Heterocyclic compounds	Heterocyclic compounds	C23H34O5	3	0.5605	1672-46-4	FALSE	TRUE	FALSE	TRUE	9962.66	13859.9	8574.11	14872.2	7171.21	14223.7	5100.24	8794.48	12474.5	6673.92	11074	6478.88	6913.27	4154.07	14480.4	7900.63	6446.28	3697.83	4590.36	3160.74	1620.36	2372.41	2546.07	1516.11	-	-
MW0114114	Colupone	Aldehyde,Ketones,Esters	Ketones	C30H44O4	3	0.7429	16658-23-4	FALSE	FALSE	FALSE	TRUE	980812	709528	1.01668e+07	6.53656e+06	1.99539e+06	2.52253e+06	7.54004e+06	3.47935e+06	2.53912e+06	2.08482e+07	1.68413e+07	1.64012e+07	2.40115e+06	9.5096e+06	1.8732e+06	3.79861e+06	4.94809e+06	679902	3.32941e+06	5.32814e+06	2.96407e+06	1.09388e+06	3.77012e+06	244356	-	-
MW0110612	15(S)-HETE Ethanolamide	Alcohol and amines	Amines	C22H37NO3	3	0.6316	161744-53-2	FALSE	TRUE	FALSE	FALSE	598.96	3196.79	860.93	833.62	994.82	1510.64	1179.38	1018.48	1571.03	1259.67	3214.85	1274.43	1743.85	819.23	455.96	402.17	1040.04	1087.09	735.43	1613.67	2140	2145.23	3762.48	1832.74	-	-
MW0154367	1-Amino-1-deoxy-scyllo-inositol	Alcohol and amines	Amines	C6H13NO5	3	0.7906	16051-25-5	FALSE	FALSE	TRUE	TRUE	73848.9	141737	220252	215257	158258	102052	113125	50996.3	148978	226220	162287	117184	56850.3	80311.5	39663.9	50632.6	22063.2	35771.7	47730.2	37686.6	34610.3	73575.1	70912.2	30935.3	C01214 | C17578	-
MW0142920	3-Ethylmalic acid	Organic acid and Its derivatives	Organic acid and Its derivatives	C6H10O5	3	0.7261	16048-76-3	FALSE	FALSE	TRUE	FALSE	2982.74	1975.7	1186.06	973.36	1418.55	1778.59	1049.24	2172.29	2318.56	1173.69	1792.9	943.04	1543.91	648.7	935.01	629.47	748.41	1187.95	427.73	1272.25	984.43	1672.55	1705.03	1362.28	C01989	ko00630
MW0000262	Flazine methyl ether	Alkaloids	Alkaloids	C18H14N2O4	3	0.5593	159898-11-0	FALSE	FALSE	TRUE	TRUE	5688.44	7686.67	6004.29	3954.67	2002.32	1532.96	2957.75	3979.02	9660.46	2870.46	14045.8	3548.23	11610.6	10818.8	8238.78	11441.3	8076.5	11685.9	11019.4	13119.9	11149.9	8846.66	18685.1	13880.4	-	-
MW0055335	N-octanoylsphingosine 1-phosphate	Organic acid and Its derivatives	Phosphoric acids	C26H52NO6P	3	0.6124	158983-53-0	FALSE	TRUE	FALSE	FALSE	742458	1.00486e+06	995693	864813	901057	822613	899546	948718	987929	1.0659e+06	918390	1.00863e+06	714381	902602	874345	702856	388932	670295	763498	1.12314e+06	999286	986512	1.15939e+06	943921	-	-
MW0005121	4-Hydroxyphenylpyruvic acid	Benzene and substituted derivatives	Benzene and substituted derivatives	C9H8O4	3	0.6842	156-39-8	FALSE	TRUE	TRUE	TRUE	37820.3	42566	40837.1	34148	45355.5	50376.1	44002	36252.1	42181	47334.1	49965.7	46964.5	66378.3	83915.8	74302.3	74986.4	62366.8	87120.8	62452.2	61510.2	45976.4	51911.8	49792	60688.1	C01179	ko00130,ko00350,ko00400,ko01100,ko01210,ko01230,ko01240
MEDN0097	P–Hydroxyphenyl Acetic Acid	Benzene and substituted derivatives	Phenolic acids	C8H8O3	2	0.9256	156-38-7	FALSE	FALSE	TRUE	FALSE	1350.16	579.22	1743.19	1341.47	1432.43	2078.47	1197.38	1587.78	3074.38	3246.21	3840.25	2084.18	4924.46	3450.54	3864.79	4842.48	2838.46	4497.22	4013.11	3811.37	2001.63	3282.71	4563.39	4108.68	C00642	ko00350,ko00360,ko01100
MW0009432	Phenylpyruvic acid	Organic acid and Its derivatives	Organic acid and Its derivatives	C9H8O3	2	0.8391	156-06-9	FALSE	TRUE	TRUE	TRUE	86176.4	130958	104878	83193	105125	110350	104240	87748.7	103440	122343	116304	110678	64726.1	68177.8	57657.2	64593.2	46287.5	66879.8	48462.9	54537.4	40882.4	46119.4	56368	59182.8	C00166	ko00360,ko00400,ko00470,ko01100,ko01210,ko01230
MW0141088	1,2-Bis(4-hydroxyphenyl)-2-propanol	Heterocyclic compounds	Heterocyclic compounds	C15H16O3	3	0.631	154928-56-0	FALSE	TRUE	TRUE	TRUE	4639.91	6140.12	10977	3703.77	5323.86	5730.34	5885.67	4767.28	6689.39	5420.24	7008.83	5273.07	21204.1	21412.1	12965	17490.2	14451.7	15647.4	22905	20990.6	18805.1	21317.4	23396.7	23867.4	-	-
MW0112794	Keto-Deoxy-Nonulonic acid	Organic acid and Its derivatives	Organic acid and Its derivatives	C9H16O9	3	0.5408	153666-19-4	FALSE	TRUE	FALSE	TRUE	1.7252e+06	1.36549e+06	1.29485e+06	1.47703e+06	1.67545e+06	1.46911e+06	1.40785e+06	1.83362e+06	1.59173e+06	1.45689e+06	1.51329e+06	1.5777e+06	1.14234e+06	1.60462e+06	860113	1.41564e+06	1.7793e+06	1.51883e+06	1.80177e+06	1.84409e+06	1.9139e+06	1.81825e+06	2.07353e+06	1.84897e+06	C20934	ko00520,ko01100,ko01250
MW0193995	Taurolithocholic acid 3-sulfate	Bile acids	Bile acids	C26H45NO8S2	3	0.6197	15324-65-9	FALSE	TRUE	FALSE	TRUE	8988.57	8260.53	7160.81	6856.8	8573.5	9026.77	8437.31	8583.88	9463.07	8076.95	9832.76	9731.72	9754.53	10168.6	7332.84	8712.16	8052.02	9583.64	10416.8	11039.3	9849.03	11179.2	13203.7	11421.1	C03642	ko04976
MW0149583	Ginkgolide C	Heterocyclic compounds	Heterocyclic compounds	C20H24O11	3	0.6334	15291-76-6	FALSE	FALSE	TRUE	FALSE	19647.1	19504.3	20022.7	21121.2	20218.7	21171.9	19957.2	20537.1	18872.4	20142.5	20151.6	16014.4	22294.8	23061.8	21883.9	20855.5	20915.9	20612.6	20514.1	20191.2	25744.7	26623.8	22886.4	13982.4	-	-
MW0126323	4-[4-(4-fluorophenyl)-2-(4-methylsulfonylphenyl)-1H-imidazol-5-yl]pyridine	Heterocyclic compounds	Heterocyclic compounds	C21H16FN3O2S	3	0.8845	152121-46-5	FALSE	FALSE	FALSE	TRUE	119593	4743	123219	117677	118849	120395	109742	95253.1	118327	117293	118327	121026	133342	148447	145959	133092	142661	139311	131673	140277	147223	131437	144269	148168	-	-
MW0112302	3'-(2'',3''-Digalloylglucosyl)-phloroacetophenone	Organic acid and Its derivatives	Organic acid and Its derivatives	C28H26O17	3	0.5886	152041-20-8	FALSE	FALSE	TRUE	FALSE	28230.1	32070.8	25570.7	23115.6	24985.4	33276.3	24639.8	28431.2	32719	26824.6	26140	25395.3	24753.4	20673.7	17926.1	12798.5	18945.8	21043.6	20027.4	22310.2	22985	23677.1	26797.1	26913.6	-	-
MW0049035	Cortexolone	Hormones and hormone related compounds	Hormones and hormone related compounds	C21H30O4	3	0.629	152-58-9	FALSE	TRUE	FALSE	TRUE	17688.2	19147.9	16696.4	12873.4	16085.7	15170.7	14838.3	13293	26050.6	16837.5	19644.3	18925.3	17985.7	20359.3	13848.2	17794.6	15048.8	16831.6	22036.7	21438.9	22983.8	24091.8	31665.7	29158.5	C05488	ko00140,ko01100,ko04927,ko04934
MW0138544	Isoschaftoside 4'-glucoside	Flavonoids	Flavonoid	C32H38O19	3	0.5186	151922-19-9	FALSE	FALSE	FALSE	TRUE	125432	242547	243317	142717	213981	142419	157707	118110	219145	231444	229970	152656	233655	261411	102235	109226	283638	123020	108326	104792	86572.4	90693.3	128283	136749	-	-
MEDTN03179	Dodecyl sulfate	Organic acid and Its derivatives	Organic acid and Its derivatives	C12H26O4S	3	0.6888	151-41-7 | 2235-54-3	FALSE	FALSE	FALSE	TRUE	781274	2.15486e+06	1.26994e+06	1.80344e+06	1.69971e+06	1.46433e+06	1.43278e+06	1.78117e+06	1.21619e+06	1.47906e+06	1.92998e+06	2.35255e+06	1.1674e+06	955683	1.02959e+06	408831	585749	1.52195e+06	1.73473e+06	1.28028e+06	989971	819358	562318	586150	-	-
MW0131100	2',3,4,4',6'-Pentahydroxychalcone	Flavonoids	Chalcones	C15H12O6	3	0.5728	14917-41-0 | 73692-51-0	FALSE	FALSE	TRUE	TRUE	4546.5	2881.72	3301.09	2599.08	4007.19	2821.12	3440.06	2925.21	4023.8	5014.79	3646.98	3200.51	10699.2	13017.4	10931.6	10918.3	10865.5	11350.4	10270.2	11858.4	7827.94	9759.52	11813.1	8502.45	-	-
MW0151251	(1-Hydroxy-3,7,11-trimethyldodeca-2,6,10-trienyl)phosphonic acid	Others	Others	C15H27O4P	3	0.8097	148796-53-6 | 140633-12-1	FALSE	FALSE	FALSE	TRUE	1876.24	4888.93	2517	2743.24	3492.61	3398.15	1994.57	2284.95	3472.33	2820.74	3548.94	3877.51	5670.53	4401.84	4768.21	3465.22	3395.83	4610.89	4017.21	3822.89	3905.5	4471.55	3961.67	4362.94	-	-
MW0110915	Arachidonoyl Thio-PC	Benzene and substituted derivatives	Benzene and substituted derivatives	C44H82NO6PS	3	0.6749	146797-82-2	FALSE	TRUE	TRUE	TRUE	9001.18	10413.9	10477.6	8173.33	13059.8	11884.9	11671	551.95	591.41	17725.8	12658.9	12697.5	34986.9	56743.5	50259.1	54398.1	48500.1	53536.4	37323.8	43339.4	45258.5	34497.8	29001	31559.8	-	-
MW0114341	Dodecanal dimethyl acetal	Aldehyde,Ketones,Esters	Aldehydes	C14H30O2	3	0.8926	14620-52-1	FALSE	FALSE	FALSE	TRUE	3767.9	3432.53	2153.54	425.56	2418.52	1106.58	1220.77	510.58	1325.25	1952.74	98.6	872.84	6551.85	1016.05	327.47	2909.99	702.51	8508.62	8716.36	857.75	1966.77	8225.63	2342.75	5804.84	-	-
MW0103561	Flavin mononucleotide	Nucleotide and Its metabolites	Nucleotide and Its metabolites	C17H21N4O9P	3	0.8058	146-17-8	FALSE	FALSE	FALSE	TRUE	1512.12	3946.75	2882.64	812.9	1629.68	1266.51	1227.16	1359.28	3070.57	3435.02	4023.91	3313.91	1447.79	1355.4	705.38	1201.7	1138.37	1356.96	2385.03	1016.67	1128.39	915.58	638.99	773.87	C00061	ko00190,ko00740,ko01100,ko01240,ko04977
MW0103557	Flavin adenine dinucleotide	Nucleotide and Its metabolites	Nucleotide and Its metabolites	C27H33N9O15P2	2	0.857	146-14-5	FALSE	TRUE	FALSE	FALSE	8165.17	9048.56	8416.25	8254.8	7368.32	10452.9	6961.66	7425.61	10578.8	9435.99	7621.18	8659.68	8976.09	8455.97	4475.58	7589.86	3290	10791.2	8324.03	8158.29	11807.4	8945.64	13867.5	14704.7	C00016	ko00740,ko01100,ko01240,ko04977
MW0106932	Glu-Val	Amino acid and Its metabolites	Small Peptide	C10H18N2O5	3	0.6647	1453453	FALSE	FALSE	TRUE	TRUE	36591.9	36763.8	38752.1	33416.3	40225.7	37263.4	40252.8	42650.6	40283.7	35600.9	39699.1	38321.1	68820.3	70082.3	61868.8	65823.9	73387.3	63235.4	60240.7	62630.9	54159.8	49159.2	63399.3	68604.2	-	-
MW0112696	3,4-Dicaffeoylquinic acid	Organic acid and Its derivatives	Organic acid and Its derivatives	C25H24O12	3	0.5589	14534-61-3	FALSE	TRUE	TRUE	FALSE	232183	230758	191118	184584	204979	239614	194944	224608	243264	198924	216570	195241	201648	183602	169817	127507	154424	162290	173862	191852	199386	218819	243193	233322	C10468	-
MW0054288	Dodecanoic acid	FA	FFA	C12H24O2	2	0.9444	143-07-7	FALSE	TRUE	FALSE	TRUE	103335	221867	231027	158086	114434	167774	175421	237826	213213	221773	140438	180329	181960	199412	172462	117862	145947	150442	114349	149702	98478.5	104345	107554	147472	C02679	ko00061,ko01100
MW0153804	Methyl acetyl ricinoleate	FA	Others	C21H38O4	3	0.5956	140-03-4	FALSE	TRUE	FALSE	FALSE	8739.28	12841.2	15371	13893.4	7011.36	12270	10378	6231	7513.65	6440.65	10219.8	12474.2	17990.7	14711.5	30123	12697.2	14889.1	20542.4	17554.5	12239.8	10154.9	10027.9	8561.5	10277.7	-	-
MW0132786	(3-Sinapoyl)fructofuranosyl-(6-sinapoyl)glucopyranoside	Benzene and substituted derivatives	Benzene and substituted derivatives	C34H42O19	3	0.7723	139891-98-8	FALSE	FALSE	TRUE	TRUE	27577.5	45114.3	44485.4	34476.2	32163.8	37060.1	28469.2	25313.2	41958	39289.3	46196.4	37120.6	24778.5	25076.1	14126.4	20831.8	15999.7	19684.7	24747	21151.4	16936.2	22380.3	28804.3	36677	-	-
MW0009741	Sildenafil	Benzene and substituted derivatives	Benzene and substituted derivatives	C22H30N6O4S	3	0.6174	139755-83-2	FALSE	TRUE	FALSE	FALSE	10572.3	9961.22	4750.64	4113.93	6234.17	8651.77	6745.21	8006.64	10631.1	7138.6	8309.9	7522.63	9380.34	5909.18	6417.09	4050.25	5291.11	5357.22	6216.62	8902.09	7775.43	9988.75	12094.8	11556.3	C07259	-
MW0110423	Valsartan	Heterocyclic compounds	Heterocyclic compounds	C24H29N5O3	3	0.675	137862-53-4	FALSE	TRUE	FALSE	TRUE	38291.8	39142.4	36400.3	28456.1	36806.6	38133.5	35110.9	31505.3	45725.6	41802.8	45248.9	41859.4	43035.2	45669.2	35075.5	41782.3	36411.3	42392.8	49097.1	46402	45499.7	48388.4	56199.5	54127	-	-
MW0160970	(2S)-2-azaniumyl-3-phenylpropanoate	Aldehyde,Ketones,Esters	Esters	C9H11NO2	3	0.5797	136019-12-0	FALSE	FALSE	FALSE	TRUE	72285.4	1413.9	3447.01	89363.1	703.22	83958.7	87909.4	75723.6	9564.39	4456.53	4804.33	3558.21	74797.2	84750.8	81225.8	100346	90342.7	81009.3	91541.1	73597.8	71202	74648.4	80148.9	73832.9	-	-
MW0141324	12alpha-Hydroxy-3-oxochola-4,6-dien-24-oic Acid	Aldehyde,Ketones,Esters	Esters	C24H34O4	3	0.5449	13535-96-1	FALSE	TRUE	FALSE	TRUE	473551	651757	867675	905961	685383	714548	547443	547295	562819	498635	594365	750315	922678	592992	1.58551e+06	809506	1.0717e+06	903794	393492	297774	210115	353589	205903	269656	-	-
MW0062139	Ponasterone A	Hormones and hormone related compounds	Hormones and hormone related compounds	C27H44O6	3	0.6681	13408-56-5	FALSE	TRUE	FALSE	FALSE	857.15	1803.11	1091.07	357.21	393.73	892.64	414.28	2900	1483.38	1486.17	1281.82	1531.63	1433.88	1453.74	274.96	431.43	568.3	1248.21	570.96	1948.65	1801.73	2452.42	2305.82	2181.22	C08835	-
MW0144937	Tyrphostin B44, (-) enantiomer	Heterocyclic compounds	Heterocyclic compounds	C18H16N2O3	3	0.6826	133550-32-0	FALSE	TRUE	TRUE	FALSE	53775.5	55245.4	53698.8	35726.2	55404.2	33827.9	34503.4	55807	56260.7	55746.5	57085.8	56733.4	32113.1	37197.2	28660.5	45924.6	24648.9	21600.9	61327.1	58821.2	31504.5	40121.1	67128.8	48022.5	-	-
MW0158310	H-Trp-ser-OH	Amino acid and Its metabolites	Small Peptide	C14H17N3O4	3	0.7687	133101-40-3	FALSE	FALSE	FALSE	TRUE	94075.7	169886	165388	97199.4	104755	117603	97675.8	97989	213121	207831	197631	160600	123869	107923	102742	115328	94108.9	111756	141517	94355.4	94936.7	109599	91736.6	97867.7	-	-
MW0139042	Myricetin 3-arabinoside	Flavonoids	Flavonoid	C20H18O12	3	0.5221	132679-85-7	FALSE	TRUE	FALSE	FALSE	13544.6	14648.8	27556	31710.3	20561.2	11289.4	26134.2	26903.3	28606.2	12271.3	10458.3	12012.7	22367.5	13995.4	23503.6	23028.6	17846.4	23525.4	7551.58	9827.24	10864.8	9898.58	24200.8	7288.4	-	-
Hmmn004152	Neoeriocitrin	Heterocyclic compounds	Heterocyclic compounds	C27H32O15	3	0.7591	13241-32-2	FALSE	FALSE	TRUE	TRUE	2260.16	2645.29	2575.49	602.14	1562.87	797.84	1863.19	1130.32	2730.85	2579.58	497.5	712.19	7748.55	7831.17	7011.32	6674.09	6930.51	6925.71	7393.79	6646.96	6288.63	6964.91	7762.57	6861.44	C09805	-
MEDL01909	1,7-Bis(4-hydroxyphenyl)-3-heptanone	Phenolic acids	Phenolic acids	C19H22O3	3	0.7227	130233-83-9	FALSE	FALSE	TRUE	TRUE	557330	555586	972400	559922	912248	295614	808471	722399	955667	930829	741071	593833	539567	396746	475288	115525	87868.9	134316	75205	353867	262630	254276	225385	174156	-	-
MW0009329	Pamoic acid	Benzene and substituted derivatives	Benzene and substituted derivatives	C23H16O6	3	0.6691	130-85-8 | 108626-78-4	TRUE	FALSE	FALSE	FALSE	2311.77	1818.98	2172.58	1426.06	2003.66	1839.93	1670.34	1608.02	1179.65	1305.68	1975.53	1069.55	3244.09	2805.35	2378.23	8972.65	3429.14	3878.78	2706.81	2094.32	3205.51	8489.18	3926.69	2875.95	-	-
MW0140006	15(S)-Hydroxyeicosatrienoic acid	FA	Oxidized lipids	C20H34O3	3	0.6054	13-16-1	FALSE	TRUE	FALSE	TRUE	257048	200588	328378	36270.8	213269	55320.2	29695.7	84005.7	103868	418518	173757	420116	319488	592983	254052	192525	11973.7	946936	557653	660396	798402	707278	1.10387e+06	715957	-	-
MW0159898	Romidepsin	Alcohol and amines	Amines	C24H36N4O6S2	3	0.7931	128517-07-7	FALSE	TRUE	TRUE	TRUE	3832.69	5586.76	4861.88	3302.26	3894.27	3474.24	3659.93	3291.39	4579.35	4007.51	5504.16	4223.84	7717.87	7251.05	4065.5	5803.04	6243.62	4817.49	9843.87	8519.09	8718.61	9405.46	10619	10269	-	-
MW0055136	Mupirocin	FA	Others	C26H44O9	3	0.7997	12650-69-0	FALSE	FALSE	TRUE	TRUE	162242	281814	703777	657840	318016	245885	366457	360619	321371	466592	387719	319062	125854	208659	112860	101468	110214	103400	134766	124608	119092	155098	169709	94304.5	C11758	-
[truncated: 240 more rows]
