# Supplementary material for: Effect of chitosan on buck semen quality and semen plasma metabolites during low-temperature storage
Source: Front Vet Sci. 2025 Mar 13;12:1544234. doi: 10.3389/fvets.2025.1544234 (PMC11949143; doi:10.3389/fvets.2025.1544234)
Supplement: Supplementary file 6 [file Table_3.xlsx]

## Sheet: Sheet1
Index	Compounds	CT1-1	CS1-2	CS1-3	CS1-4	CS1-5	CT1-2	CT1-5	CT1-4	CT1-3	CT1-6	CS1-6	CS1-1	CS5-4	CS5-5	CS5-1	CS5-2	CS5-3	CS5-6	CT5-1	CT5-2	CT5-3	CT5-5	CT5-4	CT5-6
MW0149262	S)-2-(5(((1,2-Dihydro-3-methyl-1-oxobenzo(F)quinazolin-9-YL)methyl)amino)1-oxo-2-isoindolinyl)glutaric acid	-0.386658	-1.53308	-1.33862	-1.07168	-1.12441	-0.994172	-0.985367	-0.0762761	0.220083	0.872127	-0.237369	0.699002	-0.688334	0.132265	-0.813269	-0.24128	1.27077	1.74578	-0.40651	0.337751	0.255042	1.64591	1.78036	0.937937
MW0056943	PC(16:1(9Z)/P-16:0)	-0.446481	-0.718692	-0.659708	-0.635345	-1.28481	-0.284523	-0.754907	-0.6434	-0.46231	-0.764504	-0.447995	-0.368294	0.304238	-0.3014	-0.10556	1.13194	0.314724	2.28457	-0.578633	-0.142777	0.0287691	0.452679	3.01768	1.06473
MW0108212	S-Methylcysteine sulfoxide	-0.876536	-0.317534	-1.26401	-1.77853	-1.10748	-0.935232	-0.0788782	0.145156	-0.806481	-0.103826	0.0315902	0.00251988	-0.0318615	-0.0748142	-0.404495	1.78917	0.49968	2.28912	-0.734292	-0.099412	0.0123862	1.32865	1.60451	0.910601
MW0159749	Plastoquinone A	-0.818749	-0.796134	-0.651302	-0.815065	-0.39691	-0.769786	-0.797731	-0.785968	-0.774337	-0.714124	-0.775206	-0.787537	0.0849873	0.187927	0.0911138	0.983183	0.458094	2.48404	0.375293	0.944964	-0.302222	0.0469318	0.891938	2.6366
MW0013396	PE(18:0/20:4(5Z,8Z,11Z,14Z))	-0.309851	-0.524133	-1.14005	-0.951154	-0.87539	-0.455607	-0.583023	-0.679685	-0.691414	-0.648997	-0.632036	-0.728886	0.304589	1.83148	0.37069	1.43089	0.958575	2.88643	-0.571407	-0.635199	0.802321	0.707186	0.231553	-0.0968852
MW0137601	5-[(2R,3S,4S,4aR,10bR)-3,4,8,9,10-pentahydroxy-2-(hydroxymethyl)-6-oxo-3,4,4a,10b-tetrahydro-2H-pyrano[3,2-c]isochromen-7-yl]-6,7,13,14-tetrahydroxy-2,9-dioxatetracyclo[6.6.2.04,16.011,15]hexadeca-1(15),4(16),5,7,11,13-hexaene-3,10-dione	-1.87217	-1.81943	-1.82768	-1.60786	-0.12002	-0.429604	1.03823	-0.718934	0.705736	0.815536	-0.50127	0.867267	0.581791	0.88558	0.180528	1.16602	0.337053	1.06152	1.44008	-0.234549	-0.0467905	-0.295559	0.548784	-0.154261
MW0139547	Quercitrin	0.395852	0.0582385	-1.18483	-0.0193688	-1.07627	-0.727444	-1.09715	-0.902253	-0.67944	0.150103	-1.23874	-1.256	1.84098	0.87091	-0.339308	0.729796	0.578407	0.477375	2.64158	0.519239	0.435392	0.47027	0.350323	-0.997667
MW0137626	Centaurein	0.204129	-0.829238	-2.03824	-0.653248	-0.431841	-0.192408	0.274121	-0.371806	0.959968	-0.340499	-1.35833	-0.911413	2.39455	1.61725	-0.0879692	0.662965	0.50137	0.597479	0.0384878	0.252502	0.535249	0.443477	0.546542	-1.81309
MW0106365	4-Azaniumyl-4,5-dihydro-1,2-oxazol-3-olate	-0.110482	-0.951495	-0.53451	-0.191015	-0.733693	0.272788	-0.551963	-0.411328	-0.439217	-0.72173	-1.83381	-1.41797	1.54552	2.3052	0.745137	0.566203	-0.019487	0.110143	0.86547	1.29346	1.53213	-1.084	-0.00990587	-0.225455
MW0155378	Phe-Tyr-Asn-Glu	-0.15127	0.11732	-0.109284	-0.323927	-0.832052	-0.594903	-0.611666	-0.595917	-1.52395	-0.654449	-1.22281	-1.47451	-0.11913	1.62694	0.652386	0.998454	-0.170121	-0.0765501	1.02791	1.55842	2.18888	-1.06845	0.370059	0.988619
MW0105739	Arg-Met	-0.847314	-0.52392	-0.677848	-0.376542	-0.558534	-0.560478	-0.722893	-0.98744	-1.36817	-0.683971	-0.807659	-1.41729	0.718201	0.818559	0.945757	0.398296	-0.142955	-0.0673153	2.13351	1.96555	1.48653	-0.294401	0.976636	0.593681
MW0150382	Gly-Ile-Asp	-0.732277	-0.427562	-0.393827	-0.361196	-0.720038	-0.646401	-0.8	-0.877881	-1.34842	-0.784872	-0.832594	-1.3424	0.333848	0.651903	0.901051	0.376005	-0.00308314	-0.346313	2.11068	1.80786	1.9342	-0.225517	1.09032	0.636508
MW0000325	Lycorine	-0.735245	-0.365507	-0.346843	-0.312836	-0.677573	-0.66752	-0.808317	-0.904984	-1.33507	-0.754348	-0.886653	-1.32059	0.281004	0.639329	0.85387	0.415022	-0.0366584	-0.339744	2.10852	1.86471	1.95923	-0.288334	1.07739	0.581153
MW0109774	Suberylglycine	-0.743017	-0.598317	-0.56303	-0.729426	-0.79668	-0.740231	-0.997293	-0.814349	-1.24642	-0.819792	-0.745101	-1.1749	1.02312	1.28806	1.0213	0.75811	0.296876	-0.116352	2.59553	1.3206	1.07571	0.307728	0.232302	0.165574
MW0142724	3,6,8-Trimethylallantoin	-0.603856	-0.359704	-0.30286	-0.428464	-0.728581	-0.703712	-1.05434	-0.891567	-1.23854	-1.10991	-0.688506	-1.37378	0.724421	1.06569	1.20806	0.798737	0.0951158	-0.177501	2.58737	1.21295	1.32731	0.611764	-0.172454	0.202353
MW0150461	Gly-Pro-Asn	-0.816476	-0.645549	-0.584707	-0.743812	-1.02899	-0.852437	-1.00194	-0.839185	-1.36429	-0.847277	-0.71588	-1.31793	0.829808	1.17411	1.08497	0.945939	0.3824	0.195908	2.19852	1.04577	1.0806	0.942696	0.497645	0.380115
MW0009665	Retigabine	-0.818274	-0.607163	-0.531305	-0.84011	-0.948767	-0.844596	-1.13971	-0.83827	-1.3759	-0.790033	-0.655175	-1.24601	0.867297	1.10829	1.11198	0.997583	0.331044	0.0246892	2.18101	1.07754	1.13916	1.00156	0.43162	0.363533
MW0152468	Leu-Pro-Glu-Phe-Tyr	-0.849357	-0.657269	-0.848991	-0.562001	-0.715578	-0.935633	-0.642226	-0.950853	-1.14587	-0.960386	-0.648466	-1.15962	1.07542	0.92951	1.87704	0.6828	0.243389	-0.249457	1.34158	1.34432	0.686857	1.03616	1.60475	-0.496136
MW0110297	Tyrosyl-Valine	-0.756811	-0.576186	-0.504454	-0.743309	-0.816127	-0.863311	-0.891938	-1.02431	-1.21493	-0.608649	-1.0803	-1.37101	0.68846	1.12898	1.16848	0.816094	-0.135	-0.171594	1.69528	1.67306	1.44459	0.597188	0.772324	0.773468
MW0124421	Indole-4-carboxaldehyde	-0.826056	-0.356687	-0.363291	-0.661433	-0.818711	-0.784552	-0.937413	-0.926518	-1.46969	-0.902058	-0.758635	-1.21348	1.16644	0.81069	1.58802	0.81923	-0.15759	-0.345439	1.50201	1.78266	1.23327	1.03357	0.17746	0.408197
MW0158329	Polytuftsin	-0.783826	-0.354667	-0.411692	-0.303437	-0.732468	-1.1086	-1.01239	-0.950004	-1.22231	-0.646594	-0.736843	-1.2283	0.386959	0.609843	1.93606	0.489023	-0.428459	-0.396498	1.38805	1.44842	1.87936	1.19591	0.596555	0.385919
MW0153221	Lys-Gln-Ala-Gly-Asp-Val	-0.869918	-0.612812	-0.509869	-0.465135	-0.689337	-0.901298	-0.845278	-0.910514	-1.3547	-0.920632	-1.211	-1.18952	0.27677	1.5194	1.26343	0.86279	-0.0720373	-0.15385	1.47006	1.26398	1.32784	1.31565	0.693402	0.71259
MW0158617	Tyr-Thr-Arg-Arg	-0.750639	-0.555339	-0.568958	-0.56013	-0.718721	-0.834708	-0.895968	-0.983324	-1.54737	-0.770667	-0.983868	-1.2202	0.504465	1.03946	1.60671	0.681014	0.0817456	-0.0601792	1.52808	1.504	1.22982	1.50545	0.375902	0.393416
MW0158533	Tyr-Lys-Arg-Glu	-0.746516	-0.834338	-0.777075	-0.685585	-0.891515	-0.996461	-0.926187	-0.920391	-1.25199	-0.785545	-0.95418	-1.14479	0.539231	1.07215	1.15701	1.20985	-0.0345308	0.0727598	1.14225	1.42719	1.32718	1.51017	0.623847	0.867488
MW0157662	Thr-His-His	-1.05709	-0.770639	-0.715434	-0.856251	-0.829557	-0.929602	-1.12247	-0.898687	-1.11046	-0.558857	-0.730148	-1.10737	0.063903	1.08448	1.29376	1.05345	0.0782137	0.0266817	1.15939	1.64074	1.66089	1.03633	0.888186	0.70055
MW0150488	Gly-Thr-Glu	-0.399727	-0.660103	-0.800833	-0.647665	-1.08794	-0.859545	-1.14476	-0.84504	-1.12823	-0.647421	-1.0296	-1.58195	0.947061	0.877937	0.760902	1.03889	0.375793	-0.130963	1.19994	1.50503	1.38818	1.3791	0.667155	0.823785
MW0156823	Ser-Leu-Lys-Glu	-0.794495	-1.03951	-0.963297	-0.576928	-0.989599	-1.13259	-0.784611	-0.688612	-0.989765	-0.76498	-1.12374	-0.995996	0.899135	1.06808	1.29332	0.899409	0.0957194	0.139114	1.54471	1.63238	1.40286	0.722862	0.887884	0.258641
MW0115062	Bardoxolone	-0.884512	-0.696433	-0.745388	-0.719511	-0.816021	-1.01065	-0.977117	-1.01873	-1.29315	-0.805912	-0.939554	-1.07175	0.877382	1.12003	1.11441	0.824986	0.255117	0.17602	1.54456	1.74788	1.3147	0.87385	0.643808	0.485989
MW0193979	4-Thia-1-azabicyclo[3.2.0]heptane-2-carboxylic acid, 6-[[(2R)-2-amino-2-(4-hydroxyphenyl)acetyl]amino]-3,3-dimethyl-7-oxo-, (2S,5R,6R)-	-0.734855	-1.00419	-0.632162	-1.022	-1.01872	-0.754688	-1.02072	-1.01451	-0.799613	-1.00507	-1.02262	-0.849941	1.0597	1.02641	1.19112	0.679806	0.389904	0.0944997	1.49352	1.83691	1.38701	0.917726	0.410205	0.392291
MW0003089	2-Hydroxy-2-phenylpropanoic acid	-0.338912	-0.718429	-0.623003	-0.789077	-0.878968	-1.21338	-1.17527	-0.86231	-1.0587	-0.985423	-0.891423	-1.07276	0.867543	1.26243	1.02686	1.22123	0.342177	0.202383	1.48633	1.81171	1.23469	0.926707	0.131813	0.0937797
MW0152957	Lys-Glu-His	-0.771154	-0.65337	-0.633678	-0.903451	-0.764241	-0.966154	-0.811975	-0.809507	-1.0875	-1.07873	-1.04593	-1.32433	0.694728	1.40763	1.48415	1.0801	0.343907	0.554042	1.19519	1.75148	1.24488	0.439566	0.220849	0.433505
MW0015301	8-Amino-7-oxononanoic acid	-0.653177	-0.47397	-0.581768	-0.556945	-0.577676	-0.761008	-1.58456	-0.668604	-1.0416	-1.3862	-0.757137	-1.02269	-0.395727	1.38402	1.09889	1.06039	-0.412476	0.523251	1.37943	1.3234	1.57768	1.04684	0.844378	0.63528
MW0156900	Ser-Pro-Thr-Phe-Leu	0.18715	-0.954974	-0.0339474	-0.121382	-0.758651	-0.397021	-1.04585	-1.12308	-1.48124	-1.33007	-0.601964	-1.45597	0.123918	0.946676	1.52971	1.0174	0.00303906	-0.0532084	1.17909	1.17103	1.60863	1.42928	0.716659	-0.555215
MW0107655	DL-Arginine	0.581287	-0.998098	0.303039	-1.06515	-1.15254	-0.232835	-1.13244	-1.08585	-1.04732	-1.09881	0.250825	-1.41393	0.356665	0.750504	2.88058	0.501612	0.0422237	0.174575	1.17629	1.01829	0.605033	0.290467	0.293286	0.00228766
MW0151251	(1-Hydroxy-3,7,11-trimethyldodeca-2,6,10-trienyl)phosphonic acid	1.29882	-0.194773	-0.88178	-0.113999	0.23243	-1.20203	-0.272985	-0.173391	-0.963492	-1.87762	-1.75286	-1.44669	0.321165	0.744245	0.379723	0.174841	0.858759	0.261942	2.12291	0.78526	-0.202269	1.00567	-0.275431	1.17154
MW0013784	3,4,5-trihydroxy-6-[(E)-4-phenylbut-3-en-2-yl]oxyoxane-2-carboxylic acid	-0.0407897	-0.967403	-0.927176	0.716423	-1.53521	0.145168	-0.695004	-1.54771	-0.682968	-0.10037	-1.80919	-1.64901	1.91198	0.686191	0.858927	0.659106	0.378018	0.614414	0.675536	0.763377	0.727277	1.16756	0.357916	0.292936
MW0154479	N-hydroxyl-tryptamine	0.324479	-0.43128	-2.87869	0.818849	-0.709575	0.393094	-0.860793	-0.767344	-0.72039	-0.087527	-1.09975	-1.32492	1.66059	1.31594	1.21596	0.539345	0.376604	0.00671655	0.615973	1.03591	0.551866	0.283136	-0.150282	-0.107911
MW0007822	Mitoglitazone	0.599288	-1.57488	-1.69635	1.09606	0.694765	-1.23322	-1.50907	-1.48601	0.307561	0.000166291	-1.30148	-1.6159	0.863264	0.574911	0.783942	0.514897	0.483121	0.499158	0.456044	0.706134	0.75838	0.589614	0.654891	0.83472
MW0109770	N-Stearoylglycine	-0.921988	-1.15816	-2.11482	0.553401	0.86072	-0.808627	-0.884666	-0.408322	-0.895542	-1.44291	-1.10106	-1.27718	1.07746	0.783015	0.962124	0.65646	0.620365	0.638538	0.589604	0.873728	1.00577	0.740242	0.815467	0.836383
MW0054600	LPE(16:0/0:0)	-1.12272	-1.15897	-1.21324	0.667482	0.874087	-1.09076	-1.15464	-1.1191	-1.11122	-1.18761	-1.19001	-1.19192	1.01979	0.821847	0.942259	0.736766	0.7125	0.724718	0.69182	0.882831	0.971602	0.793091	0.843664	0.857725
MW0011579	(R)-10-hydroxystearic acid	-1.09004	-1.17138	-1.26285	0.662584	0.87503	-1.09725	-1.12319	-1.1221	-1.08213	-1.1935	-1.21383	-1.17743	1.02486	0.821313	0.94513	0.733827	0.708875	0.721438	0.68761	0.884022	0.975302	0.791745	0.843747	0.858206
MW0009338	Parecoxib	-1.22968	-0.933354	-1.99593	0.534675	0.815359	-1.44009	-1.63371	0.472627	-1.12893	-0.85828	-0.682939	-1.03778	1.01331	0.744389	0.907975	0.628801	0.595835	0.612434	0.56774	0.827239	0.947838	0.705322	0.774027	0.793131
MW0140482	10S-hydroperoxy-8E-octadecenoic acid	-0.864231	-1.00826	-1.39338	-1.58666	0.917389	-0.739595	-1.2307	-1.11386	-0.966342	-0.670885	-1.3662	-0.394776	1.09303	0.854418	0.999566	0.751858	0.722607	0.737335	0.697678	0.927931	1.03494	0.819754	0.880716	0.897667
MW0010951	(5Z,7E)-(3S,23S)-24-oxo-9,10-seco-5,7,10(19)-cholestatriene-3,23,25-triol 23-D-glucuronide	-1.08546	-1.08075	-1.1065	-1.11841	0.935001	-1.09219	-1.07536	-1.06501	-0.963544	-1.10261	-0.932391	-1.04258	1.08065	0.882783	1.00314	0.797738	0.773482	0.785695	0.752811	0.943742	1.03248	0.85404	0.904591	0.918647
MW0056904	1-hexadecanoyl-2-(4Z,7Z,10Z,13Z,16Z-docosapentaenoyl)-sn-glycero-3-phosphocholine	-0.998243	-1.04902	-0.894409	-0.96194	1.47524	-1.01055	-0.965656	-0.965387	-0.951859	-1.00024	-1.02904	-1.04367	1.00246	0.979238	1.43473	0.295778	0.553823	0.713156	0.304878	1.44911	0.243724	1.36225	1.01301	0.0426224
MW0123852	Erythrosine	-0.775943	-0.819463	-0.859	-0.86867	-0.72812	-0.781728	-0.82855	-0.741916	-0.789631	-0.736802	-0.805546	-0.775947	1.75402	-0.208572	0.475367	2.29695	1.99832	0.473941	0.81294	1.18557	0.459484	0.474984	-0.296688	0.0850088
MEDN0539	3-Sialyllactose	-1.14742	-0.729724	-0.623576	-0.607218	-0.675929	-0.917616	-0.659945	-0.734935	-0.488872	-0.686155	-1.12863	-1.14151	0.982684	-0.940081	0.923656	0.711919	0.585825	0.673035	0.8447	2.68631	1.26151	0.340209	0.966794	0.504958
MW0109805	Ternatin heptapeptide	-0.56397	-1.47014	-0.965843	-0.899462	-0.372407	-0.712724	-0.715826	-0.803651	-0.764888	-0.611815	-0.817118	-0.860371	0.482036	-0.318909	0.702207	0.459893	1.66191	0.148019	1.51475	2.26386	0.0271523	0.514519	0.384981	1.7178
MW0105178	Tetragastrin	-0.423355	-1.36564	-0.979288	-0.0879692	-1.31155	-0.846497	-0.945136	-1.0204	-0.642304	-0.9102	-0.240949	-0.917468	1.54075	1.22803	1.18122	-0.0101215	1.36653	1.32286	0.745432	1.95082	0.257851	-0.227627	0.320024	0.014983
MW0104827	Oxoadipic acid	-1.27807	-0.801659	-0.985132	-1.01689	-1.13976	-1.36242	-0.6656	-0.350947	-0.684693	-0.493454	0.0969952	-0.977558	1.3634	0.211424	0.277564	0.0940764	1.7667	2.29067	0.199	0.827642	1.09967	0.871838	0.491042	0.166164
MW0160386	(2S,6S)-2,6-diaminoheptanedioate	-0.286228	-0.71057	-0.425233	-0.891653	-0.907459	-1.051	-0.97423	-0.949706	-1.02966	-0.320019	-0.72288	-1.09756	2.19823	0.909777	0.124877	0.679982	0.64658	2.00396	1.23181	-0.309504	0.0733112	0.322617	1.57053	-0.085966
MW0115368	Tilmicosin	-0.43826	-0.962054	-0.957062	-0.325527	-0.936031	-0.509613	-0.95731	-0.61104	-0.473904	-0.48066	-0.945889	-0.956676	2.94268	0.260336	0.493407	0.227114	0.193052	2.44157	-0.194711	0.18381	0.299027	0.476898	0.650782	0.580064
MW0149545	magnesium;methyl (3R,11Z,12R,21S,22S)-16-acetyl-11-ethylidene-12,17,21,26-tetramethyl-4-oxo-22-[3-oxo-3-[(2E,6E,10E)-3,7,11,15-tetramethylhexadeca-2,6,10,14-tetraenoxy]propyl]-23,25-diaza-7,24-diazanidahexacyclo[18.2.1.15,8.110,13.115,18.02,6]hexacosa-1,5,8(26),9,13(25),14,16,18,20(23)-nonaene-3-carboxylate	-0.390814	-1.28208	-0.90256	-0.534504	-1.15997	-0.689945	-0.660197	-0.741531	-0.890882	-0.635929	-0.794211	-0.913481	1.93553	1.93387	0.91695	1.2697	1.54124	1.21152	0.191942	0.667658	0.391374	-0.118855	0.0931225	-0.437946
MW0159028	Val-His-Phe	-0.650709	-1.20201	-0.924437	-0.783499	-0.822453	-0.751531	-0.902902	-0.806437	-0.726317	-0.736727	-0.817207	-0.875731	2.32599	1.62559	0.940143	0.909928	1.49863	1.05771	0.674537	0.690826	0.428619	-0.341595	0.284034	-0.094443
MW0155984	Pro-Pro-Thr	-0.867474	-0.748279	-0.931252	-0.831926	-0.904225	-0.870965	-0.782365	-0.936773	-0.852621	-0.790184	-0.920102	-0.818827	2.40018	1.48375	0.994618	0.832199	1.366	1.22058	0.696372	0.598721	0.369892	-0.0202109	0.443195	-0.130296
MW0156786	Ser-His-Val-Lys	-0.860351	-0.903699	-0.855197	-0.728901	-0.841041	-0.754668	-0.794272	-0.822431	-0.752879	-0.825197	-0.688296	-0.903375	2.3828	1.66905	0.976237	1.23575	1.50137	1.14729	0.00163339	0.46509	0.426094	-0.250379	0.273131	-0.0977698
MW0146359	(S)-2-((S)-2-Amino-3-carboxypropanamido)-4-methylpentanoic acid	-0.924283	-0.993976	-1.00342	-0.787597	-0.921587	-0.923011	-0.88821	-0.848913	-0.844616	-1.02315	-0.897114	-0.993216	1.62553	1.31636	0.713268	1.14835	1.45968	1.23	0.489019	1.12582	0.762031	-0.0993219	0.701445	0.576917
MW0107875	Homocitrulline	-0.922755	-0.677853	-0.881998	-0.697361	-0.897079	-0.960441	-0.917396	-0.937664	-0.831942	-0.944095	-0.918373	-0.944123	1.35458	1.7475	0.114539	1.46673	1.80746	1.21268	0.294819	0.364515	0.940323	0.0266622	0.7451	0.456164
MW0194185	3-Azaniumyl-4-[(1-methoxy-1-oxo-3-phenylpropan-2-yl)amino]-4-oxobutanoate	-0.830374	-0.893951	-0.839516	-0.816662	-0.918384	-0.847828	-1.03728	-0.779266	-0.742347	-0.796279	-0.881138	-0.885947	1.84528	1.02515	0.974419	1.39629	1.18878	1.08493	1.51369	0.933529	0.418735	-0.213647	0.688666	-0.586844
MW0168601	4-Hydroxybenzaldehyde	-0.972039	-0.480763	-0.757832	-0.811446	-0.946819	-0.780237	-0.96553	-0.900671	-1.0027	-0.753336	-0.949686	-0.926578	1.81031	1.38257	0.753875	1.11069	1.20611	0.560871	2.0233	0.599464	0.835088	-0.162501	0.243113	-0.115245
MW0105788	Asn-Phe	-0.691032	-1.10573	-0.964346	-0.960118	-0.560369	-0.144392	-0.94954	-0.538969	-0.709885	-1.03969	-1.17668	-1.00962	2.28425	1.40473	-0.237389	1.05295	1.11836	0.796733	1.32221	0.771066	0.982365	-0.285504	0.539531	0.101069
MW0014806	5-Methoxyindoleacetate	-0.901003	-0.434983	-0.376997	-0.701778	-0.829617	-0.861065	-1.26649	-0.96752	-0.468083	-0.549154	-1.28006	-0.942177	1.595	1.79474	-1.08697	0.689443	1.32198	1.40214	0.627913	1.16878	1.01247	0.493439	0.394805	0.1652
MW0109669	L-Serine	-0.990982	-0.847036	-0.503652	-1.38656	-1.40559	-0.160441	-1.21411	-1.06804	-0.742721	-1.34535	-0.728617	-0.0534828	0.479836	1.20791	1.14555	0.667024	0.0106989	1.27917	0.608692	0.764151	0.397203	1.05767	1.80055	1.02812
MEDP1528	Carnitine C18:1-OH	-1.19519	-0.845719	-1.28151	-0.413362	-0.565672	-0.926624	-0.939225	-1.12094	-1.25006	-0.675072	-0.753477	-0.975219	0.748449	0.765713	0.396784	0.360215	1.08166	0.814198	0.303186	1.33449	1.61681	1.01528	1.61754	0.887747
MW0108915	N-Stearoyltyrosine	-1.04359	-0.707591	-0.471075	-0.798265	-1.06478	-0.720537	-0.728933	-0.732186	-0.862845	-1.22423	-1.02503	-1.3182	1.2261	0.493581	0.418865	0.156094	0.755616	0.615122	0.350805	1.69555	1.89469	0.987803	1.30464	0.798388
MW0110915	Arachidonoyl Thio-PC	-0.869428	-1.39716	-0.476584	-0.748809	-0.746736	-0.866004	-0.790397	-0.727271	-0.989805	-0.945328	-0.801885	-1.39928	0.129198	0.266672	0.57635	0.899548	0.424521	1.00266	0.450798	1.6197	1.4937	1.4474	1.17682	1.27132
MW0057053	PC(18:2(9Z,12Z)/18:1(11Z))	-1.03191	-1.0745	-0.764047	-0.377519	-0.541301	-0.936326	-1.01775	-0.973211	-1.01618	-0.902815	-0.984168	-1.15683	0.265167	-0.183659	1.13128	0.938858	0.456551	0.598369	0.861428	1.32895	1.56921	1.16012	1.53348	1.11682
Hmmn004152	Neoeriocitrin	-0.605352	-0.575406	-0.62835	-1.35707	-1.28193	-0.629782	-1.25195	-0.984196	-1.32045	-0.740146	-0.879085	-1.13559	1.18568	0.870291	1.05661	0.795223	0.906505	0.669809	1.18078	1.20969	0.804719	0.892785	0.894465	0.922749
MW0131100	2',3,4,4',6'-Pentahydroxychalcone	-1.10733	-0.807001	-0.5464	-0.906094	-1.0235	-0.997053	-1.12327	-0.811369	-1.18166	-0.669546	-0.960507	-1.0959	1.24136	0.370752	0.835618	1.25327	0.701324	0.193376	0.948427	1.55805	1.00605	1.11969	0.992164	1.00955
MW0128966	{[4-(5,7-dihydroxy-4-oxo-3,4-dihydro-2H-1-benzopyran-2-yl)-5-hydroxy-9,13-dimethyl-8-oxatetracyclo[7.4.1.0(2),.0(1)(2),(1)]tetradeca-2(7),3,5-trien-13-yl]methoxy}sulfonic acid	-0.983142	-0.752779	-0.743032	-0.856346	-0.965168	-0.967867	-1.00022	-0.948854	-1.15687	-0.96916	-0.947659	-1.06345	0.789858	0.441278	1.30855	0.457415	0.921488	0.555723	1.39222	1.45244	1.2323	0.935342	1.038	0.829927
MW0124445	Irisxanthone	-1.01881	-0.768015	-0.773778	-0.877507	-0.983022	-0.969109	-0.969739	-0.966842	-1.10347	-0.908286	-0.943148	-1.06694	0.728938	0.823212	1.31725	0.849242	0.737549	0.513658	1.42393	1.61978	1.24992	0.742291	0.751297	0.591603
MW0139932	Violanthin	-0.675448	-0.849503	-0.770602	-0.911908	-1.03061	-0.934193	-0.984987	-0.983552	-1.15957	-0.941519	-0.937699	-1.13224	0.595791	0.762467	1.17924	0.715004	0.776309	0.442352	1.35683	1.6636	1.3702	0.882396	0.816105	0.751537
MEDN0338	DL-3-Phenyllactic acid	-1.1139	-0.996682	-0.665107	-0.590662	-1.15597	-1.02679	-1.1516	-0.925016	-1.01238	-0.884921	-0.895277	-0.948583	0.664516	0.974684	1.35728	1.07508	0.5747	0.292772	1.15507	1.19998	1.04319	1.32967	0.927365	0.772575
MW0169991	Uridine	-0.965789	-0.867131	-0.81095	-0.743867	-0.88215	-1.10131	-0.792875	-1.03018	-1.05039	-0.882711	-0.950956	-1.3673	1.15813	0.985417	0.774794	1.16581	0.679074	0.563783	1.13816	1.28161	1.39878	0.859507	0.569517	0.871034
MW0152578	H-Leu-Asp-OH	-0.989133	-0.841515	-0.811977	-0.8639	-0.955232	-0.946807	-0.982015	-0.962753	-1.06439	-0.930928	-0.967755	-1.04501	1.03761	1.07634	1.45366	0.966545	0.603383	0.438827	1.31126	1.38382	1.19793	0.858114	0.526216	0.507716
MEDP1645	Benzamide	-0.931865	-0.761305	-0.719843	-0.829879	-0.954633	-0.885716	-1.03764	-1.05163	-1.1162	-0.816736	-0.966495	-1.20477	1.01858	0.997808	1.27552	1.20258	0.391489	0.278659	1.3688	1.27121	1.25802	1.02644	0.592798	0.594817
MW0161358	4-[(1S)-1-hydroxyethyl]phenol	-1.00628	-0.812715	-0.794185	-0.864895	-0.940466	-0.926625	-1.01122	-0.941803	-1.12722	-0.91365	-0.971705	-1.07327	1.06841	1.02754	1.17757	1.04325	0.360416	0.340225	1.29778	1.44806	1.15334	0.975477	0.751243	0.740741
MW0110047	Tropate	-1.01313	-0.805097	-0.780691	-0.863207	-0.950364	-0.944095	-0.999012	-0.956478	-1.12683	-0.911316	-0.933758	-1.08322	1.07426	1.07621	1.23139	1.01439	0.398299	0.39475	1.33022	1.36673	1.23077	1.01362	0.58898	0.647592
MW0154889	4'-Phosphopantetheine	-1.09376	-0.795001	-0.763876	-0.844904	-0.84955	-1.00607	-1.01964	-1.006	-1.10902	-0.843855	-1.01743	-1.07501	1.11617	1.11767	1.1881	1.26661	0.583555	0.299672	1.29335	0.86312	1.14139	1.129	0.75439	0.67109
MW0062243	Prostaglandin E2 p-benzamidophenyl ester	-1.05964	-0.916458	-1.13524	-0.856591	-1.0049	-1.06923	-0.863842	-0.921196	-0.922908	-0.937859	-0.74152	-0.998948	1.02255	1.20448	1.13015	1.31481	0.667915	0.482878	1.12864	1.48235	0.835211	0.940167	0.681269	0.537898
MW0006708	Dapsone	-1.03678	-0.840064	-0.659108	-0.810584	-0.963361	-1.02738	-1.08846	-0.983551	-1.2297	-0.918106	-0.909723	-1.1007	0.858996	0.963486	1.193	0.825129	1.02246	0.723185	1.27173	1.32919	0.934259	0.887303	0.789082	0.769701
MW0153387	Manniflavanone	-0.704464	-0.861244	-0.519145	-0.95724	-1.02273	-1.04965	-1.04942	-1.02586	-1.14284	-0.945979	-1.02115	-1.12336	0.973723	1.14991	1.19358	0.811096	0.702217	0.457355	1.43898	1.24123	1.04656	1.0179	0.742339	0.64817
MW0133859	5,13,15-trihydroxy-9-oxo-8,17-dioxatetracyclo[8.7.0.0(2),.0(1)(1),(1)]heptadeca-1(10),2(7),3,5,11,13,15-heptaen-14-yl acetate	-1.01501	-0.815733	-0.830181	-0.80273	-0.903312	-1.02216	-0.993778	-0.953649	-1.16703	-0.819404	-0.993905	-1.09495	1.29153	0.842766	1.28325	0.758459	0.758865	0.452441	1.39112	1.23579	1.20047	0.800633	0.913061	0.483435
MW0007336	Hydramethylnon	-0.814323	-0.843469	-0.666503	-0.857979	-1.01103	-0.941905	-0.917866	-1.04446	-1.31595	-0.940947	-0.922155	-1.09845	0.83963	0.904047	1.24466	1.165	0.973178	0.803513	1.63277	1.03673	1.04847	0.786765	0.524047	0.416209
MEDL02569	Euxanthone	-0.904165	-0.904869	-0.819501	-1.03431	-1.09309	-0.831451	-0.928965	-0.926105	-1.18937	-0.540574	-1.03742	-1.20258	0.770489	1.43369	0.800958	1.18759	0.833214	0.526693	1.33483	0.873438	1.13218	1.14589	0.810907	0.562513
MEDTN01946	Hydroxypiperazic acid	-1.1072	-0.895694	-1.01323	-1.05628	-1.05133	-0.925914	-0.993014	-0.90431	-1.0199	-0.889339	-0.826582	-0.55266	0.567174	1.15273	0.695639	0.879572	0.210044	0.648579	1.06949	1.25049	0.954277	1.13111	1.78056	0.895782
MW0106932	Glu-Val	-1.02471	-0.769281	-1.10909	-0.811699	-0.9117	-0.88042	-0.988451	-0.773486	-1.26762	-1.03718	-0.771522	-0.597521	0.908138	1.28584	0.678926	0.85238	-0.125218	0.237662	1.30152	1.3931	1.08408	0.896245	1.63293	0.797074
MW0107334	L-Histidine	-0.913107	-0.963488	-0.769166	-0.778728	-1.08069	-0.877236	-1.08241	-0.823921	-0.860316	-1.07456	-0.79881	-0.984555	0.297072	1.40649	0.412901	0.878139	0.0511724	0.854099	1.22487	1.1191	1.20035	0.974882	1.80237	0.785554
MW0111042	Foramsulfuron	-0.898622	-0.817974	-0.583633	-0.448789	-0.809605	-0.980568	-1.5305	-0.655349	-1.1838	-0.567115	-0.599701	-1.35253	1.09586	1.23167	0.653147	1.25177	0.0567177	0.112471	1.48338	0.730046	0.946075	0.868243	1.88633	0.112479
MW0111244	1-Palmitoyl-2-thiopalmitoyl phosphatidylcholine	-0.929926	-0.759331	-0.777999	-0.830381	-0.762286	-0.952723	-0.955741	-0.960679	-0.974883	-0.946023	-0.923335	-0.965555	0.380911	0.220525	0.337912	1.20781	0.7954	1.03743	1.11757	1.24143	0.972275	0.97407	2.26087	0.192661
MW0107353	His-Thr	-1.08806	-0.663621	-1.32272	-1.51489	-0.940274	-1.55745	-0.741983	-0.753255	-1.09981	-0.322634	-0.560574	-0.294725	0.663995	0.834041	0.658871	1.29005	0.815452	0.748304	0.810518	1.03613	0.511084	0.874202	1.83203	0.785324
MW0015865	Arachidonoyl-1-thioglycerol	-0.826057	-0.773577	-0.903586	-0.990619	-1.01932	-0.877276	-0.82882	-0.87561	-0.936123	-0.875602	-0.878182	-0.839587	1.25506	1.05251	1.17572	0.965452	0.940622	0.953124	0.919462	-1.03048	1.20574	1.02309	1.07483	1.08922
MW0131128	3-(3,4-dimethoxyphenyl)-1-(2,3,4,6-tetrahydroxyphenyl)propane-1,2-dione	-0.970336	-0.548869	-0.519241	-0.771514	-0.979435	-0.971482	-1.0885	-1.02223	-1.28539	-0.827454	-0.992282	-1.0305	0.88718	0.159678	1.3595	0.881343	1.36064	0.933282	1.49728	0.287591	1.29815	0.280631	1.06047	1.00148
MEDL02744	Bergaptol	-0.903676	-0.757076	-0.594953	-0.863856	-1.05148	-0.85655	-0.762765	-1.0793	-1.07379	-0.768363	-1.05091	-1.19289	1.41383	0.474931	1.30772	0.136642	1.10146	1.14662	1.16434	-0.132471	1.33578	1.01896	0.978629	1.00915
MW0139389	Polydatin	-1.05321	-0.956494	-0.984322	-0.972771	-1.07149	-0.874437	-0.7645	-0.724074	-0.572153	-0.982044	-0.992451	-1.13278	0.894247	0.642791	0.280258	0.422763	1.93246	1.08541	0.579471	1.09232	0.715115	0.916392	1.4057	1.1138
MW0139191	(1S,4E,5'R,6R,6'R,7S,8R,10S,11R,12R,14R,15R,16S,18E,20E,22S,25R,27S,28R,29S)-22-ethyl-7,11,15-trihydroxy-6'-(2-hydroxypropyl)-5',6,8,10,12,14,16,28,29-nonamethylspiro[2,26-dioxabicyclo[23.3.1]nonacosa-4,18,20-triene-27,2'-oxane]-3,9,13-trione	-1.01741	-0.991029	-0.947425	-0.934644	-0.960992	-0.96361	-0.998644	-0.93852	-1.0071	-0.95163	-1.00248	-1.00003	1.15992	0.964924	1.08354	0.881111	0.857206	0.869242	0.836834	1.025	1.11245	0.936597	0.986416	1.00027
MW0056964	1-Stearoyl-2-arachidonoyl-sn-glycero-3-phosphocholine	-1.05128	-1.04449	-1.02424	-0.662635	-0.45154	-1.01774	-1.05095	-1.04066	-1.03263	-1.0133	-1.04722	-1.03562	1.01374	0.621245	1.05786	1.08315	1.04313	0.622726	0.977547	1.11833	0.867794	1.16241	0.551802	1.35257
MW0060266	PE-NMe2(16:0/22:4(7Z,10Z,13Z,16Z))	-0.942973	-1.0665	-1.06667	-1.0446	-0.68679	-0.78822	-0.991565	-1.05535	-1.03659	-0.812106	-1.06095	-0.838062	1.37206	0.848644	1.03057	0.815077	1.26708	1.69423	0.704612	0.747704	0.655274	0.789326	0.68214	0.783661
MW0063246	Pyrrolidino PAF C-16	-0.709194	-0.530559	-1.52074	-1.04995	-0.0826274	-0.91582	-0.387988	-0.839372	-1.05076	-0.873933	-1.52024	-1.22966	1.72915	0.67386	0.48258	0.957487	1.13353	1.37487	0.875314	0.83416	0.791623	0.281238	0.450379	1.12666
MW0126580	5-{9,32-Dihydroxy-6,10,13,20,32-pentamethyl-27-methylidene-33,34,35-trioxa-22-azahexacyclo[27.3.1.1^{1,4}.1^{4,7}.0^{12,17}.0^{17,23}]pentatriaconta-10,13,22-trien-14-yl}-3-methyloxolan-2-one	-1.09504	-0.0591491	-1.21533	-1.21898	-1.23343	-1.15734	-0.888492	-1.04712	-1.18153	-0.85803	0.153359	0.436055	1.17458	0.959302	-1.20473	0.866772	0.840381	0.853669	0.817891	1.02562	1.12217	0.928028	0.983028	0.998321
MW0194063	Trp-glu	-0.518289	-0.699619	-0.399747	-0.846357	-0.809945	-0.355613	-0.503237	-0.662329	-0.987374	-0.967927	-1.11978	-1.50092	1.40084	1.10135	-0.312379	-0.294251	0.949845	-0.247082	1.64949	1.47932	2.04906	0.183972	0.786437	0.624533
MW0008759	N1-(2-aminophenyl)-N8-phenyloctanediamide	-0.686309	-0.409914	-0.652275	-0.734439	-0.875069	-0.156942	-0.623529	-0.467422	-1.123	-1.23327	-1.08711	-1.83447	2.26642	1.33303	0.22184	0.529236	0.815893	0.0451291	1.15065	0.878814	1.02531	1.02376	0.736548	-0.142892
MW0009910	Tiocarlide	-0.676725	-1.05643	-0.621563	-0.64194	-0.663413	-1.08241	-0.710811	-0.786797	-1.1594	-1.14055	-1.15634	-0.860839	0.499306	1.73369	0.924996	1.66544	0.550167	0.442961	1.36939	1.35218	0.867715	-0.378411	0.677528	0.852255
MW0109170	Phe-Gly	-1.03683	-0.607734	-0.774592	-0.902045	-0.635591	-0.915918	-0.957047	-0.84186	-1.16592	-0.725986	-1.24412	-1.20251	1.40131	1.48497	0.810315	0.941648	0.890996	0.786115	1.14741	1.48009	1.01294	-0.107977	0.738869	0.42347
MW0109381	Prolylarginine	-0.917613	-0.787119	-0.872863	-0.824999	-0.89918	-0.943746	-0.916669	-1.05259	-1.1138	-0.746688	-0.931369	-1.08736	1.27844	1.45942	1.35764	1.00465	0.878755	0.992055	0.835107	1.20463	1.0993	-0.267441	0.714605	0.536854
MW0128362	(R)-Byakangelicin 2'-glucoside	-0.869123	-0.71613	-0.978105	-0.629764	-0.959025	-0.988651	-0.93521	-0.982564	-0.971565	-0.902057	-1.33799	-1.01215	1.27664	1.60691	1.31043	1.13	0.705832	0.510443	1.06422	1.04006	0.93102	0.754749	0.465805	0.486238
MW0116762	3-[3-Tert-butylsulfanyl-1-[(4-chlorophenyl)methyl]-5-propan-2-ylindol-2-yl]-2,2-dimethylpropanoic acid	-0.96511	-0.886729	-0.899468	-0.903469	-0.88768	-1.06432	-0.919771	-0.891173	-1.13202	-0.758099	-0.826024	-1.13868	1.31114	1.53424	1.25611	1.33078	0.794096	0.422457	1.07872	1.08461	0.907021	0.71438	0.368831	0.470149
MW0159202	Val-Trp-Phe	-0.912508	-0.74706	-0.73248	-0.798631	-0.866742	-0.956205	-0.977408	-0.94056	-1.1753	-0.856629	-0.985109	-1.16004	1.44047	1.40519	1.27585	1.1209	0.892825	0.501991	1.25124	1.28204	1.00434	0.262895	0.374952	0.295985
MW0049205	Deltaline	-0.886081	-0.742111	-0.729032	-0.918195	-0.865398	-0.94963	-0.980257	-1.10287	-1.12172	-0.788202	-0.858854	-1.13308	1.44669	1.37125	1.47049	0.953873	0.458096	0.480128	1.27484	1.35586	1.00642	0.563623	0.488055	0.206105
MW0156164	Protoverine	-1.03297	-0.778235	-0.87105	-0.748899	-0.871218	-0.929356	-0.946152	-0.970666	-1.06191	-0.80079	-0.979527	-1.10481	1.13517	1.46203	1.53772	0.94799	0.492676	0.365483	1.37023	1.36254	0.951066	0.70707	0.608572	0.155038
MW0108425	ethyl (E,4S)-4-[[3-hydroxy-2-[[(2S)-2-[(3-hydroxy-2-methylbenzoyl)amino]-3-methylbutanoyl]amino]propanoyl]amino]-6-methylhept-2-enoate	-0.892923	-0.784515	-0.816117	-0.684052	-0.917038	-0.846034	-1.03885	-0.91318	-1.21635	-0.775026	-0.967867	-1.18621	1.20816	1.50467	1.57094	0.840682	0.592737	0.478292	1.41258	1.32398	0.82301	0.633419	0.471553	0.178137
MEDL01889	4-Methylbenzaldehyde	-0.82336	-0.864303	-0.897394	-1.05224	-0.79941	-0.865103	-0.95448	-1.00042	-1.22481	-0.685594	-1.02114	-1.05672	1.11192	1.38419	1.13509	0.927905	0.506315	0.340626	1.42114	1.41951	1.1155	0.561555	0.875445	0.445787
MW0152311	Leu-Glu-Asn-Gly-Glu	-0.801355	-0.650822	-0.781004	-0.665375	-1.08505	-1.03401	-0.694033	-0.808061	-1.2005	-0.829087	-0.814508	-1.31816	1.2179	1.68342	1.57351	1.2046	1.08102	0.799894	1.0083	0.719364	0.930392	-0.357456	0.574281	0.246747
MW0152615	Leu-Lys	-0.604478	-0.399048	-0.878354	-0.232688	-1.4452	-0.517495	-0.644072	-0.873047	-1.13991	-0.622518	-1.0023	-1.56273	1.5221	1.89028	0.791224	0.670234	1.04558	0.355407	1.08123	1.34501	1.07809	-0.554647	0.579655	0.117677
MW0169367	L-Proline	-0.317701	-0.63248	-0.504453	-0.457626	-0.948915	-0.742556	-0.682429	-0.690309	-1.54129	-0.614773	-1.34053	-1.83433	1.11485	1.47145	0.737069	0.978667	0.4228	0.21158	1.10418	1.6744	1.46033	0.335172	0.461282	0.335607
MW0107786	L-Leucine	-0.35593	-0.538452	-0.56843	-0.432741	-0.999618	-0.721412	-0.706588	-0.788354	-1.57372	-0.796473	-1.29738	-1.70536	1.1982	1.42884	0.800492	1.04773	0.456042	0.240108	1.14545	1.534	1.42351	0.421065	0.579696	0.209335
MW0169682	Piperidine	-0.053255	-0.440711	-0.45024	-0.455989	-0.913124	-0.720548	-0.640285	-0.790168	-1.48282	-0.904321	-1.27208	-1.73073	1.21496	1.43371	0.883444	0.943486	0.515955	0.103053	1.52527	1.53581	1.29804	-0.372484	0.596374	0.17666
MW0010081	Xylazine	-0.755168	-0.642314	-0.665197	-0.610905	-0.905981	-0.903176	-0.848355	-0.882482	-1.3898	-0.909179	-0.919758	-1.3928	1.13542	1.32347	1.27191	1.01001	0.468934	0.35581	1.39245	1.45717	1.34964	-0.0117642	0.675187	0.396879
MEDN1024	Piperidine acid	-0.628659	-0.821276	-0.84494	-0.706447	-1.04646	-0.933737	-0.902086	-0.996692	-1.2369	-0.704509	-0.904043	-1.10103	0.956471	0.933184	1.28358	0.955502	0.369656	0.22699	1.36567	1.34488	1.57127	-0.110455	1.37467	0.555355
MW0145264	Arg-Arg-Phe	-0.703748	-0.945761	-0.966439	-1.02802	-1.08488	-0.624682	-0.934638	-0.64656	-0.819924	-0.931029	-0.936585	-0.897621	1.2458	1.03892	1.16476	0.949993	0.924631	0.9374	0.903017	1.10265	1.19543	-1.08084	1.06172	1.07641
MW0157776	Thr-Pro-Asn	-0.855609	-0.857493	-0.871063	-0.823571	-1.01413	-0.855935	-0.878557	-0.947678	-0.977274	-0.913272	-1.02516	-1.05441	1.41222	1.03695	0.278488	0.673419	1.07052	0.78283	1.20319	0.946705	1.66772	-0.024487	1.30812	0.718467
MW0151969	JWH 250 N-(5-carboxyxypentyl) metabolite	-0.498395	-1.21902	-1.26748	-1.00806	-0.486642	-1.1095	-0.104164	-0.508862	-1.19904	-0.331733	-0.84024	-1.31584	2.21397	1.77484	1.01091	0.604563	0.698014	0.221829	0.431408	0.93256	0.90933	1.01116	-0.094359	0.174747
MW0139844	Tranilast	-0.807401	-0.825719	-0.726415	-0.825353	-0.852126	-0.880344	-0.952644	-0.902158	-0.946654	-0.902577	-0.929488	-1.0393	2.06803	1.71246	1.08126	1.19236	0.891764	0.865616	0.75403	1.10658	0.578374	0.311214	0.0865884	-0.0580997
MW0123043	CK1 Inhibitor	-0.734077	-0.905605	-0.739243	-0.842475	-0.953021	-0.851585	-0.970366	-1.00191	-1.08444	-0.8223	-0.839496	-1.12928	1.96782	1.56093	0.934487	1.11219	0.703457	0.886536	0.952359	1.26137	0.693491	0.422901	0.338239	0.0400138
MW0000101	Codeine methyl ether	-0.887371	-0.867178	-0.906687	-0.963261	-1.03734	-0.922102	-0.817591	-0.870269	-0.96891	-0.692844	-0.833987	-0.909545	2.12686	1.80766	0.609284	1.04334	0.605094	0.702821	1.00557	1.24288	0.536007	0.624619	0.224548	0.148413
MW0010583	3,4-Bis[(3-hydroxyphenyl)methyl]oxolan-2-one	-0.905812	-0.619615	-0.795292	-0.741462	-0.816754	-1.04325	-0.981096	-0.965692	-1.23416	-0.764293	-1.03891	-1.09123	2.08282	1.33067	1.02966	0.86235	1.15049	1.00583	0.646289	0.851945	0.7174	0.581907	0.553635	0.184562
MW0118596	Hydroxyphenyllactic acid	-0.78182	-1.08603	-0.792292	-0.843346	-0.887587	-1.13377	-0.879617	-0.924212	-1.1868	-0.702253	-0.902742	-1.01501	1.83709	1.41515	1.06511	1.0077	1.16571	1.02186	0.856366	0.810397	0.79413	0.476517	0.410081	0.275364
MW0123741	Indole-3-lactic acid	-0.521022	-0.699358	-0.742652	-0.847211	-0.831848	-0.968694	-0.94768	-0.926881	-1.20619	-0.914739	-0.983491	-1.17105	2.00544	1.54235	0.637645	0.838497	1.40754	1.20757	0.477082	0.927845	0.7213	0.334868	0.508514	0.152157
MW0105913	Aspartame	-0.913943	-0.890819	-1.20319	-0.406891	-1.1465	-1.04033	-1.03179	-0.836161	-0.240037	-1.0707	-1.1231	-1.13652	1.71222	1.21478	1.03268	0.792067	1.37178	0.524525	0.864618	1.18425	0.769067	0.434983	0.607929	0.531075
MW0012351	13-Tetradecynoic acid	-0.75449	-0.710084	-0.862986	-0.890555	-0.62986	-1.05803	-0.620577	-1.13336	-1.15591	-1.18431	-0.666977	-1.24231	1.93106	1.03071	0.211033	0.894203	1.0314	0.865196	1.06636	1.53649	0.370267	0.547081	0.515849	0.909819
MW0145199	10-Oxosparteine	-0.685851	-0.519185	-0.797029	-0.804743	-0.856536	-1.66843	-0.456621	-1.00101	-1.42817	-1.10857	-0.768802	-0.926481	1.2237	1.02993	0.483855	1.211	0.870481	0.563496	1.4723	1.45025	0.793245	0.797909	0.679566	0.445684
MW0104000	(S)-2-Aceto-2-hydroxybutanoic acid	-1.12169	-0.650969	-0.716612	-1.14858	-1.02238	-0.614582	-1.19077	-0.823365	-1.13348	-0.966989	-1.01781	-0.885836	1.09288	1.27275	1.02672	1.39427	1.4932	0.502839	0.860205	0.904319	0.897997	0.908791	0.473432	0.465667
MW0150876	His-Asp-Ser	-0.995414	-1.01042	-0.586445	-0.865316	-1.05194	-0.924345	-0.842748	-0.97531	-1.01938	-0.859123	-0.95254	-1.08371	1.34654	1.46194	1.54774	1.11537	1.03408	0.726097	0.720469	1.11248	0.761502	0.828919	0.446861	0.064697
MW0155764	Pro-Ala-Gly	-1.00267	-1.05017	-0.784467	-0.763944	-0.871939	-0.865688	-0.949148	-0.89061	-1.11451	-0.931282	-0.810513	-1.06443	1.40521	1.49735	1.40337	1.09836	0.969403	0.958734	1.24797	1.08859	0.573129	0.372437	0.316861	0.167957
MW0156028	Pro-Tyr-Gly	-0.770647	-0.863998	-0.935415	-0.775711	-0.936499	-0.94358	-1.04944	-1.02053	-0.971915	-0.872134	-0.913254	-1.09794	1.2157	1.49419	1.58699	1.04095	0.935487	0.938926	1.12314	1.14026	0.641631	0.625045	0.278736	0.130002
MW0152197	Leu-Ala-Glu	-0.848809	-0.883641	-0.874431	-0.741226	-0.90363	-0.92098	-1.02421	-1.03009	-1.00227	-0.889811	-0.913864	-1.07577	1.33742	1.46439	1.49814	1.06614	0.914274	0.845037	1.2289	1.22159	0.703513	0.370468	0.321529	0.137336
MEDP0212	N-Acetylserotonin	-0.749479	-0.942786	-1.06154	-0.637628	-0.915141	-0.988294	-1.03057	-0.958141	-1.11216	-0.707142	-1.13091	-1.02341	1.35747	1.40274	1.27261	1.12817	1.00307	1.10363	1.03548	1.08576	0.708954	0.517084	0.274917	0.367337
MW0119197	Tenamfetamine	-1.05455	-1.06213	-0.774093	-0.802308	-0.862392	-0.851885	-1.00548	-0.914822	-0.817171	-0.942761	-1.02201	-1.08602	1.59094	1.5224	0.968268	0.959804	1.05816	1.09049	1.06357	1.10532	0.813541	0.431089	0.411682	0.180364
ZINC4349394	isorhamnetin-3-O-glucoside	-0.883216	-0.763633	-0.852082	-0.87747	-0.955196	-0.960285	-0.910978	-0.976455	-1.16348	-0.851856	-0.962905	-0.957175	1.53925	1.56375	1.10792	1.15723	1.04358	0.71551	1.29602	1.03295	0.738281	0.453867	0.308816	0.157545
MW0150045	Glu-Leu	-0.874757	-0.820654	-0.878548	-0.766172	-0.929585	-0.921862	-0.914326	-0.923945	-0.99244	-0.94746	-0.914865	-1.0325	1.76492	1.66712	1.16202	1.14033	1.03861	0.847939	0.931269	1.10598	0.6105	0.36403	0.273488	0.0108999
MW0006222	(E)-N-(2-(((3-(4-Chlorophenyl)allyl)(methyl)amino)methyl)phenyl)-4-methoxybenzenesulfonamide	-0.939654	-0.790676	-0.879398	-0.684656	-0.976515	-0.960673	-0.94359	-0.976242	-0.991378	-0.883539	-0.990494	-1.01026	1.617	1.60083	1.15943	1.21971	1.17627	0.80978	0.9585	1.0447	0.661076	0.411004	0.310862	0.0579133
MW0141088	1,2-Bis(4-hydroxyphenyl)-2-propanol	-0.883561	-0.810144	-0.979782	-0.767447	-0.999453	-0.23705	-0.938334	-0.992665	-1.20921	-1.08408	-0.917572	-1.06706	1.423	1.48591	1.35728	1.1014	1.14507	0.80927	1.12993	1.15773	0.633514	0.387206	0.227388	0.028671
MW0161530	[(3R,4S,5S,6R)-2,4,5-trihydroxy-6-(hydroxymethyl)oxan-3-yl] (E)-3-(4-hydroxyphenyl)prop-2-enoate	-0.653223	-0.919711	-1.02218	-1.04221	-1.03538	-0.883553	-1.02148	-0.905125	-0.943183	-0.747289	-0.950491	-0.960253	1.19355	1.28023	1.41905	0.80381	1.20148	0.598536	1.38367	1.4078	0.931158	0.470551	0.296289	0.097941
MW0006987	Epsilon-pyrromycinone	-0.643475	-0.742891	-0.938079	-0.882843	-1.07505	-0.864213	-1.0328	-0.944606	-1.07827	-0.78274	-0.936865	-0.973814	0.874756	1.25136	1.6668	0.900752	1.35722	0.602681	1.54041	1.26286	0.714831	0.395501	0.384156	-0.055681
MW0134038	5,7-Dihydroxy-3',4',5'-trimethoxyflavanone	-1.03391	-0.988434	-0.817346	-0.673573	-1.0429	-1.0201	-0.943559	-0.972171	-0.832117	-0.995188	-0.893743	-0.882943	1.11296	1.45518	1.37427	1.00177	1.11007	0.751817	1.45421	1.09596	1.00914	0.411781	0.218433	0.100409
MW0006652	Coutaric acid	-0.947869	-0.652012	-0.976528	-0.718835	-0.983205	-0.795894	-1.02659	-0.851995	-0.927697	-1.03374	-0.897845	-0.965087	0.958546	1.30198	2.10633	0.484666	1.46876	0.748065	0.641617	1.21921	0.973251	0.471427	0.265148	0.138289
MEDP1348	LPC(16:1/0:0)	-0.823299	-0.847611	-0.879203	-0.9476	-0.962374	-0.908729	-0.90598	-0.812924	-0.810342	-0.91785	-0.937946	-0.948309	1.24616	1.05013	1.16938	0.965878	0.941847	0.953946	0.921368	1.11053	1.19844	1.02166	-0.962824	1.08566
MEDN0075	N-Acetyl-L-phenylalanine	-0.652148	-0.627902	-0.713287	-1.18031	-1.21955	-0.868077	-0.953402	-1.05651	1.03303	-0.758002	-0.766268	-0.75887	1.30742	1.84416	-0.435209	1.38659	1.21008	-0.328109	1.69563	0.153629	0.886941	0.599408	0.517847	-0.317096
MW0140585	(2R)-2-hydroxy-3-(4-hydroxyphenyl)propanoic acid	-0.266486	-0.746349	-0.189147	-1.28658	-0.509275	-0.656611	-0.935322	-0.987687	-0.428331	-1.30707	-0.7416	-1.09695	1.64118	1.21228	0.412418	0.225116	1.41743	-0.225069	1.03839	-1.20383	0.889951	1.254	1.41849	1.07105
MW0120733	Anabasamine	-0.534436	-0.347418	-0.380885	-0.518485	-1.48596	-0.646923	-0.804338	-1.07402	-1.3479	-0.27751	-1.34716	-1.61891	0.492983	1.92925	0.561109	1.58793	0.594601	0.919152	0.827372	0.826922	1.04687	0.329504	0.481972	0.786275
MW0124774	Medazepam	-0.611425	-0.357555	-0.477143	-0.532836	-1.02221	-0.934691	-0.868848	-0.738052	-1.48791	-0.7472	-1.10589	-1.7476	0.788396	1.44344	0.898372	1.49214	0.225347	0.432929	1.32019	1.05208	1.42925	0.661657	0.539299	0.348268
MW0150831	His-Ala-Val-Asp	-0.581105	-0.381217	-0.488836	-0.469588	-1.09738	-0.775153	-0.737429	-0.755901	-1.43082	-1.03977	-1.11401	-1.41525	0.105523	1.9615	0.578754	1.73145	0.357218	0.21408	0.787622	0.857234	1.59632	0.593999	0.836703	0.666063
MW0154128	N-[1-[4-(5-Chloro-2-oxo-3H-benzimidazol-1-yl)piperidin-1-yl]propan-2-yl]naphthalene-2-carboxamide	-0.398089	-0.0764588	-0.376674	-0.403389	-1.14576	-0.797167	-0.415078	-0.513738	-1.40238	-0.944641	-1.1678	-1.47568	-0.206478	2.02719	0.0515437	2.02174	0.247688	0.180731	0.146502	0.733435	1.76442	0.355226	0.882975	0.911893
MW0110893	(4-((5,6-Diphenylpyrazin-2-yl)(isopropyl)amino)butoxy)acetic acid	-0.580565	-0.436997	-0.512129	-0.452439	-1.06656	-0.694174	-0.745243	-0.751533	-1.40199	-0.975539	-1.09275	-1.37546	-0.0130413	1.78446	0.323557	1.53556	0.337396	0.177023	0.580919	0.744987	1.46601	1.90719	0.721692	0.519628
MW0079891	TG(20:0/i-14:0/i-12:0)	-0.939346	-0.967999	-0.8423	-0.892835	-0.342397	-0.948097	-0.974758	-0.924861	-0.948959	-0.957142	-0.95582	-0.940693	-0.136098	1.75212	1.1275	0.933375	1.05832	-0.222065	0.635102	0.646852	0.86918	1.29772	1.37288	1.30033
MW0139559	Resveratrol	-0.774267	-0.80557	-0.838068	-0.561933	-1.24667	-0.400462	-0.822792	-1.16468	-1.06877	-0.373038	-0.869533	-1.08219	0.134541	1.67015	1.74684	1.15836	1.21174	0.249358	1.05932	-0.500994	-0.034013	1.19721	1.04517	1.07027
MW0115262	Sedoheptulose	-0.179043	-0.312053	-1.57744	-0.408744	-0.55781	-1.28501	-0.862782	-1.05707	-1.02957	-0.511069	-1.118	-1.15183	0.861113	1.59142	1.45533	1.2869	1.38407	0.692545	1.01867	0.671749	0.24349	0.656014	0.820228	-0.631112
MW0009329	Pamoic acid	-0.519355	-0.841554	-0.77804	-0.440459	-0.897041	-0.341153	-0.508797	-0.426283	-0.717373	-0.271006	-0.594264	-0.625671	0.542856	0.0133204	-0.0719201	-0.380593	2.84219	0.179407	0.19885	-0.0222595	3.08584	0.518711	0.292108	-0.237513
MW0132951	3-[5,7-dihydroxy-2-(4-hydroxy-3-methoxyphenyl)-4-oxo-3,4-dihydro-2H-1-benzopyran-8-yl]-5,7-dihydroxy-2-phenyl-3,4-dihydro-2H-1-benzopyran-4-one	-1.36865	-0.298289	0.847935	0.319081	-0.993854	-0.4696	-1.21882	0.099329	-0.28817	-1.48568	-0.724799	-0.881448	0.00490518	-1.76859	0.286998	-0.524093	2.057	0.798172	0.860843	1.30436	0.560912	0.904541	0.854504	1.12342
MW0141992	2,3-bis-O-(geranylgeranyl)-sn-glycerol 1-phosphate	-0.861068	-0.700985	-0.464375	-0.539098	-1.23627	-0.145332	-0.559649	-0.588548	-0.450373	-0.935278	-0.832603	-0.624275	-0.34536	-0.526502	-0.202485	-0.0620264	1.11246	0.512461	2.46973	2.1375	0.118834	0.0742083	1.93811	0.710926
MW0138969	quercetin 3-O-glucuronide	-0.262135	-1.1239	-0.581708	-1.27896	-0.929126	-0.539267	-0.0482457	-0.291342	0.454053	-0.823833	-0.607957	-0.352074	-0.593544	-0.864248	-0.0821821	-0.595918	3.02089	-0.0898498	1.48218	1.03528	0.888035	0.00898411	1.2562	0.918668
MW0138745	Laricitrin 3-glucoside	-0.963269	-1.23999	-1.13564	-0.765407	-1.3141	-0.71168	-0.530892	-0.20909	-0.0950813	-0.972767	-0.743945	-0.426982	0.204388	-0.278931	-0.410422	-0.204289	2.17771	1.27352	0.756483	1.43827	0.524101	0.698398	1.36392	1.56568
MW0137736	Cosmosiin	-1.27036	-0.932597	-0.71703	-0.899236	-1.30953	-0.657363	-0.731301	-0.283932	-0.508286	-0.982182	-0.899984	-0.712197	0.305141	-0.222776	0.470348	-0.108576	2.24605	1.21004	0.734285	0.970269	0.56684	0.818622	1.83721	1.07654
FDATN00112	Ziprasidone hydrochloride	-1.20764	-1.02728	-1.05726	-0.722469	-1.27037	-0.686158	-0.729472	-0.440502	-0.498805	-1.07143	-0.775001	-0.698065	0.642658	0.288248	0.204549	-0.263692	2.05049	1.38867	0.439355	1.02953	0.617355	0.761376	1.60983	1.4161
MW0128499	[(6-{5,7-dihydroxy-4-oxo-2-phenyl-6-[3,4,5-trihydroxy-6-(hydroxymethyl)oxan-2-yl]-4H-chromen-8-yl}-3,4,5-trihydroxyoxan-2-yl)methoxy]sulfonic acid	-1.24552	-0.992497	-1.09221	-1.06918	-1.31693	-0.770262	-0.227928	-0.155503	-0.0907094	-0.847559	-0.0286591	0.0160528	-0.483216	-1.05146	0.218188	0.0126414	2.25117	1.47057	1.0393	1.1049	0.299283	0.154497	1.27912	1.52592
MEDN0335	Methylmalonic Acid	-0.581314	-0.643793	-1.19806	-0.765959	-0.818613	1.78347	-0.857008	-0.221096	-1.01888	-0.966918	-0.210925	-0.38259	-0.340277	-0.291849	-0.0773563	0.0889398	0.148053	0.326167	-0.0755197	2.07298	-0.29604	0.205534	1.7778	2.34325
MW0153804	Methyl acetyl ricinoleate	0.0398141	-0.971317	-1.17497	-0.457714	-0.029827	0.51997	-0.0685962	-1.06665	0.239525	-0.7387	-0.427688	-1.21476	-0.772441	-0.446719	0.934372	-0.0743299	-0.494129	-0.470029	1.01716	0.394786	0.0124819	1.50145	0.428493	3.31981
MEDP0773	Norambreinolide	-0.702105	-0.568459	-0.562095	-0.615307	0.162047	-0.223318	-0.510993	-0.533973	-0.202623	-1.48441	-0.642333	-1.16629	-0.29447	-0.248136	-0.554647	0.1868	-0.289433	-0.545278	0.733642	1.51933	0.999893	1.30523	1.26642	2.97051
MW0013003	1-Stearoyl-2-linoleoyl-sn-glycero-3-phosphoethanolamine	-1.00005	-0.687012	-0.642129	-0.621463	-2.44483	-0.633061	-0.43521	-0.416678	-0.456119	-0.337958	-0.368848	-0.517493	-0.0609856	-0.646969	1.57094	0.61058	-0.224823	-0.233941	0.869379	1.19213	1.15584	1.56159	1.62241	1.1447
MW0124088	Isoevodiamine	-1.13762	-1.19705	-0.809203	-0.154402	-0.804292	-0.96558	-0.598739	-0.990604	-1.01236	-0.581842	-0.631045	-1.25795	0.0482247	1.0034	1.37328	0.560878	0.135695	-0.0295434	0.848622	1.00487	2.18904	1.49892	0.439252	1.06804
MW0054404	Loganin	-0.55369	-0.830016	-0.591187	-0.88036	-0.754935	-0.683454	-0.694909	-0.585464	-1.05499	-0.876556	-0.906198	-1.18378	0.354748	0.381972	0.430431	0.374079	-0.221151	-0.520963	1.96229	1.7693	1.85944	1.3594	0.976637	0.869369
MW0160328	6-Monoacetylmorphine	-1.03374	-0.46877	-0.640783	-0.645771	-1.08664	-0.584464	-0.474025	-0.478084	-0.804705	-0.608753	-0.953285	-1.2411	-0.216453	0.497038	0.100633	0.123468	-0.257208	-0.436759	1.4736	1.61972	2.05265	1.80244	1.29139	0.969597
MW0009345	p-Cresol	-0.858659	-0.943463	-0.302662	-0.315218	-0.860678	-0.563463	-0.235759	-0.766115	-1.03656	-0.839478	-0.765641	-1.16198	-0.148925	0.571699	0.495511	0.701126	-0.614799	-0.390738	0.762314	1.62371	2.68477	1.60471	0.346496	1.01381
MW0005121	4-Hydroxyphenylpyruvic acid	-0.781508	-0.807518	-0.459368	-0.281577	-0.484342	-0.898309	-0.253852	-0.593044	-1.35023	-1.10213	-0.684491	-1.20808	-0.293314	0.442836	0.562015	0.498377	-0.1501	-0.551096	0.827268	2.01211	1.40884	2.22864	0.556246	1.36262
MW0151053	His-Phe-Tyr	-0.971102	-0.929757	-0.457584	-0.372867	-0.908951	-0.673511	-0.758677	-0.941644	-1.25198	-0.471877	-0.234263	-1.11912	-0.44216	1.05943	0.860117	0.381655	-0.568403	-0.356693	2.00753	1.00873	1.2158	0.725343	1.89911	1.30087
MEDP1381	Carnitine C20:2	-0.476721	-1.28315	0.015892	-1.91895	-1.4707	-0.13048	-0.209265	0.731327	-1.45841	-0.468678	-0.0482365	-1.42079	0.966168	-0.018943	0.523902	-0.0338968	0.308902	0.232815	0.255952	1.33275	2.25401	0.540174	0.599547	1.17677
MEDP1061	o-Tyrosine	-0.35183	-1.07307	0.13853	0.62047	-0.564373	-0.0961807	-0.24729	-0.917043	-1.37781	-0.681164	-0.165755	-1.6158	0.265926	-0.544605	-0.0440498	-1.11208	0.0760145	1.21251	1.76943	0.969069	1.15348	1.39646	2.00002	-0.810846
MW0125813	Nimustine	-0.176674	-0.882827	-0.472431	-0.408642	-0.431516	-0.773958	-0.527407	-0.953345	-0.568697	-0.510471	-0.721981	-0.533094	-0.617903	-0.39381	-0.778686	-0.184091	-0.694274	0.581622	2.47982	1.70017	2.0268	1.1322	1.37879	0.330405
MW0006790	Diclofenac	-0.485585	-0.0317121	-1.44297	0.778099	0.288803	-0.593776	-0.695123	-0.256432	-0.908427	-1.16535	-1.12254	-1.63305	0.461663	-0.982412	1.12013	0.0139105	0.12528	-0.320825	1.04776	1.98308	1.93153	0.644781	0.132223	1.11095
MW0143235	4-[2,2-Dichloro-1-(4-methoxyphenyl)ethenyl]phenol	-0.799368	-0.0620588	0.850506	0.32543	0.141159	-0.955614	-0.816962	-0.84466	-1.11786	-1.45125	-1.29058	-1.3238	0.547514	-0.579537	0.481299	0.0400184	-0.000775257	-0.283742	1.09981	2.01227	2.19168	1.0603	0.350043	0.426177
MW0048962	Clupanodonyl carnitine	-0.862872	-0.206836	0.177341	-0.682884	-1.09722	-0.31445	-0.547419	0.257752	-0.696534	-1.35316	-1.01453	-1.71454	0.789984	-0.0269708	-0.151832	-0.349301	0.317703	-0.0740746	0.526121	2.0337	2.49801	0.985813	1.00374	0.502457
MW0151097	His-Thr-Leu	0.280158	-0.187965	-0.157871	-0.757053	-0.139152	-1.03618	0.230505	-1.31959	-0.632637	-0.845142	-0.79576	-1.11445	1.05545	-0.43411	0.659893	0.885294	-2.28086	0.474448	1.20091	1.17238	2.07005	0.702444	0.930132	0.0391074
MW0155868	Pro-Gly-Leu	-0.543828	-0.698595	-0.354047	-0.38994	-0.871257	-0.299674	-0.43005	-0.561411	-1.0003	-0.364837	-0.791527	-0.69042	0.27641	0.241411	0.504724	0.152445	0.0348353	-0.056924	0.570062	0.0418078	0.598032	4.13106	0.423822	0.0781972
MW0150826	His-Ala-Ser-Leu-Asp	-0.723648	-0.644962	-0.445595	-0.178151	-0.674581	-0.317819	-0.520276	-0.542672	-0.756655	-0.664748	-0.38857	-0.733663	-0.153541	-0.0692609	-0.0575743	-0.456719	0.281623	-0.185403	1.02128	0.450861	0.77705	3.89468	1.2654	-0.177053
FDATN01468	Trilithium citrate tetrahydrate	-0.322243	-1.07821	-0.495819	-0.522459	-0.408456	-0.741852	-0.562386	0.226332	-1.37749	-1.05734	0.657237	-1.01513	-0.370673	-0.761969	0.706675	-0.143787	0.972449	0.685553	0.581376	-0.978881	1.24659	2.58953	1.82241	0.348544
MW0141841	1-Stearoyl-2-Oleoyl-sn-Glycero-3-[Phospho-rac-(1-glycerol)]	-0.909856	-0.624288	-0.903827	-0.917491	-0.898	-0.916189	-0.63293	-0.782943	-0.800988	-0.672976	-0.900041	-0.717679	0.682651	0.543629	0.377329	0.577415	0.517485	1.05852	-0.0315841	0.226076	0.503756	3.1385	1.25702	0.82641
MW0150415	Gly-Lys-Cys	-0.784888	-0.575166	-0.973736	-0.824758	-0.441483	-1.31256	-1.24507	0.0580868	-0.445667	-0.157422	-0.172208	-0.0244686	0.313661	0.401346	-0.518732	0.80506	0.178878	0.710552	-0.474866	0.0747205	0.239102	3.68541	0.657517	0.826698
MW0123823	Ensulizole	-0.927387	-0.751439	-0.94813	-0.768031	-1.5504	-1.04758	-0.537533	-0.63646	-0.429114	-0.240441	-0.756997	-0.794877	0.170177	0.823001	0.0899697	0.451187	-0.18969	0.210912	0.394053	0.80152	1.25801	2.3856	0.828362	2.16529
MW0003092	2-Hydroxy-3-(4-hydroxyphenyl)propenoic acid	-0.353205	-0.745962	-1.1484	-0.89714	-0.565591	-1.13923	-0.169281	-0.622554	-0.59086	-0.762267	-0.345789	-0.439397	-0.261032	0.657845	-0.0451541	0.82305	-0.174257	-0.364186	-0.498675	0.531243	1.2719	2.63906	0.780758	2.41911
MEDN0383	FFA(18:2)	-0.363083	-0.923812	-0.526038	-0.103372	-0.262579	0.466495	-0.390247	-0.415264	0.333537	-0.480945	-0.962789	-0.861169	-0.787992	-0.327713	-0.381445	-0.544408	-0.390056	-0.694017	1.05306	-0.328831	0.267854	2.77365	1.24971	2.59945
MW0054816	Methyl 15-cyanopentadecanoate	-0.381444	-0.949951	-0.525127	-0.092564	-0.262337	0.549176	-0.319516	-0.488036	0.41332	-0.506872	-0.968578	-0.867527	-0.783838	-0.350439	-0.381365	-0.625279	-0.393758	-0.691974	1.09048	-0.28706	0.294669	2.80586	1.23955	2.48262
MW0056738	FFA(16:1)	-0.144233	-0.468842	-0.761106	-0.565114	-0.740978	-0.603675	-0.151965	-0.365225	-0.447056	0.121887	-0.771565	-0.527687	-0.718901	0.0948285	-0.186476	-0.701365	-0.168529	-0.562854	2.29613	-0.652168	0.292901	2.93031	1.4711	1.33059
MW0062442	Phosphatidylserine	-0.626408	-0.735309	-1.62619	-0.694276	0.616164	-0.596702	-0.406181	-0.771839	-0.795346	-1.49934	-0.511439	-1.06072	0.232639	0.14857	0.421452	-0.235898	0.162032	-0.414889	0.996119	1.37601	1.41729	1.82263	1.93107	0.850572
MEDP1399	Carnitine C16:2	-1.1882	-0.819711	-0.784442	-0.999334	0.749467	-1.0025	-1.10068	-0.976297	-0.552159	-0.9777	-0.776076	-0.825436	-0.729318	-0.63985	0.516837	0.96584	1.04243	1.40333	1.21391	1.10197	0.910012	1.25565	1.48657	0.725669
MW0055912	[(2R)-2-(12-methyltridecanoyloxy)-3-phosphonooxypropyl] icosanoate	-0.969856	-0.836668	-1.20891	0.134853	0.915011	-0.806729	-0.898966	-0.686536	-1.0276	-0.732471	-1.20726	-0.85713	0.187034	-0.359954	-0.0396613	1.67256	0.19702	0.352665	0.123207	0.66826	2.18773	0.624582	2.0792	0.48963
MW0054351	11alpha,15S-Dihydroxy-17S,20-dimethyl-9-oxoprosta-2E,13E-dien-1-oic acid	-0.788254	-0.289408	-0.778352	-0.748092	-0.581343	-0.860753	-0.885714	-0.654948	-0.816782	-1.06066	-0.347847	-0.732777	-0.356368	-0.400161	0.897868	0.510679	0.17236	0.102994	0.51425	0.269763	2.62363	0.448756	2.37928	1.38188
MW0012956	PC(16:0/20:4(5Z,8Z,11Z,14Z))	-0.329733	-1.21984	-0.110455	-0.972621	2.07086	-0.0663252	-1.22027	-1.22093	-0.0945961	-0.350982	-1.21382	-1.17389	0.277101	-0.240997	-0.146019	-0.527425	0.108929	-0.278348	0.735889	0.544289	2.22621	0.719898	1.60921	0.873865
MW0142038	2-Methylphloroglucinol	-0.948839	-0.909418	-1.01124	-1.12872	1.00398	-0.976535	-0.962328	-0.944531	-0.953421	-0.894648	-0.950728	-0.881201	1.1535	0.95037	1.07393	0.863061	0.838159	-1.13613	0.816938	1.01295	1.10405	0.920861	0.972757	0.987188
MEDTP01677	FFA(12:1)	-0.885019	-0.920392	-0.889288	-0.933721	1.07768	-0.87893	-0.89171	-0.878176	-0.910563	-0.855434	-0.916905	-0.844524	1.2185	1.02719	1.14356	0.944958	-0.939172	-0.937153	0.901519	1.08613	1.17192	0.999396	1.04827	1.06186
MW0169833	Seneciphylline	-1.13833	-1.02349	-1.45517	-1.16779	0.278412	-1.49866	-0.931435	-0.539649	-0.372889	0.106392	-1.18838	-0.835328	1.43426	0.670792	1.95825	0.98694	-0.187251	0.272919	0.896306	0.420843	0.941082	0.651002	0.516907	1.20427
MW0108088	Lys-Ala	-0.576354	-1.47289	-0.0409803	-0.419748	0.124736	-0.92723	-0.503233	-1.56787	-1.21762	-0.845221	-0.417226	-0.910201	1.02713	-0.893517	1.96834	0.838079	-0.252297	-0.0951762	1.40233	1.27721	1.1495	1.18583	0.46957	0.696833
MW0142350	N-(2-formylphenyl)formamide	1.64715	0.730584	-2.08229	-0.17419	-1.20689	0.0711673	0.559481	1.3364	1.04933	0.250546	-1.123	0.00316003	-0.808264	0.858718	-0.183376	-1.67751	0.0264975	-0.310438	1.39627	-0.353126	1.25702	0.300532	-0.998531	-0.569248
MEDL01997	Prunasin	1.35623	-0.976889	-3.58263	-0.874261	-0.387951	-0.517146	0.590336	0.701328	1.02189	0.98907	0.514246	-0.142974	0.757747	0.0556552	-0.0422805	0.230648	-0.249507	-0.656303	0.357998	0.769734	0.904081	0.0446362	-0.394448	-0.469207
MW0054714	Medroxyprogesterone	0.640733	0.744189	-0.000534521	-0.0446741	-1.32011	0.475011	0.774217	2.67918	1.02981	1.9361	-0.464258	0.0885131	-1.38714	-0.959443	-0.348039	-1.12827	-1.28876	-0.687697	-0.493321	-0.10684	-0.392513	0.62042	-0.288081	-0.078496
MW0169224	Glimepiride	-0.108185	-0.550467	-0.699034	-0.273745	-1.11689	0.951682	1.03823	1.26351	1.66734	2.08968	0.343719	-0.594193	-0.741991	-0.999795	1.62196	-1.06429	-1.26839	-0.986706	-0.522068	-0.272916	0.131829	-0.374814	0.996613	-0.531083
MW0012809	1-Hexadecanol	-0.0869839	0.349354	0.394062	-0.0347017	-1.55655	-0.258322	1.12608	2.01274	0.344219	0.887797	0.435493	-0.504585	-1.65546	-1.09678	0.771872	-1.48841	-1.47891	-0.742844	-0.446688	0.0858676	1.60908	0.0966152	1.11351	0.123562
MW0148427	Dibenzofuran	-0.0792023	0.450085	-0.00836525	0.452085	0.247343	0.292249	0.381434	0.0552299	-0.345217	1.14882	0.097878	0.835737	-2.07466	-1.46524	-0.37531	-0.550393	-2.15076	-1.91666	0.323347	1.0988	0.934326	1.41317	0.669605	0.5657
MW0103487	Bucladesine	0.231457	0.518822	-0.498856	-0.0563753	0.427016	0.269504	0.704851	0.535877	1.50141	-0.418228	-0.708398	0.470916	-1.32292	-1.23672	-0.442235	-1.14303	-1.16216	-1.46805	-0.346811	0.0814305	0.168495	1.4274	2.7681	-0.30151
MW0134377	5-{4-[(E)-2-{3-[3-(3,5-dihydroxyphenyl)-6-hydroxy-2-phenyl-2,3-dihydro-1-benzofuran-4-yl]-2-phenyl-1-benzofuran-5-yl}ethenyl]-6-hydroxy-2-phenyl-2,3-dihydro-1-benzofuran-3-yl}benzene-1,3-diol	-0.0609294	0.402784	-0.316853	-0.123131	0.662377	0.287535	0.537644	0.469966	1.39955	-0.625183	-0.672383	0.439433	-1.40845	-1.26234	-0.438324	-1.10692	-1.12923	-1.45483	-0.0858439	0.134346	-0.0559998	1.43419	2.86514	0.107448
MW0146901	Bufa-20,22-dienolide	1.74261	-0.0815082	0.231842	0.363371	-0.719652	0.683132	-0.280817	-0.889295	1.9007	0.53258	-0.277882	-0.0900952	-1.47414	-0.782382	0.582312	-1.41513	-0.991664	-2.23099	0.900091	0.935506	0.427071	0.983177	0.0523465	-0.101171
MW0166908	(L-threonyl)adenylate	1.1304	-0.392136	-0.59861	-0.0326912	-0.635978	1.37688	0.906843	-0.295883	0.757804	0.641176	0.486307	0.396747	-1.32319	0.0889101	-0.754121	-0.902369	-1.60834	-1.11807	1.51833	0.0573733	0.221223	-1.90946	1.90537	0.0834895
MW0054541	LPC(20:2/0:0)	0.613285	0.240912	0.117137	-0.86299	-0.947114	1.86176	0.669407	0.801007	1.44892	0.348717	0.221698	0.183789	-0.676877	-0.642101	-1.06938	-1.27247	-1.42719	-1.59786	1.0963	-0.766169	-0.323561	-0.118323	0.125235	1.97587
MW0123754	Doramapimod	0.562179	0.280136	-0.141856	-0.747605	-0.854608	1.10387	1.19614	1.53902	2.93744	0.0451028	0.0792793	0.248974	-1.00345	-1.01781	-0.84574	-1.01176	-1.00651	-0.998017	-0.664483	-0.440395	0.0788172	-0.190669	-0.185403	1.03734
MW0152225	Leu-Arg-Gly-Pro-Ser	0.681897	0.360447	-0.182545	-0.739786	-0.896602	1.05923	1.2083	1.55742	2.88224	0.0843067	0.095092	0.306508	-1.0188	-1.02329	-0.821256	-1.00899	-1.0266	-1.0242	-0.689172	-0.441251	0.0474902	-0.146346	-0.244841	0.980761
MW0139784	tamoxifen N-beta-D-glucosiduronic acid	0.877018	0.327797	-0.085328	-0.824967	-0.914863	1.22512	0.747013	1.19728	2.6661	0.494588	-0.235744	0.288239	-1.08546	-1.0003	-0.904433	-1.06957	-1.12171	-1.09359	-0.528746	-0.557823	0.272862	-0.105266	-0.0960511	1.52784
MW0006069	antimycin A1	0.78213	0.453902	-0.0337714	-0.734986	-0.799958	0.926968	0.814914	1.37662	2.83605	0.154156	-0.0812483	0.201979	-0.984535	-1.06047	-0.811042	-1.11773	-1.19761	-1.07675	-0.569873	-0.435834	0.145344	-0.0528324	-0.243865	1.50844
MW0151905	Janthitrem B	0.62784	0.104608	0.206107	-0.841957	-0.821721	0.900664	0.92365	1.76684	2.14099	-0.0793011	-0.190469	0.345492	-1.16957	-1.16033	-0.790753	-1.19511	-1.35211	-1.42013	1.04133	-0.393757	0.178882	0.0101384	-0.146848	1.31552
MEDP1331	LPC(0:0/20:3)	0.604519	0.0582002	0.261108	-0.837322	-0.889689	0.886073	0.886295	1.90793	2.06241	-0.0564356	-0.215843	0.0978022	-1.1192	-1.13244	-0.743971	-1.16396	-1.29537	-1.44094	1.07054	-0.37277	0.216127	-0.00546952	-0.185705	1.40811
MEDP1321	LPC(0:0/22:5)	0.142579	0.0508151	0.205269	-0.666684	-0.895011	0.90779	1.65696	1.68549	2.48717	-0.139958	0.392734	0.219249	-1.18739	-1.0495	-0.899677	-1.02592	-1.25103	-1.29831	0.240578	-0.338967	0.0698615	-0.0637104	-0.245029	1.00268
MW0102909	trans-Vaccenic acid	0.46476	0.513191	-0.052457	-0.874728	0.0598125	1.23369	0.180605	0.854988	1.46205	-0.492275	-0.824886	-0.229895	-1.04821	-1.0722	-1.41504	-1.12907	-1.38962	-1.47525	0.0679543	0.393737	1.49848	1.07832	0.490442	1.7056
MW0054580	LPE(0:0/20:2)	0.832694	-0.187456	0.0884294	-0.74376	-0.432427	1.63484	0.553306	1.07326	1.33285	-0.259232	-0.447445	-0.168017	-1.23144	-1.26127	-0.852428	-0.735415	-1.01912	-1.0145	-0.0752685	-0.585537	-0.184782	0.634371	0.211383	2.83695
MW0055045	MG(22:6(4Z,7Z,10Z,13Z,16Z,19Z)/0:0/0:0)	0.244798	0.255191	-0.199846	-1.13338	-1.19822	0.799013	0.409484	0.9783	1.9503	-0.252888	0.274779	0.123137	-1.0685	-1.12685	-0.728554	-1.01827	-1.07587	-0.873334	-0.294417	-0.11679	0.745294	0.118612	0.423016	2.76499
MW0053733	Glycerophospho-N-Oleoyl Ethanolamine	0.153333	-0.0421455	-0.167281	-0.672194	-0.755856	0.954347	0.486372	0.604209	2.21869	-0.191013	-0.421358	-0.037455	-0.921341	-0.952579	-0.810262	-0.914121	-0.952453	-0.951033	-0.732371	-0.362278	0.731702	0.335383	0.45113	2.94858
MW0157573	Thr-Asn-Leu-Arg	0.153449	-0.026527	-0.165849	-0.642852	-0.765189	0.675206	0.547338	0.639936	2.2608	-0.164832	-0.413426	-0.0821944	-0.931941	-0.936377	-0.841701	-0.912751	-0.95086	-0.973391	-0.696072	-0.370772	0.838744	0.339581	0.476555	2.94313
MW0054672	Malyngamide I	0.356781	0.057884	-0.155992	-0.69661	-0.875308	0.821215	0.446259	0.818645	2.25156	-0.149759	-0.397049	0.108385	-0.988326	-1.01968	-0.925556	-0.979791	-1.063	-1.01253	-0.719567	-0.346055	0.843544	0.583571	0.405887	2.63548
MW0055024	MG(18:2/0:0/0:0)	0.179654	0.399206	0.117497	-0.492774	-0.802835	0.551373	0.348633	0.897029	2.23328	-0.12767	-0.10046	-0.043293	-0.950568	-0.973705	-0.979331	-0.794664	-0.870013	-1.04177	-0.877314	-0.619779	0.635241	-0.00534803	0.371167	2.94645
MW0142147	20,26-Dihydroxyecdysone	0.387726	0.186841	-0.00398718	-0.608491	-0.739953	0.932399	0.628517	0.686809	2.14212	0.022925	-0.316704	-0.0429052	-0.956005	-1.00058	-0.847293	-0.955222	-0.986362	-1.03042	-0.764728	-0.601905	0.574301	0.122694	0.248648	2.92157
MEDP1904	LPE(18:2/0:0)	0.431294	0.196586	-0.00130862	-0.596637	-0.689462	0.771039	0.494166	0.549459	2.22748	-0.0265482	-0.346847	-0.0572375	-0.903763	-0.984106	-0.834843	-0.927787	-0.974207	-0.986531	-0.751384	-0.570188	0.591312	0.0982702	0.26958	3.02167
MW0151417	Ile-Glu-His-Lys	0.437405	0.0129048	-0.191786	-0.765685	-0.892037	0.910299	1.23917	1.08164	2.34414	0.17919	-0.189968	0.0582853	-1.09802	-1.05013	-0.894603	-1.04924	-1.0985	-1.16262	-0.448859	-0.491909	0.484183	0.179722	0.224586	2.18183
MW0145662	Asn-Ala-Leu-Ala-His	0.69953	0.372131	-0.0706537	-0.710002	-0.825876	0.874596	0.433826	0.949403	2.5721	0.13311	-0.354375	0.221054	-1.00558	-1.03922	-0.838428	-0.975985	-1.05325	-1.05985	-0.84838	-0.469497	0.313648	0.154684	0.194879	2.33215
MW0152982	Lys-His-Ala-Val-Ser	0.538105	0.271959	0.305551	-0.482716	-0.728406	0.831972	0.911119	1.62173	2.53752	0.0488597	-0.189201	0.518317	-1.17183	-1.1225	-1.01805	-1.21961	-1.18754	-1.13474	-0.704859	-0.313515	0.113065	0.0757143	-0.0533439	1.5524
MW0012846	[2-hydroxy-3-[(9Z,12Z)-octadeca-9,12-dienoyl]oxypropyl] 2-(trimethylazaniumyl)ethyl phosphate	0.471794	0.141441	0.0482239	-0.701076	-0.711514	0.998464	0.790572	1.65234	2.34399	-0.0540988	0.0350706	0.355433	-1.2106	-1.14063	-1.00142	-1.13446	-1.21366	-1.2387	-0.64571	-0.296349	0.345581	0.314388	0.125246	1.72567
MW0155411	Phe-Val-Lys-Lys	0.496748	0.158475	0.0477443	-0.697833	-0.704916	0.992124	0.793002	1.65574	2.33345	-0.0587222	0.058293	0.351479	-1.23201	-1.14123	-1.01411	-1.13943	-1.21545	-1.24356	-0.644816	-0.312641	0.345524	0.304699	0.168278	1.69916
MEDP1334	LPC(20:4/0:0)	0.50386	0.0381681	0.0921493	-0.557029	-0.76528	0.700662	0.849419	1.71113	2.39995	-0.13069	0.0309346	0.374497	-1.24296	-1.15512	-1.02048	-1.12059	-1.21905	-1.25481	-0.638141	-0.23365	0.353801	0.536691	0.116754	1.62978
MEDP1343	LPC(0:0/18:3)	0.507018	0.07877	0.195522	-0.445127	-0.481607	0.959497	0.622432	1.50625	2.18417	-0.441744	0.180334	-0.379697	-1.14305	-1.02364	-1.12496	-1.28755	-1.27462	-1.28763	-0.497233	-0.22619	0.423098	0.530341	0.410236	2.01539
MW0151553	Ile-Phe-Val-Lys	0.539934	0.378106	0.452635	-0.0724232	-0.568836	0.146768	1.2405	0.91859	1.67254	-0.168698	-0.269223	0.614347	-1.21405	-1.03983	-1.41226	-1.26096	-1.10942	-1.20603	-0.50928	-0.625951	0.313932	0.170596	0.450687	2.55831
MW0140372	Myxol 2'-fucoside	0.0341732	-0.328028	-0.372074	-0.699104	-0.505217	2.61259	-0.341887	2.07837	2.21543	-0.671191	-0.619986	-0.0689406	-0.769949	-0.766991	-0.691495	-0.657528	-0.793689	-0.764255	1.11493	-0.242961	0.0280249	0.281326	-0.428622	0.357065
MW0054716	Medroxyprogesterone acetate	0.412811	-0.0909568	-0.0604251	-0.878171	-0.300406	2.26276	0.0122047	1.73826	2.12417	-0.690665	-0.64564	-0.127144	-1.02266	-0.956833	-0.900838	-0.774121	-1.25126	-1.1445	0.909688	-0.0781182	0.3632	0.828568	-0.342502	0.612572
MW0156728	Ser-Glu-Gln-Lys	0.363298	-0.0301713	0.139874	-0.979992	-0.137143	2.60815	0.17567	2.21241	1.22369	-0.505374	-0.594888	-0.187864	-1.11375	-0.875851	-0.985677	-0.936003	-1.2857	-1.01877	0.862491	0.0350611	0.431697	0.272172	-0.280092	0.606741
MW0147006	Caldariellaquinone	0.278269	-0.252106	-0.494123	-0.678339	-0.483461	1.87374	-0.445775	1.25065	3.44209	-0.671854	-0.542793	0.296348	-0.707475	-0.717424	-0.600428	-0.524831	-0.719632	-0.739317	0.515073	-0.316319	-0.107865	0.694894	-0.580181	0.230856
MW0057429	PC(20:5(5Z,8Z,11Z,14Z,17Z)/20:5(5Z,8Z,11Z,14Z,17Z))	0.725362	0.287088	0.328498	0.704447	0.328243	0.67232	-0.0693011	-0.333591	0.216376	-0.545884	-0.288568	-0.75515	-0.610127	-1.09863	-0.954952	-1.95003	-0.444522	-0.618297	1.39763	0.662961	0.605094	-1.53798	0.469231	2.80978
MW0015393	alpha-Dimorphecolic acid	-0.530591	-0.265221	0.240162	0.607197	-0.0328936	0.71559	-0.855097	-0.472521	0.481126	-0.883632	-0.42824	-0.530464	-0.913527	-0.773171	-0.579306	-0.561389	-0.94915	-0.957354	1.70749	0.79378	-0.00949947	0.299449	0.508688	3.38858
MW0149761	Gln-Lys-Phe-Arg	0.641396	0.346612	0.330476	0.728838	-0.171026	0.151761	-0.424017	0.493409	1.24875	-0.832933	-0.66233	0.322476	-1.0279	-0.917903	-1.06684	-0.957552	-1.21183	-1.05904	0.0844757	-0.048939	-0.0766638	0.607185	0.0928261	3.40877
MW0141324	12alpha-Hydroxy-3-oxochola-4,6-dien-24-oic Acid	0.0300916	-0.254492	-0.459869	-0.153551	0.34546	0.720989	0.231012	0.137691	0.843498	-0.540133	-0.303693	-0.304166	-1.39655	-1.19256	-0.796306	-1.10259	-0.923988	-1.38308	0.896988	-0.157942	0.53486	0.836563	1.37383	3.01793
MW0012105	9-oxo-15R-hydroxy-16,16-dimethyl-5Z,13E-prostadienoic acid	0.489277	-0.143541	-0.329009	-0.35136	0.0864217	0.934444	0.625752	-0.0506643	0.444279	-0.58148	-0.353646	-0.468734	-1.3639	-1.19498	-0.466695	-1.11469	-0.925329	-1.35878	0.747759	-0.297415	0.166015	1.31775	1.16725	3.02127
MEDP0904	FFA(18:1)	0.467882	0.157271	-0.362535	-0.0407715	0.138767	0.924534	0.337037	-0.167217	0.964898	-0.187373	-0.353924	-0.682265	-1.2067	-1.25541	-0.659484	-1.13546	-1.11571	-1.37581	0.0897404	-0.135112	-0.200582	1.47184	1.63163	2.69476
MW0138110	Erythrinasinate A	0.818191	-0.151364	-0.305357	-0.632878	-0.545249	1.06592	0.646057	-0.555876	-0.34166	-0.426116	-0.53864	-0.698865	-0.767193	-0.786266	-0.318508	-0.768551	-0.767427	-0.802447	0.0314784	-0.638133	0.286583	2.07361	1.02286	3.09982
MEDN0768	13-oxoODE	-0.520929	-0.508212	-0.115069	-0.574942	-0.0709723	0.195286	-0.616449	-0.368346	0.459771	-0.699458	-0.159685	-0.450622	-0.618	-0.653831	-0.379664	-0.366598	-0.783974	-0.68881	0.400574	0.493177	1.45672	0.0673366	0.549283	3.95342
MW0054619	LPE(22:4/0:0)	-0.402888	-0.389901	-0.0107686	-0.297454	-0.145459	0.196591	-0.410404	-0.331591	-0.00169655	-0.529681	-0.435691	-0.456581	-0.495041	-0.45098	-0.408801	-0.302851	-0.502534	-0.465248	0.128067	0.276484	0.627463	0.178952	0.174135	4.45588
MEDN1266	LPE(22:5/0:0)	-0.61417	-0.552924	-0.062352	-0.250095	-0.175636	-0.132772	-0.363185	-0.377693	0.390609	-0.652738	-0.470335	-0.498656	-0.56067	-0.543275	-0.411172	-0.195158	-0.617176	-0.484218	-0.104012	0.168809	0.88396	0.450852	0.997252	4.17476
MW0123124	9-Amino-1,2,3,4-tetrahydroacridine bis 1,7-heptylene dihydrochloride	-0.548369	-0.554585	-0.0156678	-0.211678	-0.134238	-0.0804823	-0.283931	-0.289741	0.437347	-0.653886	-0.46883	-0.465284	-0.557709	-0.504583	-0.430032	-0.170973	-0.592858	-0.465037	-0.103203	0.0963136	0.619633	0.217914	0.849132	4.31075
MW0054582	LPE(0:0/20:3)	-0.286376	-0.405339	-0.308927	-0.308765	-0.325829	-0.123301	-0.336006	-0.0629014	0.61767	-0.555942	-0.574798	-0.380414	-0.568173	-0.549481	-0.445765	-0.596132	-0.576082	-0.585279	-0.362864	-0.0643773	1.09028	0.689352	0.943112	4.07634
MW0054613	LPE(20:4/0:0)	-0.271473	-0.421246	-0.328583	-0.375989	-0.44864	0.0360953	-0.271128	-0.125923	0.681522	-0.557611	-0.562345	-0.444887	-0.638211	-0.610799	-0.393653	-0.604221	-0.646539	-0.673894	-0.386495	-0.106996	1.42758	0.89246	0.98703	3.84394
MEDP0495	LPC(0:0/18:2)	-0.0886182	-0.332384	-0.211262	-0.263378	-0.331664	0.0860186	-0.211742	-0.189692	0.625809	-0.541079	-0.576683	-0.4947	-0.636631	-0.634143	-0.392379	-0.578531	-0.667694	-0.694732	-0.341697	-0.308919	1.28459	0.605262	0.885447	4.0088
MW0054593	LPE(0:0/22:6)	-0.249641	-0.450618	-0.327793	-0.40861	-0.458838	0.0865316	-0.173959	-0.0683954	0.817498	-0.621224	-0.725251	-0.49036	-0.747203	-0.674233	-0.385699	-0.699491	-0.746057	-0.813448	0.0868796	-0.019014	1.4469	1.05105	0.89547	3.67551
MW0128408	(Z)-7-Hexadecen-1,16-olide	-0.128406	-0.594857	-0.657858	-0.377513	-0.262157	0.175344	-0.0918388	-0.112153	0.336061	-0.981237	-0.642805	-0.79745	-0.65774	-0.2672	-0.520739	-0.559977	-0.503985	-0.761244	0.942355	0.0859375	0.32634	1.06791	1.20161	3.7816
MW0009765	Stearidonic acid	-0.228857	-0.433751	-0.565705	-0.221794	-0.163222	-0.309041	-0.00742922	-0.0508813	-0.000726315	-0.862174	-0.529694	-0.661581	-0.881628	-0.510968	-0.707987	-0.531119	-0.805197	-0.854028	0.606873	0.861862	0.675215	1.45704	1.18922	3.53557
MEDL02333	Myristoleic acid	-0.158204	-0.462931	-0.584102	-0.441898	-0.199802	-0.385756	-0.167823	-0.29738	-0.170959	-0.947767	-0.546283	-0.804237	-0.569611	-0.323176	-0.503557	-0.271903	-0.485351	-0.697457	0.794994	0.505696	0.582129	1.22637	1.07828	3.83073
MEDN1035	13(R)-HODE	-0.586437	-0.49754	-0.0715102	-0.895246	-0.0614508	0.218741	2.35027	-0.452621	0.163483	-0.742722	-0.0886499	-0.555488	-0.885302	-0.706281	-0.590067	-0.367678	-0.938347	-0.832281	0.0907984	0.550935	0.779032	0.364463	0.555888	3.19801
MW0142253	2-Arachidonoylglycerol-d8	0.595491	-0.0191633	0.16101	-0.380064	-0.151448	0.644901	0.753623	0.457343	0.312854	-0.794335	-0.685672	-0.774681	-0.433187	-1.01747	-0.227033	-0.979688	-1.15507	-1.01055	-0.776969	1.15924	3.49267	0.225562	-0.194283	0.796913
MW0061031	Pentadecanoylcarnitine	0.45713	-0.0277506	0.0741046	-0.409701	-0.281131	0.572801	0.678587	0.49258	0.289589	-0.816885	-0.803255	-0.816505	-0.266103	-0.956449	-0.318336	-0.916438	-1.03454	-0.959293	-0.655811	1.14427	3.58672	0.137384	-0.114517	0.943548
MW0156129	Prostaglandin F2 Ethanolamide-d4	0.686784	0.0200732	0.539491	-0.16202	0.0149704	0.803942	0.537061	0.621457	0.360504	-0.718545	-0.879315	-0.548914	-0.620009	-1.05249	-0.279241	-0.971365	-1.67561	-1.4386	-0.660824	1.0783	2.8142	0.0194373	0.00798332	1.50273
MEDP1406	Carnitine C14:1	-1.13832	-0.660916	0.402756	-0.779265	-0.557598	2.28035	1.4396	1.25135	1.06516	-0.597172	-0.638884	-0.44121	-0.639903	-0.706334	-0.686596	-1.06539	-0.942816	-0.806798	-0.6471	0.525841	1.69507	-0.117079	1.05545	0.709816
MW0054925	Methyl(7Z,9Z,9'Z)-6'-apo-y-caroten-6'-oate	-0.329345	1.42255	1.44749	-0.235778	-0.712215	0.667774	0.187212	0.823706	-1.0831	-0.602563	-1.09165	-1.08231	-1.13493	-0.48945	-0.980814	-0.740896	-1.21889	-0.50586	-0.260316	1.21107	2.1052	1.17958	0.714483	0.709036
MW0017024	Cervonyl carnitine	-0.840249	0.745956	1.60775	-0.00783316	-0.62129	0.707596	0.0866966	0.527023	-0.7729	-0.932824	-0.395312	-1.2986	-0.664776	-0.918634	-0.906743	-0.988924	-1.29896	-0.563024	0.106383	1.75223	1.89867	1.18373	1.13015	0.463892
MW0006544	Chlorohydroquinone	-1.01929	1.53229	0.988931	0.492789	-1.12029	0.432276	-1.26597	-0.799948	0.24382	-0.0914818	-1.10079	-0.390654	-0.432922	0.1175	-1.32614	-1.48567	0.0612673	-0.856415	0.684682	1.09766	0.458487	2.3182	0.580543	0.881121
MW0158188	Trp-Leu-Lys-Ser-Asn	0.00242038	0.328151	0.0386311	-0.00535347	-0.827747	0.681031	-0.918095	-0.635681	-1.67538	-0.858075	-0.369453	-1.65331	-0.508178	1.0718	1.24047	0.586695	-0.948861	-1.11169	0.787265	0.572421	0.957349	2.47196	0.823701	-0.0500684
MW0159230	Val-Tyr-Tyr	-0.0116983	0.374619	-0.285529	0.816706	-1.12758	-1.11728	-0.664137	-0.371752	0.286391	-0.35794	-0.823889	-0.601591	-0.429434	-0.33651	0.0591225	-0.533998	-1.44058	-1.29385	1.89693	1.5838	2.20141	0.146402	1.45669	0.573682
MW0062224	Prostaglandin D1	0.0355287	0.354476	0.374755	0.198557	-0.134272	-0.0527882	-0.391562	-0.420913	-0.995041	-0.294105	0.0212035	-0.574903	-1.45105	-0.257395	1.03174	0.331632	-1.94719	-1.9959	1.05271	1.96928	1.84551	1.1889	0.0318121	0.0790126
MW0069595	TG(15:0/20:4(5Z,8Z,11Z,14Z)/18:3(6Z,9Z,12Z))	0.172568	0.837914	0.0923309	2.98979	2.12129	-0.202316	-1.17603	-0.150428	-0.387912	0.0175664	-0.0147227	-0.327224	-0.446321	-0.211011	-0.586423	-0.499264	-0.648209	-0.0936868	-0.0104667	-0.701665	-0.422607	-0.884827	1.72443	-1.19278
MW0150413	Gly-Lys-Asn	0.71265	0.456797	1.44313	0.36972	3.07487	-0.532739	-0.79787	0.102876	-0.40955	-0.0468037	0.9665	-0.562781	-0.950759	1.11302	0.0976399	0.276288	-0.761973	-0.738823	-0.0612848	0.333649	-0.882678	-1.63487	-1.01564	-0.551362
MW0011866	1,2-Docosahexanoyl-sn-glycero-3-phosphocholine	-0.941753	-0.00709117	2.82734	0.562355	2.65667	-0.741751	-0.49879	-0.187009	-0.555392	-0.847883	-0.00989321	-0.255504	0.0507877	-0.337981	-0.903426	-0.6518	1.50691	0.118094	0.0451869	0.20663	-0.43243	-0.735839	-0.54865	-0.318775
MW0125721	Norfludiazepam	0.283995	0.262437	1.6594	1.96261	1.55226	0.188106	0.333192	-0.521814	1.81608	-1.9783	0.070028	0.0631244	-0.731271	-1.57242	-0.0814079	-0.0776649	-0.204817	-0.794413	0.45527	0.103823	-0.632837	-1.05096	-0.843954	-0.260469
MW0114114	Colupone	-0.848711	-0.520287	2.76631	2.04704	1.96804	0.848925	-0.523266	-0.61789	0.197278	-0.800014	0.377408	-0.35151	-0.299316	-0.932213	-0.378425	-0.0196407	-0.779718	-0.444007	-0.545055	0.730957	-0.294201	-0.854029	-0.0878623	-0.639825
MW0106194	Cyanidin 3-gentiobioside	-0.394374	-0.0936917	2.38913	1.73946	1.61706	0.59467	-0.506744	-0.813592	0.349586	-0.515842	0.946303	-0.141082	0.196838	-0.881951	-0.537889	0.820537	-0.984371	0.321626	-0.615836	0.325162	-1.74212	-1.54733	-0.322627	-0.20292
MW0053757	Glycolithocholic acid	-0.768645	-0.243492	3.06512	1.35415	1.50722	0.312998	-0.300983	-0.533236	0.357805	-0.692201	0.615403	-0.364253	0.479058	-1.06836	-1.00137	0.774343	-0.68258	0.342695	-0.476217	0.527174	-0.638295	-1.36737	-0.916395	-0.282565
MW0054909	Methyl hexadecanoic acid	0.434975	-0.0647084	2.25504	2.02086	0.760186	0.468044	-0.495057	-0.665658	0.724864	-0.634813	0.374117	0.799695	-0.617661	-0.866336	-0.256977	0.969838	-1.28459	-0.0118564	-1.20868	-0.0709747	-0.0108576	-0.95041	-2.03729	0.368253
MW0055632	[(2R)-1-hexadecanoyloxy-3-phosphonooxypropan-2-yl] tetracosanoate	-0.650048	1.05311	3.30342	2.42908	0.398928	-0.832385	-0.27894	-0.62743	0.385971	-0.0265063	-0.18419	-0.161849	-0.195196	-0.314689	-1.02091	-0.723663	-0.852332	-0.251318	-0.325435	-0.187048	0.13541	-0.164187	-0.576074	-0.333709
MW0056906	1-Palmitoyl-2-docosahexaenoyl-sn-glycero-3-phosphocholine	-0.69533	0.21266	2.34661	3.47184	0.104346	-0.313075	0.172912	0.343434	-0.135572	-0.758741	0.0447409	0.99722	-0.494476	-0.639432	-0.606718	-0.588886	-0.428407	-0.511224	-0.593454	-0.209723	-0.665821	-0.381374	-0.477599	-0.193928
MW0109016	Oxacillin	0.00384292	1.36621	1.4713	1.20864	1.42308	-0.278062	1.36703	-0.603813	-0.639279	-0.794171	1.13854	0.876667	-1.04075	-1.03915	-0.987313	-1.05361	0.364164	0.176967	-0.325578	-1.03903	1.26043	-0.796231	-1.28121	-0.778677
MW0109054	Penicillin G potassium	-0.934949	1.8862	1.58256	1.14897	1.04197	1.4431	1.52262	0.425528	-1.062	-0.682779	-0.991153	0.292653	1.14605	-0.551028	-0.823843	-0.433526	0.0285274	-0.453392	-0.734003	-0.773145	-0.486954	-0.603059	-0.925137	-1.06321
MW0109042	Acetaminophen sulfate	-2.27061	1.59048	1.13158	2.58921	0.951145	0.690805	0.435514	0.165202	-0.368792	0.57936	0.136633	0.0624359	-0.421114	-0.565853	-0.793602	-0.878933	0.610711	-0.977273	-0.860403	-0.300371	0.287645	-0.481773	-0.615597	-0.696393
MW0108781	N-Formylmethionine	-0.739238	0.774247	0.629163	1.5486	1.12334	1.83126	1.42366	0.463161	1.17103	0.0609711	-0.424083	-0.321977	0.30217	0.257715	-0.838852	-1.25373	0.195923	-1.33472	-1.45222	-0.626869	0.373147	-0.720661	-0.947678	-1.49435
MW0139016	[(1S,2R,6R)-2-[2,6-dihydroxy-4-[6-hydroxy-7-(3-methylbut-2-enyl)-1-benzofuran-2-yl]phenyl]-6-(2,4-dihydroxyphenyl)-4-methylcyclohex-3-en-1-yl]-[2,4-dihydroxy-3-(3-methylbut-2-enyl)phenyl]methanone	0.449639	0.157298	2.09859	1.5891	1.11725	1.53999	0.353887	0.432519	0.560469	-1.39278	0.257525	0.0631456	0.205663	-0.948855	-1.35514	0.318062	-0.544368	-0.0309984	-1.69615	0.0702612	-0.734289	-1.53994	-0.755753	-0.215132
MW0168381	Bussein B	1.19807	0.631903	1.8775	1.72344	0.867108	0.378463	0.609364	0.620056	0.027658	-1.16115	0.33692	0.234874	0.882937	-0.726166	-1.34997	0.0316134	-0.670451	0.198731	-1.51164	0.0944488	-1.28216	-1.71467	-0.934082	-0.362787
MW0122713	1-Oxazolo[4,5-b]pyridin-2-yl-9-octadecyn-1-one	0.104476	0.358728	1.3804	2.86176	0.633301	1.44182	0.108515	1.36315	-0.427211	-1.2113	-0.207247	0.72754	-0.808361	-0.803892	-0.293927	0.133519	-0.562927	-0.160499	-0.134778	-0.501993	-0.973647	-1.12329	-1.22954	-0.674594
MW0142523	2-Octaprenyl-6-methoxyphenol	0.879437	0.58396	1.07055	1.41736	1.10713	2.06022	0.0157942	1.48055	0.695177	-1.01384	0.397688	0.0528078	-0.220865	-1.27112	-0.66862	-0.324586	-0.978813	-0.919909	-1.3107	-0.021413	0.130118	-1.15008	-1.38946	-0.6214
MW0154367	1-Amino-1-deoxy-scyllo-inositol	0.710725	0.823964	2.03189	1.03209	0.326766	1.93856	0.0901183	0.969078	1.86044	-0.350924	0.263283	-0.708299	-0.396848	-1.02202	-0.759374	-0.916438	-0.355205	-0.964546	-0.616752	-0.249861	-0.713986	-0.946384	-1.16076	-0.885516
MW0063745	Taurochenodeoxycholic acid	0.129366	0.395227	1.21879	0.764994	0.322427	2.56745	-0.0559456	0.376938	2.36767	-0.590161	0.65141	0.735065	-0.480137	-0.947759	-0.744362	-0.784501	-0.637275	-0.769688	-0.765355	-0.279258	-0.92312	-0.91419	-0.879034	-0.758555
MW0055136	Mupirocin	0.149316	0.3809	1.2311	0.769333	0.367383	2.61969	-0.0610319	0.361261	2.35075	-0.550714	0.644857	0.610676	-0.506998	-0.948455	-0.711572	-0.771041	-0.592538	-0.80334	-0.763748	-0.278971	-0.906516	-0.895207	-0.855313	-0.839819
MW0155614	Platydesmine	0.81815	1.60678	1.62682	-0.163134	0.55741	0.538155	-0.601039	1.87956	0.500811	0.276978	1.40979	1.05112	-0.457713	-1.04884	-0.227595	-0.790005	-0.775052	-0.693287	-1.10096	-0.160796	-1.08558	-1.05786	-1.468	-0.635704
MEDL01909	1,7-Bis(4-hydroxyphenyl)-3-heptanone	0.230273	1.58355	1.49954	0.85768	0.359645	1.64015	-0.649087	1.43669	0.244942	0.236174	1.08566	0.794522	-0.886637	-1.05992	-1.39462	-0.452044	-0.788912	-0.760653	0.176088	-0.307006	-1.25824	-1.19468	-1.35179	-0.0413347
MW0116724	Levoglucosan	0.484344	0.36003	1.06435	0.430996	0.50956	0.948494	0.762865	1.65004	0.933444	-0.984579	1.57227	1.62295	-0.638679	-1.05057	-0.991265	-1.63601	-1.0681	-0.887105	-0.525679	0.0392075	-0.874131	-0.857025	-1.00588	0.140476
MW0115536	Glucose	0.478971	-0.0461063	1.70383	0.331817	0.738366	1.31098	0.932671	0.674694	1.212	-0.738605	1.53394	1.69486	-1.07568	-1.16565	-0.678082	-1.3659	-0.901134	-0.746461	-0.631998	-0.507959	-0.859068	-0.799961	-0.748149	-0.347388
MEDTN03179	Dodecyl sulfate	1.64021	-0.14404	0.355634	1.21275	2.016	-0.0418747	0.327632	0.775046	0.972222	-0.970754	0.267659	0.929892	-1.38696	-1.34165	0.841619	-0.0222289	-0.898364	-0.574055	-0.236785	-0.639231	-1.67871	0.43715	-1.34242	-0.49874
MW0155824	Pro-Cys-Ser	1.16748	1.33112	0.0575379	0.308252	1.55973	1.58293	0.101533	0.430193	-0.155718	1.29877	-0.0633526	0.520979	-0.115221	-1.04964	-1.48715	-0.0863905	-0.439598	-0.86712	-0.685754	-0.424963	-0.181857	-2.74384	-0.305562	0.247634
MW0103500	Clofarabine	1.93704	0.946762	0.897924	0.640724	0.400094	0.509919	0.45297	0.562498	0.061315	1.49266	0.385841	0.732787	-0.727699	-0.576533	-1.81884	-0.374015	-0.447753	-0.661751	-0.737773	-0.50739	-0.126337	-2.69535	-0.477001	0.129901
MW0014197	3-Methylxanthine	1.98772	1.0056	1.52398	0.730481	-0.728928	0.886168	1.12895	0.568513	-0.313293	-0.22614	0.330371	0.0425052	-0.573776	-0.616763	-1.30107	-0.337536	-0.0646213	-0.234446	0.286897	-0.761129	0.353762	-2.50492	-1.50527	0.322941
MW0110462	Verruculotoxin	0.150429	0.990053	1.58941	1.1202	0.963852	0.204821	0.196208	0.257471	0.264532	1.37802	1.40179	1.12879	-1.61215	-0.282775	-1.01763	-1.55488	-0.996525	-1.02387	-0.336137	-0.493976	-0.762666	0.167648	-1.66971	-0.0629084
MW0009820	Suloctidil	0.0964515	0.356365	1.79404	1.10704	1.44023	0.929927	0.489421	0.583149	0.54793	0.0270824	1.14133	1.40381	-1.76992	-0.3725	-0.871222	-0.924268	-1.07469	-0.835401	-0.107023	-0.524807	-0.81468	-0.598362	-1.79695	-0.226937
MW0055176	Myricetin	0.455836	0.763507	1.14703	1.14945	1.35953	0.449683	0.844726	0.95223	-0.00777859	0.413379	1.17197	1.60316	-0.805208	-0.724343	-0.847134	-0.364684	-1.30103	-1.67486	-0.861441	-0.83644	-0.673442	0.29503	-1.51464	-0.99452
MW0159430	(1R,4r)-4-((R)-1-aminoethyl)-N-(pyridin-4-yl)cyclohexanecarboxamide dihydrochloride	1.21692	0.289528	1.99596	0.423192	0.867941	0.878172	0.575616	0.361445	0.31911	1.00468	1.46536	0.828848	-0.888791	0.111716	-1.57478	-1.31545	-0.83194	-1.39036	-0.243727	-0.75753	-0.431219	-1.02367	-0.758601	-1.12241
MW0009621	(S)-(-)-2-(Diphenylmethyl)pyrrolidine	1.09107	1.432	0.604077	0.288568	1.8635	0.0800194	-0.137202	0.886087	1.0061	0.803787	0.694322	0.929029	-1.58324	0.427344	-0.942719	-0.606599	-1.47027	-0.672552	-0.403112	-0.390486	-0.265968	-1.50032	-1.592	-0.54145
MW0156992	Serylarginine	0.956581	0.822886	0.635285	0.481662	0.870398	1.21078	0.579094	1.13787	1.39547	0.658042	1.02993	1.16589	-1.6784	-0.227296	-1.15836	-0.489765	-1.53763	-1.08175	-0.530739	-0.904924	-1.01558	-1.11055	-0.467876	-0.74101
MW0168158	(6S)-5,6,7,8-Tetrahydrofolate	1.09028	0.769434	0.991938	0.769652	0.685003	1.42051	0.697364	0.986583	1.22889	0.88423	0.897601	0.849771	-1.48923	-0.598989	-0.681469	-1.04043	-1.24685	-1.38149	-0.392202	-1.15499	-0.811977	-1.03448	-0.583769	-0.855365
MW0155174	Phe-Glu-Gln	1.20907	0.941343	1.07601	1.10525	0.751622	1.19018	0.782183	0.9751	0.998079	0.880862	0.877887	0.646979	-1.33509	-0.630819	-1.03415	-0.986225	-1.37826	-1.32996	-0.602611	-0.737512	-0.842632	-1.01289	-0.629667	-0.914759
MW0146703	beta-Tocotrienol	0.963427	0.945174	0.291481	0.607375	0.784122	1.44938	1.21768	0.936354	1.77934	-0.0709728	1.3354	0.588934	-0.994458	-0.887851	-1.08171	-0.987938	-1.16205	-0.952002	-0.443027	-0.859599	-1.17727	-0.810381	-0.968039	-0.503359
MW0053909	Hexanoyl-coenzyme a	1.13476	0.8202	1.35066	0.608109	0.540831	0.983349	0.322741	1.30924	1.18126	0.111179	1.03514	1.593	-1.18991	-1.17447	-1.17377	-1.22707	-0.519208	-0.814766	-0.840819	-1.12527	-0.716989	-0.724068	-0.628343	-0.855778
MW0141299	11-O-Demethylpradimicinone I	1.26031	0.838116	1.19728	0.944159	0.623921	0.881084	0.638051	1.18502	1.4027	0.806653	0.816917	0.904758	-1.09692	-1.18423	-0.880414	-1.13109	-0.924452	-1.15675	-0.997717	-0.787105	-0.92681	-0.94021	-0.677191	-0.796081
MW0141235	10-Propargyl-5,8-dideazafolic acid	1.30256	0.93624	1.52238	1.11293	0.956151	1.22544	0.731296	0.9144	1.15079	0.0110698	0.610605	0.696269	-1.02797	-0.874974	-0.966615	-1.32306	-0.997151	-1.28998	-0.78868	-0.813927	-0.664832	-0.623971	-0.932059	-0.866913
MW0139178	N-Trifluoroacetyladriamycinol	1.30094	0.88149	1.41377	0.925037	0.824042	1.00251	0.775847	0.92014	1.14158	-0.063203	1.11483	0.982317	-1.17538	-1.0446	-0.988023	-1.40987	-0.733113	-1.06682	-0.916064	-0.983184	-0.670372	-0.742724	-0.726823	-0.762311
MW0131321	3-(4-hydroxy-3-methoxyphenyl)-1-{2,4,6-trihydroxy-3-[3,4,5-trihydroxy-6-(hydroxymethyl)oxan-2-yl]phenyl}propan-1-one	0.800355	0.533436	0.751525	1.46229	0.758083	1.08525	0.801143	1.04379	0.998465	0.691254	1.07705	0.818503	-1.61199	-0.831217	-1.07547	-0.974053	-1.06239	-1.1281	-1.00673	-1.64463	-0.658161	0.214855	-0.371157	-0.672101
MW0155258	Phe-Leu-Trp	0.789617	1.29418	0.58503	1.81096	0.802811	1.38142	0.423317	0.772659	1.03146	0.561962	0.274209	0.769382	-1.3643	-0.16742	-0.850046	-1.24607	-1.24046	-1.44521	-0.128885	-0.627955	-0.904771	-0.254777	-0.979259	-1.28784
FDATN01304	Letermovir	0.286253	0.226475	1.02134	1.05097	0.611892	1.30133	0.897296	1.42568	1.38164	0.862553	1.05605	0.966956	-0.947415	-0.705062	-0.519151	-1.23329	-1.01014	-0.628338	-0.611391	-1.19861	-1.38452	-0.812046	-0.868409	-1.17005
MW0145898	Asn-Thr-Asp-Arg	0.414246	0.606594	1.45903	0.935615	0.861501	1.30547	0.86433	1.25035	1.1441	1.13143	0.550742	0.455833	-1.39755	-0.0663836	-1.13789	-1.00906	-1.06284	-1.36896	-0.88743	-0.607311	-0.996866	-0.522023	-1.12512	-0.79781
MW0128191	(4-{3-[2,4-dihydroxy-5-(3-methylbut-2-en-1-yl)phenyl]-2-hydroxy-3-oxopropyl}-2-(4-hydroxy-3-methylbut-2-en-1-yl)phenyl)oxidanesulfonic acid	0.819644	0.841282	1.0211	1.44912	0.952797	1.30442	1.22191	0.92498	0.944926	0.727654	0.23626	0.752095	-1.42571	-0.514252	-0.944462	-0.899235	-1.11509	-1.16327	-0.848192	-0.612059	-1.27566	-0.446915	-0.807285	-1.14406
MW0112014	2,8-Dihydroxyquinoline-beta-D-glucuronide	1.25633	1.38248	0.966385	1.21407	1.30684	1.06194	0.955852	1.06044	0.33935	0.840339	0.46049	0.265644	-0.432047	-1.15136	-1.4302	-0.615727	-0.809781	-0.923323	-0.946402	-1.07202	-1.01218	-0.879566	-0.646447	-1.19111
MW0168154	10-Formyltetrahydrofolic acid	1.11552	2.07583	1.41957	0.578443	1.00303	1.61553	0.604707	0.267895	0.15784	0.0290867	0.597694	0.804087	-0.575419	-1.03773	-0.731634	-0.904142	-0.930696	-1.27509	-1.12651	-1.21996	-0.816371	-0.39515	-0.185761	-1.07077
MEDP0327	N-γ-Acetyl-N-2-Formyl-5-Methoxykynurenamine	1.61261	1.41279	0.67201	0.520302	0.798271	2.06128	1.381	0.932232	0.353133	-0.379147	0.770311	-0.132466	-0.410358	-0.525583	-0.583397	-1.2034	-0.70644	-0.814564	-0.647376	-0.903301	-1.05247	-0.838889	-1.24219	-1.07436
MW0149739	Gln-Leu-Glu-Lys	1.11103	1.18838	1.73795	0.45242	0.148363	1.97052	0.955756	0.75277	0.868332	-0.130315	0.941286	0.549796	-0.576261	-0.668817	-0.988283	-0.726626	-0.975651	-1.19487	-0.643354	-0.650064	-1.06273	-0.983473	-1.1642	-0.911961
MW0006709	Dapsone hydroxylamine	0.539856	1.28228	1.43918	1.15929	0.869808	0.789517	1.48047	0.821675	0.341943	0.615081	1.2259	0.546031	-1.07862	-1.01428	-1.31227	-0.915293	-1.10841	-1.29135	-0.558606	-0.53157	-0.713757	-0.697808	-1.14773	-0.741334
MW0157359	Taxifolin 3-O-acetate	0.288794	1.2624	1.41119	0.982798	1.16413	1.11598	1.3226	0.702773	0.360945	0.132462	1.20237	0.917725	-1.31704	-0.804569	-1.44356	-0.790447	-1.13756	-1.19699	-0.504249	-0.432933	-0.764959	-0.564102	-1.18175	-0.726001
MW0141381	13H-DIBENZO(a,g)FLUORENE	1.15975	1.5261	1.57052	1.58238	0.587084	0.681429	1.59996	0.194805	0.350785	0.159542	0.709205	0.549307	-1.01727	-1.12428	-0.782933	-1.00984	-1.1556	-1.10588	-0.627594	-0.619965	-0.812797	-1.08471	-0.717776	-0.612214
MW0009432	Phenylpyruvic acid	1.80378	0.814079	1.49395	1.27676	1.07442	0.865827	1.06262	0.874685	0.0859024	0.193203	0.842859	0.249751	-0.87887	-0.777635	-1.16318	-0.944706	-1.24746	-1.43581	-0.578269	-0.454126	-0.583045	-0.500808	-1.24142	-0.832504
MEDN1206	3-Sulfocatechol	1.31901	1.48696	1.76786	1.3328	1.30353	0.737981	0.508828	0.35539	-0.135837	0.184754	0.368336	0.751974	-1.04986	-0.684529	-1.04162	-0.995411	-1.66731	-1.14178	-0.902381	-0.456713	-0.330527	0.192735	-0.790327	-1.11385
MW0109039	Pantethine	0.775249	1.53469	1.78425	1.53001	1.43383	0.699787	0.92329	0.350623	-0.67182	0.600013	0.648557	-0.402747	-0.341553	-0.242432	-0.751389	-0.633105	-1.29543	-1.4392	-0.599109	-0.0932279	-0.531121	-0.559327	-1.52192	-1.19792
MW0137981	Dihydroprudomenin	0.763507	1.48152	1.75239	1.46996	1.61349	0.89904	1.09391	0.492335	-0.244235	-0.164491	0.465178	-0.649155	-0.61298	-0.0588021	-1.05957	-0.608368	-1.56195	-1.50142	-0.636772	-0.181801	-0.550584	-0.30529	-1.27756	-0.618361
MW0011570	(Methylthio)acetic acid	2.39312	2.1438	0.916434	1.69192	0.68184	1.29222	-0.169258	0.359767	-0.724746	-0.704551	-0.53405	-0.614369	-0.819102	-0.751335	-0.440132	-0.277863	-0.581825	-0.460112	0.323417	-0.935764	-0.62654	-0.785694	-0.653211	-0.72397
MW0005090	4-Hydroxybenzenesulfonic acid	1.6864	1.8236	1.7181	1.82183	0.986372	1.67117	-0.874736	-0.558512	-0.528607	-0.870252	-0.444445	-0.706514	-0.496247	-0.596483	-0.701117	-0.805857	-0.180797	-0.697423	0.199099	-0.194944	-0.042607	-0.815399	-0.636589	-0.756047
MW0161475	Benzoyl-beta-D-glucoside	1.41323	2.58277	1.46873	2.04281	0.794674	1.23585	-0.364838	-0.430565	-0.595867	-0.696838	-0.619403	-0.704041	-0.61712	-0.524303	-0.0491728	-0.642416	-0.540994	-0.834475	-0.147422	-0.302787	-0.341531	-0.638082	-0.738639	-0.749574
MW0146351	Aspidin	1.2111	2.73347	1.42996	2.37839	0.385254	0.982097	-0.407609	-0.321945	-0.511423	-0.622674	-0.640914	-0.711605	-0.369247	-0.40412	-0.278427	-0.618824	-0.601888	-0.797406	-0.205965	-0.237695	-0.300519	-0.638606	-0.693031	-0.758369
MW0166724	4-(Isobutanoyl)sucrose	1.35478	2.28235	1.34791	2.40658	0.369279	1.67984	-0.376736	-0.566475	-0.482634	-0.520834	-0.710108	-0.573881	-0.632176	-0.656618	-0.106056	-0.549526	-0.454215	-0.626776	-0.21268	-0.633196	-0.450741	-0.566224	-0.63508	-0.686781
MW0115320	Streptozocin	1.48497	2.34947	1.40738	2.21481	0.544637	1.55314	-0.425026	-0.587171	-0.610214	-0.607713	-0.590916	-0.759857	-0.719716	-0.556116	-0.0230429	-0.517061	-0.417814	-0.711529	-0.168294	-0.550262	-0.398955	-0.631853	-0.677937	-0.600929
MW0013622	2-Oxo-3-(2,3,4,5-tetrahydroxyphenyl)propanoic acid	1.68051	2.0869	1.82537	1.5841	0.538343	1.89441	-0.344271	-0.663656	-0.535827	-0.605053	-0.741264	-0.52354	-0.771143	-0.512913	0.0376432	-0.237512	-0.55649	-0.694796	-0.0795562	-0.484186	-0.615073	-0.792888	-0.76123	-0.727885
MW0160603	2-Hydroxy-6-ketononatrienedioate	1.983	2.00415	2.64404	1.42019	0.254982	0.884781	-0.430994	-0.484133	-0.321858	-0.536032	-0.611649	-0.608953	-0.695536	-0.679442	-0.117126	-0.425296	-0.662235	-0.470321	-0.157904	-0.604527	-0.483502	-0.693706	-0.652218	-0.555711
MW0153777	Met-His-OH	0.315007	2.34628	1.92589	2.00205	1.38091	0.952581	-0.415784	-0.353284	-0.539593	-0.531264	-0.482491	-0.601367	-0.92551	-0.634769	0.103374	-0.47973	-0.905966	-0.986907	0.56501	-0.732491	-0.131285	-0.63362	-0.439808	-0.797241
MW0127615	Epigallocatechin gallate	1.07204	1.99471	1.61073	2.05314	1.35365	1.27395	-0.231681	-0.266912	-0.643112	-0.606293	-0.676984	-0.939477	-0.841668	-0.415745	0.560553	-0.728011	-0.409348	-1.05767	-0.0878591	-0.206536	-0.212153	-0.822099	-0.838613	-0.934606
MW0113689	6-{[6-(2-carboxyethyl)-5-methoxy-2H-1,3-benzodioxol-4-yl]oxy}-3,4,5-trihydroxyoxane-2-carboxylic acid	1.22731	1.87328	1.79443	1.90114	1.33618	1.08321	-0.0336287	-0.0616857	-0.406663	-0.820301	-0.644946	-1.05328	-0.587795	-0.417029	0.209567	-0.793578	-0.370647	-1.13638	0.139784	-0.100441	-0.0615099	-0.937932	-1.07729	-1.0618
MW0154950	1-O-(4-Coumaroyl)-beta-D-glucose	1.10039	2.24069	1.30518	2.32619	1.52426	0.775591	-0.0168724	-0.10393	-0.343331	-0.752568	-0.623795	-0.843921	-0.724333	-0.569503	0.227909	-0.332533	-0.519312	-1.14654	-0.358547	-0.45643	-0.459311	-0.492862	-0.918257	-0.838166
MW0158310	H-Trp-ser-OH	1.14561	2.2589	2.12269	1.86006	0.906511	1.0298	-0.200659	-0.531484	-0.726048	-0.806484	-0.713781	-0.705716	-0.866715	-0.708839	0.415115	-0.79928	-0.406749	-0.784313	-0.039317	-0.449911	-0.259238	-0.351207	-0.805628	-0.583322
MW0143305	4-Epiminocycline	1.13057	2.15107	2.11507	1.94309	0.888401	1.25044	-0.281814	-0.548362	-0.524388	-0.557821	-0.508988	-0.814475	-0.912183	-0.763614	0.285789	-0.6998	-0.436096	-0.874865	-0.134029	-0.515879	-0.229382	-0.550788	-0.817778	-0.594169
MW0169647	Phenylacetylglutamine	1.03248	2.40112	1.83236	1.9962	0.997753	1.19136	-0.339782	-0.570509	-0.691304	-0.674057	-0.641875	-0.829078	-0.62879	-0.389029	0.270065	-0.906917	-0.429165	-0.792216	-0.210748	-0.292889	-0.227456	-0.550454	-0.814069	-0.732992
MW0106303	L-cysteinyl-L-proline	1.02151	2.56039	1.64012	2.01441	1.21199	0.941748	-0.218201	-0.434597	-0.582169	-0.691614	-0.549772	-0.77098	-0.733791	-0.841385	0.0340889	-0.724998	-0.396369	-0.842122	0.0256273	-0.258812	-0.232852	-0.637605	-0.794539	-0.740083
MW0142212	2-Amino-1,2-bis(p-chlorophenyl)ethanol	1.10359	2.33775	1.91594	2.02251	1.01578	1.036	-0.27074	-0.426767	-0.584976	-0.732828	-0.549463	-0.815349	-0.767971	-0.919213	0.104774	-0.769567	-0.329638	-0.794678	-0.0298413	-0.292499	-0.178808	-0.580501	-0.758862	-0.734662
MW0146251	Asp-Ser-Asn-Lys	1.18561	1.86634	1.41816	2.31249	1.103	1.59619	-0.158842	-0.391474	-0.557382	-0.703181	-0.611644	-0.686645	-0.91775	-0.782545	0.408649	-0.834438	-0.446874	-0.975018	-0.122871	-0.335615	-0.362158	-0.429201	-0.847754	-0.727045
MW0126206	Ponalrestat	1.69781	1.94162	0.438121	1.77334	1.89045	1.81617	-0.606311	-0.677617	-0.285828	-0.393466	-0.881168	-0.240934	-0.601415	-0.905562	-0.173047	-0.538405	-0.358277	-0.767721	-0.405613	-0.596152	-0.0914454	-0.72345	-0.420703	-0.890399
MW0103561	Flavin mononucleotide	2.03374	1.21411	1.55504	2.10592	1.44175	1.03831	-0.473511	-0.133781	-0.897844	-0.243753	-0.510321	-0.386729	-1.06053	-0.934355	0.572818	-0.707226	-0.801791	-0.602716	-0.303931	-0.390358	-0.534138	-0.388899	-0.593381	-0.998425
MW0114309	Mannose 1-phosphate	-0.0426732	2.5079	1.70142	2.48287	0.04662	1.70681	-0.0179121	-0.582733	-0.558915	-0.582246	-0.580407	-0.610846	-0.661219	-0.192156	-0.333825	-0.611112	-0.434479	-0.69836	-0.586923	-0.176121	-0.493493	-0.634356	-0.611751	-0.0360844
MW0134082	Naringenin	2.49256	1.18822	1.5653	1.05162	0.774771	0.960718	0.801967	0.61764	-0.504077	-0.407669	0.508496	-0.103189	-0.429937	-0.56203	0.0297277	-0.728296	-1.00926	-1.3899	-0.497741	-0.665497	-0.423766	-0.775846	-1.34087	-1.15295
MW0155260	Phe-Leu-Tyr-Asp	1.97108	1.22853	1.51536	1.63785	1.18619	1.06173	0.602367	0.539905	-0.426994	0.070756	0.317246	-0.0878632	-0.651491	-0.745987	-0.137423	-0.594883	-1.23493	-1.37579	-0.462095	-0.889475	-0.809821	-0.803676	-1.30114	-0.60945
MW0139936	Vitexin	1.60318	1.59681	2.05485	1.51079	0.559087	1.26346	0.607638	0.0687745	-0.646022	-0.442482	-0.119844	-0.518188	-0.862288	-0.380513	0.21855	-0.520807	-1.16899	-1.33265	0.220968	0.00747042	-0.642304	-0.638469	-1.18166	-1.25737
MW0007494	Letrozole	1.71968	1.57549	2.40872	1.0608	0.414924	1.01519	0.248611	-0.01807	-0.854503	-0.446214	0.113634	-0.458472	-1.03926	-0.657853	0.597463	-0.498689	-1.06839	-1.26315	0.422279	0.0564991	-0.383835	-0.675941	-1.15382	-1.1151
MEDP1422	Carnitine C8-OH	0.124447	1.65577	1.88173	1.45528	1.86923	0.264755	0.897206	-0.246473	-1.33896	0.4111	0.0778688	-0.695566	-0.00695974	-0.402326	-0.375463	-1.13617	-0.997615	-1.84204	-0.00143815	0.430448	-0.179	-0.244686	-0.5164	-1.08475
MW0155398	Phe-Tyr-Val-Lys	1.44112	2.53993	0.747099	2.54929	0.647904	-0.649827	0.10652	-0.0738539	-0.605001	-0.708502	0.216772	-0.558244	0.230357	0.287143	-0.604765	-0.548937	-1.0383	-0.762593	-0.776095	0.407452	-0.92395	-0.553424	-0.672497	-0.697598
MW0016008	Avenestergenin B2	0.30363	3.26443	1.10161	0.986227	-0.121536	0.638686	0.620547	1.34429	-1.02898	-0.776058	-0.221259	0.66248	-0.401169	-0.466825	-0.936518	-0.628509	-1.05421	-0.699077	-0.510906	0.385606	-0.351031	-0.822077	-0.716523	-0.572829
MW0007319	Hippuric acid	1.03099	1.21931	1.13135	1.14197	1.02921	0.842911	0.917225	0.80861	0.515302	0.69109	0.719371	0.407706	0.353799	-0.321997	-0.878815	-0.7215	-0.188802	-0.476221	-1.18325	-1.19912	-1.42137	-1.53768	-1.33967	-1.54042
MEDL01887	2-Hydroxybenzaldehyde	1.10783	1.17024	1.03447	1.22803	1.14028	1.15629	0.762368	0.383964	0.450424	0.745314	0.722391	0.410718	0.0740929	-0.395507	-0.58682	-0.761285	-0.173447	-0.282027	-1.28604	-1.03366	-2.04476	-1.38564	-1.11521	-1.32201
MW0148264	2-[(E)-3,7,11,15-tetramethylhexadec-2-enyl]naphthalene-1,4-diol	1.32182	1.63105	1.35219	1.10297	0.785434	1.2558	0.584209	-0.588174	0.642743	0.701535	0.152004	0.451995	0.338491	-0.344103	-1.36567	-0.333133	-0.2863	-0.675994	-0.18576	-0.948293	-1.48154	-1.37647	-1.26086	-1.47395
MW0061622	[(1R,2S,3S,4S,6R,7S,10S,11R,16R,17R)-2,16,17-trihydroxy-7,11-dimethyl-6-[(1R)-1-[(2R)-5-methyl-6-oxo-4-[[(2R,3R,4S,5S,6R)-3,4,5-trihydroxy-6-(hydroxymethyl)oxan-2-yl]oxymethyl]-2,3-dihydropyran-2-yl]ethyl]-12-oxo-5-oxapentacyclo[8.8.0.02,7.04,6.011,16]octadec-13-en-3-yl] acetate	2.08677	1.2199	0.40882	2.11759	1.04511	0.603506	0.283145	0.143598	0.26306	0.580756	0.530338	0.402663	-0.295241	-0.208941	-0.434269	-0.62303	-1.15824	-1.64796	-0.873119	-0.474186	-0.847695	-0.540776	-1.25327	-1.32853
MW0014908	6-({1-[(2R)-3-[2-amino-3-methyl-4-(2-methyl-1,3-thiazol-4-yl)but-3-en-1-yl]-2-methyloxiran-2-yl]-10-carboxy-9-hydroxy-4,6,8,8-tetramethyl-7-oxodecan-5-yl}oxy)-3,4,5-trihydroxyoxane-2-carboxylic acid	1.99226	1.0383	0.556245	1.70577	1.09802	0.999249	0.981505	0.306071	0.255387	0.537923	0.563942	0.264622	-0.386296	-0.33347	-0.120444	-0.833505	-1.10201	-1.18941	-0.893494	-0.629344	-1.12764	-0.926322	-1.43172	-1.32563
MW0149299	Fuc1-2Gal1-4[Fuc1-3]GlcNAcSp	2.26245	0.925579	0.959114	1.30288	1.34272	1.00206	0.785078	0.352279	-0.00115544	0.711831	0.566981	0.24493	-0.974565	-0.358889	-0.537626	-0.699377	-0.982536	-1.18252	-0.935081	-0.528527	-0.889376	-0.996426	-1.2374	-1.13243
MW0126185	Pirenzepine	2.2082	0.818539	0.642997	1.31257	0.957215	1.0238	0.895471	0.24017	0.616398	1.0437	0.483072	0.467709	-0.504956	-0.548891	-0.636216	-0.648734	-0.971036	-1.07433	-0.630343	-0.809741	-1.03571	-1.36335	-1.15001	-1.33652
MW0063711	Suxibuzone	1.40958	1.57734	1.36874	1.68208	1.41941	0.696888	0.625139	0.511344	-0.306087	0.572347	0.302676	-0.211951	-0.318577	-0.0798099	-0.276973	-0.624032	-0.968532	-1.27205	-0.666235	-0.483644	-1.08702	-1.00129	-1.39542	-1.47392
MW0148851	E3040 glucuronide	1.504	1.36853	1.12865	1.75443	1.64348	0.953365	0.642753	0.367027	-0.417178	0.574408	0.19753	-0.178896	-0.257601	-0.19803	-0.216825	-0.790985	-0.975176	-1.17044	-0.722202	-0.385738	-1.1302	-0.885994	-1.3164	-1.48851
MW0134787	6-(8,8-Dimethyl-2-oxo-4-phenylpyrano[2,3-h]chromen-5-yl)oxy-3,4,5-trihydroxyoxane-2-carboxylic acid	1.33193	1.27208	1.27561	1.81269	1.06618	1.11643	0.473518	0.733115	-0.0294867	0.827522	-0.0346643	-0.077736	-0.181469	-0.380249	-0.46794	-0.870055	-1.15215	-1.63049	-0.446893	-0.124507	-0.578943	-1.34453	-1.2428	-1.34717
MW0110556	L-Alaninol	1.59398	1.15635	0.776974	1.40618	0.501469	1.27889	0.433839	1.11439	0.393797	0.426905	-0.156753	-0.820066	0.855092	0.433255	-0.706283	-1.24148	-0.565503	-1.06708	-0.824368	-0.225641	-0.214019	-1.26585	-1.66266	-1.62141
MW0015053	6-Maleimidocaproic acid	1.42525	1.08433	1.05108	1.26816	0.712445	1.44654	0.458495	0.605352	0.489613	0.268823	-0.15006	-0.660718	0.786341	0.773457	-0.79266	-0.900465	-0.280026	-1.21556	-0.839936	-0.214427	-0.532143	-1.38303	-1.39217	-2.00869
MW0168382	Indomethacin	1.5143	1.16766	0.821414	0.980741	0.608001	1.53457	0.516334	0.755587	0.611426	0.422909	-0.271477	-0.659477	0.985935	0.334367	-0.594507	-1.01053	-0.364703	-1.13146	-0.744177	-0.312673	-0.162708	-1.35908	-1.65843	-1.98402
FDATN00620	Penicillin G sodium	1.45353	0.900817	1.47201	0.825963	0.721019	1.68178	0.515163	0.53401	0.768539	0.246125	-0.383721	-0.527393	0.423794	0.574956	-0.666493	-1.12335	-0.454243	-0.823676	-0.954493	-0.00575456	-0.336364	-1.18839	-1.68817	-1.96565
MW0108616	2-Acetamido-3-hydroxypropanoic acid	1.24837	1.3521	1.26861	1.23809	0.902199	0.947153	1.02127	0.732565	-0.004837	-0.289621	0.141353	-0.339921	1.09369	0.217238	-0.17532	-0.763043	-0.529789	-1.11124	-0.86372	-0.368347	-0.987475	-1.14809	-1.76176	-1.81946
MW0121683	5-O-Methylvisamminol	1.06063	1.18017	0.971497	1.51141	0.682598	1.23628	0.591689	0.755592	-0.0176669	0.246364	-0.072971	-0.612147	1.28676	0.632068	-0.291673	-0.815563	-0.397645	-1.15503	-0.949236	-0.242345	-0.803492	-1.15393	-1.70746	-1.93589
MW0169657	Phloretin	1.00093	1.45368	0.726109	1.52924	0.816084	1.04536	0.957786	0.830442	0.255709	-0.1169	-0.526199	-0.600402	1.52727	0.426219	-0.344159	-0.817796	-0.488574	-1.06747	-0.959726	-0.334869	-0.977065	-1.40029	-1.4829	-1.45247
MW0120379	4-Chloro-6-{5-[(2-morpholin-4-ylethyl)amino]-1,2-benzisoxazol-3-yl}benzene-1,3-diol	1.48898	1.26605	0.856494	1.69184	0.579526	0.612521	1.39043	0.446417	0.445008	-0.0397998	-0.000908124	0.0244637	0.262684	0.705608	-0.796326	-0.818369	-0.445833	-1.31153	-0.0731118	-0.702428	-1.57757	-0.819183	-1.49203	-1.69294
MW0158707	TyrMe-Met-OH	1.68486	1.23607	1.24075	1.44741	0.847932	1.08126	1.11148	0.152882	0.304968	0.0765127	-0.122577	-0.190855	-0.028351	0.60542	-0.635224	-0.721913	-0.49196	-1.45464	-0.186196	-0.724198	-1.57261	-0.618559	-1.45582	-1.58665
MEDL02564	Ginkgolide B	1.54921	1.05064	1.14924	1.22647	0.860453	1.62094	0.672137	0.686425	0.95602	-0.14499	0.106409	-0.0265043	0.147499	-0.161202	-0.656166	-1.10037	-0.937466	-1.51492	-0.652072	-0.656536	-0.79138	-0.232316	-1.3916	-1.75993
MEDN1502	2-Phenylbutyric acid	1.56904	1.18918	1.17978	1.40216	0.983127	1.36365	0.547471	0.688961	0.899045	-0.274254	0.128421	0.0231708	0.00716875	-0.223841	-0.877806	-1.21796	-1.09181	-1.60258	-0.591848	-0.464314	-0.12674	-0.680481	-1.13865	-1.69089
MW0108714	N-Caffeoyltryptophan	1.83816	1.53309	0.792266	1.48676	0.867675	1.0564	1.30062	0.671975	0.473059	-0.145367	0.114177	-0.0936171	-0.31289	0.106983	-0.689534	-0.862745	-0.867228	-1.26822	-0.820483	-0.882719	-0.596843	-0.991182	-1.36918	-1.34115
MW0132786	(3-Sinapoyl)fructofuranosyl-(6-sinapoyl)glucopyranoside	1.60379	1.27749	1.0016	1.71565	0.777404	1.53877	0.771142	0.264972	0.50403	-0.20916	-0.116974	-0.44324	-0.0823308	0.731544	-0.501772	-0.873486	-0.746451	-1.30926	-0.498516	-0.467758	-0.906532	-1.02512	-1.40607	-1.59973
MEDN1302	1D-myo-inositol 1,4-bisphosphate	1.76974	0.944527	0.749527	0.930309	0.667986	1.05991	1.00229	0.478102	1.09914	0.164245	-0.403864	0.259351	0.0867658	-0.451362	-0.571196	-0.17089	-0.70308	-1.48934	-0.10329	-0.163167	-0.102344	-2.53095	-1.68926	-0.83314
MW0137302	Aklavin	1.76643	0.89973	1.14161	1.03713	0.688413	1.40599	0.811134	0.771314	1.12355	0.0847789	-0.474142	-0.502184	0.47467	-0.0628753	-0.812763	-0.566341	-0.439308	-1.02858	-0.61061	-0.528099	-0.42796	-2.09424	-1.21194	-1.44571
MW0110645	Betahistine	2.02668	1.51216	1.53682	1.18782	0.0494205	0.886005	0.152637	0.900856	0.795409	-0.0583744	-0.535898	-0.465755	0.456894	-1.29932	-0.82191	-0.560953	-0.164403	-1.05098	-0.216836	0.114776	-0.755183	-1.98216	-0.722784	-0.984927
MW0142910	3-Dimethylallyl-4-hydroxyphenylpyruvate	1.24817	1.07421	2.21449	0.866627	2.20029	0.586625	0.696176	0.782316	0.0633884	-0.0367887	-0.868804	-0.696349	-0.687902	-0.282051	-1.12141	-0.718336	0.185096	-1.07783	-0.847695	-0.928205	-0.498479	-0.383371	-1.02875	-0.741423
MW0112365	3,4,5-trihydroxy-6-({7-oxo-7H-furo[3,2-g]chromen-4-yl}oxy)oxane-2-carboxylic acid	0.985789	0.386719	0.931457	1.00129	2.66994	1.24422	0.148596	1.07226	0.49799	0.100355	-0.234107	-0.0601381	0.16723	0.198845	-1.14365	-0.811203	-0.690576	-1.41031	-0.721639	-0.398207	-1.25134	-0.214007	-1.27897	-1.19055
MW0152456	Leu-Phe-Ser	1.68169	1.36965	1.67392	1.21166	1.15212	0.969904	0.34997	0.517052	-0.405398	0.557098	-0.859978	-0.816229	-0.00503287	0.0553771	-0.2321	-0.976929	-0.155194	-1.08928	-1.75537	0.531542	-0.56917	-0.91955	-0.898162	-1.38759
MW0122412	7-Chloro-2-(1-hydroxy-3-methoxy-4-oxocyclohexa-2,5-dien-1-yl)-3,5,6,8-tetramethoxychromen-4-one	0.665068	0.955999	-0.276981	2.47752	0.866803	0.478277	1.27504	0.246597	0.403071	-1.08915	0.334708	-0.0777152	0.0372803	0.93954	-0.585522	-1.13936	0.640923	-0.669813	0.065382	-0.236254	-1.82297	-0.603045	-1.41773	-1.46768
MW0156193	PtdIns-(3)-P1(1,2-dioctanoyl)(sodium salt)	1.26169	1.64065	0.310211	1.43694	0.528547	0.143853	-0.39395	0.773413	-0.233546	-0.271814	-0.381225	0.669921	-0.539059	-0.0365485	0.382358	-0.0137939	1.72413	-0.982507	-0.425116	0.55442	-1.32295	-1.40246	-1.29995	-2.12323
MW0107268	His-Phe	-0.891888	1.21582	1.04173	1.46117	0.0512431	1.90386	0.0757389	1.00696	0.355495	-0.560145	-0.736685	-0.75449	-0.150408	1.44069	0.836483	0.799799	-0.447123	-0.561024	-0.660885	-0.461078	-1.13699	-0.696878	-1.67561	-1.45579
MW0005701	3,5-Dihydroxyanisole	1.01629	1.14775	0.604136	1.09071	-0.310644	1.51993	0.570353	0.965428	0.604445	-0.189498	-0.360513	-0.745919	0.734679	-0.408153	0.446594	-0.153101	0.0961697	-0.804145	0.206794	-0.856797	-0.00448679	-0.292506	-2.45948	-2.41804
MW0109779	Sulfoacetic acid	0.220913	0.628396	-0.304639	1.59956	0.0683079	2.42012	0.141379	0.775093	0.516448	1.93343	-0.180861	-0.25289	0.126957	-1.35168	0.449652	-0.780518	0.404486	-0.797678	-0.593788	-0.597771	-1.02193	-1.52951	-1.03142	-0.842056
FDATP00111	Naftopidil dihydrochloride	1.8913	0.692393	0.554401	0.841609	0.223125	1.61098	0.0936894	-0.231244	-0.421819	1.68767	0.253507	-0.123704	0.422912	0.148822	0.760714	-0.529885	0.471316	-0.927614	-0.917937	-1.19729	-1.34838	-0.685192	-1.81312	-1.45625
MW0126439	Reversine	1.98464	0.755869	0.4379	0.74689	0.285584	1.58998	0.19668	-0.0880568	-0.489359	1.61887	0.30651	-0.157978	0.304388	0.180366	0.743342	-0.523283	0.581026	-0.801125	-1.1375	-1.2475	-1.20703	-0.901678	-1.62463	-1.55391
MW0153106	Lys-Phe-Thr	1.6367	1.67354	0.567668	0.694593	0.284886	2.01069	-0.101229	-0.255964	-0.516194	1.10708	-0.399277	-0.384417	0.783378	-0.0860868	0.8263	-0.649863	-0.0286121	-0.566623	-0.762409	-0.9557	-1.37988	-0.417259	-1.12319	-1.95813
MW0109878	Thr-Leu-Arg	2.07125	0.219829	0.587491	1.98178	0.5903	1.22993	-0.0567719	0.665618	0.404639	0.336135	-0.424868	-0.519276	1.41568	-0.969278	0.131524	0.0479698	-0.368951	-1.42199	-1.53488	-0.968203	-0.8266	-0.762691	-0.875373	-0.953275
MW0057055	1,2-Dilinoleoyl-SN-glycero-3-phosphocholine	0.555957	1.67107	1.45737	1.81013	-0.1964	0.838326	0.457156	0.431328	0.203629	0.2107	-0.00268519	-0.448544	-0.0217707	-0.842424	1.81788	-0.577665	-0.603168	-1.36041	-1.4133	-0.175588	-1.5403	-0.724343	-0.332186	-1.21476
MW0012501	15S-hydroperoxy-11Z,13E-eicosadienoic acid	1.15725	2.48618	0.354514	0.905452	-0.666386	1.1973	1.78598	0.223293	0.30402	0.413878	0.514488	-0.0576593	-0.162449	-0.901604	-0.414684	-1.12754	-0.733187	-0.294192	-0.533981	-0.0866248	-1.40863	-0.560578	-0.687619	-1.70722
MW0052578	Eplerenone	1.10583	1.95804	0.891442	0.526973	-0.764143	1.69199	0.540219	0.0950366	0.0341573	1.1094	0.493349	0.13138	-0.113085	0.305088	0.26392	-0.23801	-0.802337	-0.102804	-1.27623	-0.0655655	-1.40093	-0.867181	-1.43152	-2.08501
MW0113930	Amphotericin b	1.19253	0.531923	0.599629	1.38284	0.459279	0.858197	0.9058	0.0168851	1.04481	-0.302392	-0.222314	-0.337248	0.414846	0.619802	-0.778899	-0.607253	-0.50946	-0.529832	-3.56287	0.233906	-0.238475	0.216581	-0.592853	-0.795428
MW0063605	Soyasapogenol B 3-O-[a-L-rhamnosyl-(1->4)-b-D-galactosyl-(1->4)-b-D-glucuronide]	0.898527	0.824537	0.855855	1.46713	0.41766	1.03944	0.36327	0.576022	0.883824	-0.351619	0.45842	-0.373535	0.373781	0.460695	-1.0784	0.144736	-0.507	-0.873096	-3.40815	0.0257024	-0.152893	-0.518793	-0.877864	-0.648251
MEDP0366	N,N-Dimethylformamide	1.73213	1.20758	0.363012	0.282717	1.76529	-0.40866	-0.398219	-0.584661	-0.441525	0.379685	0.380001	1.23505	1.08036	-0.0798806	0.625201	-0.766081	-1.08485	-0.865268	0.250693	0.382628	-0.509159	-1.43265	-2.29587	-0.817521
MW0054155	Isovaleric acid	1.4257	-0.0131182	1.15624	-0.428792	1.26377	0.26672	0.10004	-0.89854	0.840794	0.321191	1.71018	0.510581	0.126059	0.135694	0.558579	-1.27648	-0.303655	-0.567986	0.334006	-1.04665	0.597218	-1.78523	-2.30206	-0.724252
MW0144937	Tyrphostin B44, (-) enantiomer	0.71718	0.794844	0.755511	0.857968	0.831008	0.598866	-0.921207	0.729325	-0.775991	0.604735	-0.869537	0.760139	1.62623	0.164646	1.18242	0.990716	-0.439794	-1.09894	-1.05239	-0.663465	0.00416319	-1.85655	-1.62338	-1.3165
MW0154932	Paspalinine	0.765039	1.36898	0.657331	1.44074	1.91203	0.209687	0.785089	0.392233	-0.687531	0.795793	-0.469822	-0.983582	0.798753	0.88113	-0.652447	0.275396	-1.3428	-1.47437	-0.63426	-0.203997	-0.205519	-0.630517	-1.50347	-1.49389
MEDN0781	6-keto-PGF1α	0.893541	1.94951	0.401642	1.72307	1.67788	-0.308848	0.293369	0.318494	-1.18595	0.282184	-0.107034	-0.47325	1.50244	0.509671	0.0180653	-0.352556	-0.413507	-0.873661	-0.767017	-0.452118	-0.562039	-0.98599	-1.42838	-1.65951
MEDP0577	Carnitine isoC4:0	0.950053	1.95116	1.05435	0.859801	1.2337	0.240711	0.329346	0.311041	-0.861018	1.23875	-0.693844	-0.862258	1.37383	0.712552	-0.154341	-0.780808	-0.294384	-0.629477	-1.18964	-0.398917	-0.349063	-1.24336	-0.906677	-1.8915
MW0169549	Niacinamide	1.26435	1.04946	0.669244	1.28163	1.18625	0.684246	0.178397	-0.254931	-0.843332	0.998526	0.0857734	-0.577821	0.989036	-0.0339428	0.256438	-0.408529	-0.0581642	-0.981787	0.404242	0.20938	-0.610861	-2.71993	-1.06754	-1.70015
MW0141646	5-Heptenoic acid,7-[(1R,2R,3R,5S)-3,5-dihydroxy-2-[(1E,3S)-3-hydroxy-5-[3-(trifluoromethyl)phenyl]-1-penten-1-yl]cyclopentyl]-,(5Z)-	1.43373	1.12137	0.83945	1.32972	1.31112	0.893258	0.37741	0.586842	-0.781803	1.06102	0.111372	-0.973712	1.08009	-0.451631	0.168747	-0.453941	-0.533708	-1.12621	-0.0612873	-0.541996	-0.839539	-1.04016	-1.52082	-1.98932
MW0147203	Carnosifloside I	1.13069	1.41824	0.887003	1.677	0.840512	0.323949	-0.361043	-0.504539	-1.46873	0.0543647	-0.597259	-0.939149	1.47183	1.00674	0.850089	-0.144902	0.412887	-0.496015	-0.408591	-0.488693	-0.564452	-0.649569	-1.52885	-1.92152
MW0141368	13,14-dihydro-19(R)-hydroxyPGE1	0.891347	1.44098	0.690592	1.36339	1.33378	0.536975	0.048553	-0.0828189	-1.26123	0.738026	-0.398179	-0.978018	1.41115	1.09385	0.230309	-0.0569231	0.0079064	-0.860198	-0.772135	-0.460124	-0.494383	-0.695687	-1.86987	-1.85728
MW0140008	13,14-Dihydro-15-keto-PGE2	1.07455	1.28465	0.688864	1.44813	1.02549	0.328682	-0.219059	-0.329017	-1.39196	0.58865	-0.361627	-0.899402	1.76029	1.07014	0.506559	0.139676	-0.101549	-0.888407	-0.634342	-0.311455	-0.530087	-0.622144	-1.71195	-1.91468
MEDTP02636	8-isoprostaglandin E2	1.61903	1.22249	1.15297	1.14573	0.972549	0.0693589	-0.128784	-0.374992	-1.21166	1.21346	-0.284073	-0.455811	1.31539	0.863077	0.305957	-0.174564	-0.218295	-0.620096	-0.514695	-0.489152	-0.893478	-0.913631	-1.44415	-2.15664
MW0113273	Melibiose	1.25565	1.77838	0.473315	0.536348	1.53407	0.533209	0.0953892	0.178548	-0.858373	1.00341	-0.498611	-0.487319	-0.522194	0.920195	-0.0317268	0.846297	-0.0469831	-0.109185	0.419959	-1.51686	-0.571217	-1.61444	-1.85361	-1.46425
MW0169694	Proadifen	1.77077	1.36593	1.73855	-0.0343276	1.05983	-0.139315	-0.000738956	-0.0542068	-0.22969	1.80727	-0.0776228	-0.193987	-0.0543612	0.208057	0.989197	-0.0308179	-0.84756	-0.48881	-0.557264	-1.08089	-1.56813	-0.828374	-1.56209	-1.1914
MW0141244	11β-13,14-dihydro-15-keto Prostaglandin F2α	2.10536	1.29015	1.31668	0.00737502	1.6943	-0.300007	-0.0503366	-0.377687	-0.753759	0.914851	-0.441996	-0.238316	0.885117	0.666275	0.622915	0.0686461	0.082255	-0.709095	-0.62331	-1.23243	-1.02254	-0.970004	-1.27082	-1.66362
MW0002223	2,4-Toluenediamine	1.76514	1.41692	0.745513	0.649048	0.795481	0.290967	-0.307958	1.3199	-0.218054	1.39867	-1.11779	-0.436815	0.546487	-0.82221	0.424071	-0.762608	-0.319854	-0.492688	0.590481	-0.396637	-1.38771	-2.11198	-1.37486	-0.193519
FDATP00473	Clomipramine hydrochloride	-0.840856	3.01788	0.216411	1.04557	-0.205008	0.19805	-0.610256	-0.00300362	0.486458	0.679024	2.21766	-0.326674	-0.688968	-0.0478961	-0.101864	-1.2895	-0.717614	-0.980693	-0.650344	-0.163605	0.23807	-1.27338	0.1177	-0.317162
MW0157543	Thr-Arg-Cys	1.07984	1.61366	1.80956	1.21362	0.914461	0.421843	0.414431	1.02621	0.208766	0.82812	0.205531	0.00859929	-1.12136	-1.08249	-0.592336	-1.1708	-0.919852	-1.1475	-0.641543	-0.280022	-0.089058	-2.11298	-0.185172	-0.401539
MW0110000	Tranexamic acid	1.21405	1.99503	0.351303	0.857687	0.954441	0.448012	0.55104	0.208797	-0.607405	1.66554	1.11169	-0.327925	-0.985489	-0.485135	-0.727238	-0.585129	-0.731701	-1.62662	-0.53794	-0.126935	-0.0514409	-2.17441	0.235154	-0.625364
MW0014060	2-Methyl-3-hydroxybutyric acid	1.25051	2.03915	0.608892	1.40198	0.97585	0.803384	0.95314	0.655916	-1.0979	0.680305	-0.00433809	-0.703679	-0.920757	0.131089	0.291447	-0.621736	-0.990501	-1.36985	-0.846336	-0.913356	0.234661	-1.64608	0.221288	-1.13307
MEDP0401	5'-Deoxy-5'-(Methylthio) Adenosine	1.0814	1.73678	0.811422	0.850274	1.30481	0.0920892	0.649641	0.67133	-0.685071	1.32081	1.07122	0.831643	-0.340698	-0.422462	-1.06444	-1.12756	-0.694703	-0.819656	-1.75706	-0.674226	-1.22178	-0.937346	0.294513	-0.970937
MW0107948	Pyroglutamic acid	0.752517	1.56647	1.35637	0.481698	0.192718	-0.936655	1.59165	1.06372	-0.824153	1.16964	1.65294	-0.261722	-0.519026	-0.611044	0.35335	-0.457163	-0.482128	-0.584257	-1.85342	-0.784331	-0.121254	-1.04794	-1.25248	-0.445494
MW0145971	Asparagylaspartic acid	0.165486	1.11865	-0.195649	0.717609	0.947316	-0.515195	0.221852	0.866456	1.07907	2.35467	1.17065	-0.287825	-0.529499	-1.06139	-1.04099	0.201272	0.452533	-0.218437	-0.497131	-0.847809	-0.606764	-2.39653	-1.08715	-0.011183
MW0148548	Dimethyl telluride	0.215254	1.38308	0.0100907	0.0294744	1.2203	-0.137713	0.0806722	1.08789	0.364492	3.33516	0.671123	0.216855	-0.739498	-0.956872	-0.21695	-0.915504	-0.806769	-0.607166	-0.552208	-0.384087	-0.653078	-0.962092	-0.863427	-0.819024
MW0137862	Daidzin	0.899751	1.2598	0.0828215	0.88123	0.253506	0.05704	0.753688	0.114995	-0.469054	0.7159	-0.344416	0.0263067	2.10113	1.53175	-0.550028	-0.277574	0.485349	-0.487698	-0.190284	-0.575039	-2.07523	-1.18498	-1.72887	-1.28009
MW0112696	3,4-Dicaffeoylquinic acid	1.00234	1.41923	-0.0587966	0.529417	-0.181568	-0.319003	1.29755	0.143046	-0.536809	1.04986	-0.191457	0.797332	1.41685	1.08782	-0.894211	-0.294547	0.604365	-0.043385	0.0320036	-0.569532	-2.4394	-1.27994	-1.54214	-1.02903
MW0009582	Pseudohypericin	0.722203	1.16676	-0.239423	0.129124	-0.0966993	-0.61188	1.23969	-0.00175681	-0.92713	1.02916	-0.170426	1.04336	1.35202	0.910739	-1.03135	-0.350693	1.74205	0.0223246	0.140443	-0.601235	-2.33766	-0.997321	-1.28173	-0.850574
MW0145071	Anatibant	-0.137609	2.84275	-0.598225	0.0391178	0.969376	-0.0600769	0.967051	0.601839	1.26694	0.512325	-0.413874	0.342619	1.04195	-0.245392	-0.91118	-0.842116	0.418062	-1.04599	0.499846	-0.704302	-0.969425	-1.06745	-1.58749	-0.918741
MEDL01870	1-(4-Hydroxy-3-methoxyphenyl)-3-decanone	0.254518	1.11668	1.12186	1.11729	0.270942	0.349492	-0.149903	-0.960527	0.716018	0.781827	0.134802	1.34109	0.622472	0.351092	-1.74394	-0.0312277	0.421088	0.515832	-0.542197	-0.941611	-2.41508	-1.80099	0.329655	-0.859188
MW0157545	Thr-Arg-Gln-Glu	1.19102	1.00618	-0.288395	0.558357	-0.349039	0.324709	0.626961	0.609669	0.0999576	1.5772	-0.0346076	0.966725	-0.274257	-0.837916	-1.69431	0.372217	-0.384817	1.74316	-1.09584	0.909029	-1.75521	-0.843113	-1.28418	-1.14351
MW0138808	Lonchocarpol A	0.952849	1.65656	0.428926	0.00231297	-0.769881	-0.819422	2.02071	0.272296	-0.626848	1.26541	-0.109011	1.91364	-0.0290316	0.129457	-1.04403	0.688712	-0.13722	-0.0224034	-0.700354	-0.829829	-1.41504	-0.693982	-1.5833	-0.550523
MEDP1398	Carnitine C16:1	1.49928	1.49452	0.981738	0.426922	-0.0281783	0.0101535	0.443823	0.487355	-0.0139335	1.6646	0.42827	1.66932	0.42044	-0.209726	-0.982264	-0.957219	0.111966	-0.978813	-0.233404	-0.829363	-1.11537	-1.42444	-1.40059	-1.46509
MW0149467	Ganoderic acid A	0.741681	1.95881	-0.0232424	0.395345	-0.43124	-0.682555	0.832772	1.05257	-0.197953	2.13238	0.13474	1.43274	0.0871646	-0.382106	-1.31067	-0.783705	0.631967	-0.39904	0.175473	-0.752793	-1.44904	-0.724371	-1.44897	-0.989956
MW0147401	Chlorimuron-ethyl	1.4335	0.687679	0.242543	1.07708	0.108792	0.21176	1.65247	0.277656	0.0124823	1.41761	0.370816	1.29279	0.815382	0.341632	-0.848634	-0.707844	-0.458357	-0.855253	-0.481393	-1.27336	-1.69059	-0.649597	-1.66305	-1.31412
MW0112302	3'-(2'',3''-Digalloylglucosyl)-phloroacetophenone	1.57284	1.70919	0.46928	0.32526	0.16861	0.205506	1.82642	0.0823767	-0.310942	0.764928	0.00968407	0.80722	0.463495	0.487991	-0.960562	-0.48036	-0.192827	-0.338421	0.0335805	-0.824603	-2.48121	-0.746786	-1.18809	-1.40258
ZINC3979028	Bilobetin	1.48445	1.44219	0.746885	0.682221	0.498291	0.733508	1.39417	0.0538239	-0.215881	0.95107	-0.0383819	0.933906	0.0177528	0.625823	-0.945879	-0.87967	0.036874	-1.17141	0.0340273	-0.73916	-2.25827	-0.861177	-1.01326	-1.5119
MW0011694	C22H30Ino4S	0.406767	1.27033	1.46097	1.54995	1.22052	0.574227	-1.32982	0.445873	1.46832	-0.435094	0.485944	0.222235	0.128027	0.475147	-0.198663	-0.850528	-1.3781	-0.38359	0.176327	-0.115383	-1.77815	-0.856848	-1.24729	-1.31117
MW0012641	9-Fluoro-11beta-hydroxy-16beta-methylandrosta-1,4-diene-3,17-dione	0.426538	1.80602	1.80559	-0.157148	-0.0772436	0.221475	-0.598278	-0.0510114	1.75024	-0.918644	0.948354	2.10108	0.122699	-0.763297	-0.110424	-0.374827	-0.0036818	-0.758755	-1.0801	-0.439036	-1.09467	-0.571329	-0.949097	-1.23445
MEDN1132	16,16-dimethyl PGF2	0.0876029	1.21092	1.75161	-0.242986	-0.0474838	2.53328	0.0943396	0.11959	1.71168	-0.281176	0.689302	0.712132	-1.23501	-0.0358419	-0.993763	-0.305764	-0.88243	-0.869104	0.138741	-0.566929	-1.2852	-0.968652	-0.640658	-0.694199
MW0144208	Abu-Met-OH	-0.0662507	1.33541	1.67885	0.31741	-0.298928	2.14811	0.146492	0.685651	0.888743	0.557391	1.42974	0.820096	0.188839	-0.780059	-0.701869	-0.755169	-0.732925	-0.808825	-1.00088	-0.571966	-0.961257	-1.21126	-1.15238	-1.15496
MW0003999	3-Formylsalicylic acid	1.03702	1.5045	1.31017	-0.630935	0.563047	-0.267359	-1.24282	-0.263056	0.154135	1.67898	0.837007	1.49902	-0.991305	-0.465422	-0.961514	0.287665	-1.17934	-0.580404	-1.33106	-0.300071	-0.608044	1.23253	-1.43074	0.148006
MW0127265	2-Methyl-2-(methyldithio)propanal	2.01077	0.344659	2.26806	0.0308857	0.272668	0.0892014	0.611469	-0.380925	0.0895173	1.02217	0.207002	0.907817	-1.34757	0.796697	-0.841451	-1.49256	-0.393518	0.663066	-1.35624	-0.380238	-0.489061	-0.957711	-1.40664	-0.268075
MEDL00853	Oxfenicine	1.97258	0.133832	2.19969	-0.0600087	0.284376	0.194869	1.09433	-0.379967	0.0492418	1.15358	0.234829	0.49229	-0.839976	0.5361	-1.51828	-0.806469	-0.184653	0.457352	-0.26624	-0.660297	-0.763709	-1.51243	-1.89243	0.0813757
MW0147046	Unii-72U0C7paav	0.852337	1.12832	1.3026	-0.30251	0.702481	0.473375	0.74688	0.648993	0.250703	2.03498	0.63939	0.867995	-0.788935	-0.435166	-0.165426	-0.703198	-0.169584	0.615674	-1.01169	-1.04162	-1.25064	-1.02048	-1.67357	-1.7009
MW0124626	Khellin	1.44897	0.493858	2.79769	-0.396669	-0.714783	-0.104515	0.598817	-0.113541	-0.258605	1.26448	0.824907	1.98175	-0.532623	-0.670796	-0.530861	-0.578918	-0.544146	-0.510105	-0.696233	-0.871336	-0.404279	-0.527495	-0.960766	-0.9948
FDATN01034	Mexenone	1.20234	0.327343	2.97978	-0.416165	-0.638999	0.234053	1.24313	-0.249045	-0.244495	1.14562	0.791271	1.58422	-0.29518	-0.701044	-0.64676	-0.806991	-0.48395	-0.626993	-0.493627	-0.863075	-0.535437	-0.505096	-0.93422	-1.06667
MW0005881	8-Anilino-1-naphthalenesulfonic acid	1.07141	0.78811	2.83268	-0.410908	-0.609445	0.729764	1.23369	-0.313513	-0.183645	0.925586	0.78154	1.57694	-0.126054	-0.839009	-0.615046	-0.785986	-0.504427	-0.680807	-0.647055	-0.885953	-0.749522	-0.643252	-0.869903	-1.07521
MW0157102	Estrogens, Conjugated	0.954464	0.480089	3.36849	-0.623185	-0.659845	0.432916	0.724932	0.370163	0.246695	0.843669	0.342146	1.54767	-0.707765	-0.76039	-0.755404	-0.749607	-0.330802	-0.651426	-0.740941	-0.694989	-0.653153	-0.716956	-0.76112	-0.50565
MW0168563	3,3'-Diamino-4,4'-dihydroxydiphenyl Sulfone	1.08911	0.38838	3.6143	-0.394936	-0.662479	0.56663	0.463547	-0.136969	-0.276971	1.08024	0.441124	0.989408	-0.109912	-0.714928	-0.5274	-0.685422	-0.336872	-0.461913	-0.492904	-0.822135	-0.580121	-0.444354	-0.917336	-1.06808
MW0137682	Cirsimaritin	1.28318	0.408093	3.675	-0.361677	-0.714825	0.365277	0.231477	-0.146216	-0.180961	1.03289	0.618606	0.814058	-0.207097	-0.720937	-0.466172	-0.727971	-0.342444	-0.49264	-0.502996	-0.692555	-0.529343	-0.441633	-0.925471	-0.975646
MW0103790	Benznidazole	0.849371	0.678439	2.82559	-0.28708	-0.668369	0.261745	0.19074	-0.255416	-0.26775	1.70617	1.30177	1.56317	-0.752451	-1.04551	-0.753146	-0.501467	-0.504881	-0.268569	-0.662727	-0.996584	-0.861899	-0.310112	-0.330934	-0.910102
MW0152151	Laurencione diacetate	0.994782	0.444876	2.78304	-0.440854	-0.65008	0.516451	0.261934	-0.233918	-0.219307	1.66704	1.39699	1.54709	-0.767438	-0.646261	-0.680079	-0.787197	-0.461301	-0.232806	-0.520344	-0.967092	-0.882751	-0.540438	-0.752892	-0.829447
MW0015058	(R)-Sulcatol	1.7641	1.77275	1.98832	-0.16733	-0.728339	0.577876	0.251984	0.199237	-0.449826	1.82017	0.481532	1.02299	-0.402178	-0.390577	-1.09716	-0.686461	-0.362282	-0.357976	-0.698412	-0.743279	-0.932601	-0.883442	-1.21874	-0.760348
MW0139231	Pachyrrhizin	2.12715	0.67525	2.62315	-0.405801	-0.631409	0.853758	0.340051	0.0768133	-0.0528113	1.15058	0.967999	0.885705	-0.367145	-0.652481	-0.68632	-0.705087	-0.509154	-0.493714	-0.683108	-0.833492	-0.783447	-0.745031	-1.06541	-1.08603
MW0112133	2-Ethylidenehexanal	1.36609	1.01816	2.08219	-0.184622	-0.708595	1.31351	0.717749	0.100246	-0.157328	1.75208	1.11814	0.825923	-0.57114	-0.901402	-0.833951	-0.863888	-0.32215	-0.444543	-0.502978	-0.695761	-1.00022	-1.00643	-1.28332	-0.817759
MW0107969	L-Tyrosine ethyl ester	1.37092	0.192939	1.97116	-0.637769	-0.0703019	0.306452	0.473907	0.173334	-0.168122	1.43858	0.355452	0.371721	0.219788	-0.662555	-1.25815	-0.607559	1.19828	0.579405	-0.056536	0.0966114	-0.0793605	-1.76287	-2.3562	-1.08911
MW0124170	Fuberidazole	1.79345	-0.0628494	1.69938	-0.223941	-0.5293	0.7469	0.54564	0.511672	-0.347446	1.55799	0.41427	0.63482	0.00941632	-0.350062	-1.39766	-1.17856	0.915561	0.280282	0.0659761	-0.403187	-0.314173	-1.77444	-2.05892	-0.534826
MW0007674	Methyl 2,4-dihydroxy-3,6-dimethylbenzoate	1.59482	0.297124	2.13006	0.16531	0.372148	0.637481	-0.103258	-1.17333	-0.972969	1.11064	0.879023	1.41451	0.116587	-0.205768	-1.70831	-0.961332	0.2006	0.194661	-0.230123	-0.696908	-0.0947405	-1.56677	-1.39244	-0.00702122
MW0004447	4,4'-Methylenedianiline	1.73329	-0.413338	3.19324	-0.477629	0.721189	0.456957	-0.333959	-0.270672	-0.161656	1.36027	0.607914	0.686103	-0.0271972	-0.713129	-0.70175	-0.468333	-0.219243	-0.51843	-0.0735933	-1.2018	-0.512361	-0.596735	-1.14069	-0.928443
MW0108921	N-tetradecanoyl-L-Homoserine Lactone	3.00014	-0.185808	-0.416619	-0.147187	-0.112844	1.25963	0.316699	0.572542	0.884717	1.67591	0.432538	0.411556	-0.0436028	0.019582	-0.319534	-1.04045	-0.637395	0.052934	-0.668872	-1.19819	-1.00593	-0.356715	-1.43105	-1.06205
MW0169545	N-[(3S)-Tetrahydro-2-oxo-3-furanyl]hexadecanamide	3.54431	0.197048	0.18549	-0.139057	-0.0274618	1.27796	0.434705	0.699016	0.575295	0.83235	0.0505948	0.0691333	0.243361	-0.236956	-0.392895	-0.789258	-0.533244	-0.260394	-0.854165	-0.768508	-0.877691	-0.720635	-1.27008	-1.23891
MW0154199	Ac-Asp-Glu-Glu	2.32471	0.452244	-0.0839742	-0.224871	-0.299411	1.35918	0.544672	0.339885	0.883727	2.01424	0.609887	0.874861	-0.21833	-0.330232	-0.949136	-0.54779	-0.0202768	-0.0947898	-0.815027	-1.11738	-1.52232	-1.22532	-0.972237	-0.982315
MW0158444	Tyr-Gln-Thr-Lys	2.33335	1.10194	0.345925	0.0455184	-0.43352	1.34598	0.636648	0.555047	0.552049	1.7296	0.554813	1.0295	-0.672827	-0.420358	-1.11401	-0.717265	-0.547658	-0.56835	-0.739823	-0.792387	-1.14567	-0.684868	-1.2777	-1.11594
MW0169017	Daidzein	2.5613	0.984747	0.361042	0.0121174	-0.212241	1.5217	0.453571	0.449989	0.796703	1.5084	0.475081	0.590367	-0.316242	-0.723891	-1.08539	-0.45023	-0.27165	-0.396979	-0.817864	-0.693202	-1.33453	-0.979766	-1.21298	-1.22006
MW0157788	Thr-Pro-Ser-Cys-Asn	2.6429	0.975698	0.223682	-0.0916982	-0.196882	1.20067	0.269611	0.44559	1.01675	1.6505	0.473672	0.67406	-0.303769	-0.63228	-0.955219	-0.464194	-0.368045	-0.471422	-0.698061	-0.766266	-1.64534	-0.74025	-1.09662	-1.14308
MW0137257	Acenocoumarol	2.44205	0.784244	0.241491	0.0667003	-0.252225	1.17619	0.505236	0.309219	0.721632	1.85768	0.784492	0.842427	-0.294294	-0.430735	-1.06268	-0.542528	-0.281394	-0.320928	-0.876828	-0.926213	-1.46204	-0.971425	-1.22486	-1.08521
MW0063633	Spironolactone	2.59342	1.35318	0.42847	0.186625	-0.306613	1.39127	0.721908	0.303781	0.551028	1.31237	0.326526	0.322791	-0.108697	-0.532848	-1.0941	-0.390791	-0.222768	-0.457113	-0.54243	-0.815925	-1.55492	-1.33699	-1.13803	-0.990129
MW0015234	7-Sulfocholic acid	2.31426	1.22057	0.165611	-0.447601	-0.223458	1.0984	0.7152	0.544124	0.78839	1.15491	0.832982	1.32232	-0.145349	-0.57718	-1.04845	-0.386418	-0.279481	-0.555651	-0.492706	-1.17644	-1.06794	-1.3035	-1.25022	-1.20237
MW0146238	Asp-Pro-Gly	2.00406	0.954728	0.458424	-0.335242	-0.198356	1.22102	0.589618	0.631377	0.762417	1.39941	0.848301	1.63734	-0.243829	-0.758237	-1.08218	-0.544971	-0.326986	-0.730722	-0.760838	-0.915229	-1.14431	-0.959987	-1.21697	-1.28884
MW0139814	Taspine	1.91718	0.89559	0.254813	-0.33531	-0.150491	1.17938	0.706694	0.369107	0.685108	1.47647	0.965429	1.70224	-0.102008	-0.655985	-1.09468	-0.403955	-0.0462851	-0.737152	-0.82343	-1.03468	-1.20176	-1.03244	-1.26265	-1.27119
MW0111484	(R)-Athanagrandione	1.77185	-0.176017	0.548006	0.28623	-0.16692	1.95695	0.480925	1.06148	0.989616	1.89559	0.582709	0.745609	-0.930934	-0.479269	-0.793545	-0.866021	-0.737567	-0.606188	-0.731248	-1.00605	-1.11691	-0.66881	-1.18525	-0.854229
MEDP1124	15-Hydroxy-5,8,11,13-eicosatetraenoic acid	1.48151	0.169305	0.513517	0.464561	0.0682983	1.68511	0.426651	0.952487	0.798728	2.0834	0.86917	0.815478	-0.783052	-0.468128	-0.957398	-0.624991	-0.491187	-0.775596	-1.02677	-0.678664	-0.984273	-1.00233	-1.64114	-0.894688
MW0165461	(3S,7R)-11-methoxy-3,7-dimethyl-6,8,16,20-tetraoxapentacyclo[10.8.0.02,9.03,7.013,18]icosa-1,4,9,11,13(18)-pentaene-17,19-dione	2.11384	-0.29497	0.0330045	-0.345936	0.00776293	0.820406	0.363998	1.04424	1.47843	2.40617	0.442699	0.838116	-0.356027	-0.7521	-0.834112	-0.571919	-0.509128	-0.49283	-0.882697	-0.998957	-1.01758	-0.284935	-1.1608	-1.04666
MW0135111	6,11-dihydroxy-7-(4-hydroxy-3,5-dimethoxyphenyl)-3-[4-hydroxy-3-(sulfooxy)phenyl]-2lambda8-dioxatricyclo[7.3.1.0,(1)(3)]trideca-1(13),2,4,6,9,11-hexaen-2-ylium	1.99681	-0.0499537	-0.183053	-0.182997	0.277147	1.70682	0.568177	0.490262	0.861718	2.24896	0.229224	0.416205	0.414534	-0.00213643	-0.50558	-0.417856	-0.167018	-0.745889	-0.965101	-1.09067	-1.05662	-1.31802	-1.34978	-1.17518
MW0106003	N-docosanoylglycine	3.56835	0.711731	0.266506	0.110928	0.118052	0.861438	0.56116	0.937477	0.427741	0.213448	-0.143633	-0.0253591	0.638507	-0.983297	-0.546389	-0.757236	-0.700639	-0.436967	-1.01494	-0.42905	-0.318709	-0.765568	-1.23907	-1.05448
MW0157143	Soyasapogenol B	3.63922	1.04613	0.658246	-0.0123905	0.0793919	0.825939	0.690116	0.548317	0.314814	0.0682665	0.00564607	-0.170966	-0.0206197	-0.790497	-0.222763	-0.788244	-1.06874	-0.490268	-0.979551	-0.196834	-0.25765	-0.683703	-1.17563	-1.01823
MW0168897	Ergocalciferol	3.34197	0.954263	0.699078	-0.0361499	0.0445487	1.02049	0.826366	0.630994	0.500916	0.298163	-0.114867	-0.251222	0.506362	-0.913484	-0.414039	-0.937001	-0.821709	-0.63272	-0.965778	-0.144465	-0.355977	-0.82244	-1.25902	-1.15429
MEDN1105	N-[(3S)-Tetrahydro-2-oxo-3-furanyl]octadecanamide	3.71532	0.484289	0.588344	-0.0618535	0.18107	0.914402	0.4186	0.494921	0.520501	0.188449	-0.065265	-0.310318	0.262222	-0.700548	0.0680112	-0.805961	-0.71637	-0.337987	-0.893296	-0.136228	-0.412317	-0.729929	-1.35931	-1.30675
MW0054394	Lithocholic acid	1.53497	1.62579	1.29845	0.768845	-0.537348	0.978747	1.06904	0.822337	0.657187	0.647124	-0.0531523	1.01697	-0.567387	-1.35665	-0.240823	-0.916481	-0.492305	-1.29826	-0.336526	-0.470461	-0.310546	-0.830192	-1.2462	-1.76313
MW0015869	Arachidonoyl Serinol	1.59429	1.65711	1.45175	0.889204	-0.391786	1.08661	1.295	-0.0969375	0.0931954	1.46579	-0.337133	0.349111	-0.32024	-1.5812	-0.23423	-0.970346	-0.495423	-0.862471	-0.349802	-0.331311	-0.591274	-0.597521	-1.0717	-1.65069
MW0000447	Somniferine	1.77817	1.6377	-0.0592103	0.356132	0.678923	1.17705	0.904734	0.888966	0.226514	1.06428	0.82266	0.835891	-0.499784	-1.31643	-0.118971	-1.11023	-0.8628	-1.1459	-0.96021	-0.211244	-0.75344	-0.871692	-0.782616	-1.6785
MW0146169	Asp-Leu-Glu-Asp	1.29085	0.842703	0.402329	0.439716	0.233144	0.775708	1.23734	1.33005	1.1885	1.73548	1.02882	0.354237	-0.48029	-0.868332	-0.578891	-0.849758	-1.12469	-0.788293	-0.621417	-1.1551	-0.863979	-1.04347	-0.984293	-1.50036
MW0105439	Adouetine X	1.60381	1.11156	0.338758	0.443963	-0.185223	1.06023	1.13656	1.50141	0.781177	1.75462	0.433372	0.413547	-0.619031	-0.472746	-0.118485	-0.917077	-0.86166	-1.08074	-0.93307	-0.873667	-1.04567	-1.23996	-1.13803	-1.09364
MW0158467	Tyr-Glu-Val-Lys	1.281	1.34674	0.591865	0.0899652	-0.464723	0.363875	1.51114	1.58888	0.598457	1.72236	0.771856	0.960785	-0.711143	-0.754821	-0.973098	-0.966363	-0.692916	-1.04071	-0.894429	-0.685414	-1.03004	-0.67384	-0.938285	-1.00114
MW0006163	n-(2-(4-Chloroanilino)-1-methyl-2-oxoethoxy)-3,5-bis(trifluoromethyl)benzamide	1.64807	1.37626	0.201144	0.440865	0.0962529	0.804583	1.21535	1.23298	1.17529	1.49099	0.237307	0.77836	-1.17568	-0.525662	-1.12064	-0.741306	-0.88188	-0.942032	-0.585196	-0.701399	-1.16006	-1.10489	-0.59825	-1.16044
MW0106796	Dapt	1.97731	0.902135	0.254491	-0.386079	-0.641737	1.26714	0.897049	0.91185	0.879147	2.13765	0.76859	0.74511	-0.769678	-0.786012	-0.83011	-0.752478	-0.746875	-0.80661	-0.703867	-0.750907	-0.864668	-0.833462	-0.945872	-0.922121
MW0054746	Melleolide M	1.83801	0.909737	0.222195	-0.32319	-0.670757	1.39284	0.841292	0.934724	0.959362	2.22667	0.659115	0.702819	-0.779594	-0.820246	-0.823244	-0.792771	-0.747104	-0.790269	-0.731874	-0.751615	-0.844544	-0.818209	-0.922327	-0.871008
MW0124143	Fluphenazine sulfoxide	1.84406	0.91083	0.234805	-0.390428	-0.655756	1.42303	0.844479	0.958985	0.966526	2.12886	0.714394	0.752261	-0.808465	-0.81056	-0.800655	-0.806541	-0.736875	-0.801464	-0.735014	-0.739371	-0.87032	-0.818406	-0.937142	-0.867227
MW0053776	Gossypol	2.09062	1.07693	0.22649	-0.245989	-0.610149	1.10135	0.66029	0.639955	0.837921	2.21343	0.800974	0.76144	-0.610975	-0.621628	-0.671805	-0.736263	-0.682341	-0.797404	-0.642481	-0.648002	-1.21889	-0.808674	-1.20084	-0.913948
MW0063676	Stevioside	1.75934	1.22082	0.439555	-0.0280958	-0.597476	1.10387	0.69578	0.7292	0.273561	2.63076	0.617118	0.719964	-0.710978	-0.82567	-0.65897	-0.826573	-0.718059	-0.884047	-0.836791	-0.630066	-0.838504	-0.819771	-0.987716	-0.827246
MW0157553	Thr-Arg-Leu	1.86431	1.52237	0.57757	-0.328206	-0.379511	1.40076	0.833234	1.07258	0.690721	0.912097	0.607136	1.26064	-0.655702	-0.948041	-0.81458	-0.194156	-0.615672	-0.755228	-0.557515	-0.904145	-1.33647	-0.882872	-1.36848	-1.00083
MEDL02002	Erucic acid	1.88929	1.64198	0.743086	-0.154755	-0.599667	1.30928	0.837987	0.839195	0.358499	1.58249	0.548152	0.87122	-0.37691	-0.878203	-0.622118	-0.627532	-0.62911	-0.781097	-0.687611	-0.689556	-0.969147	-1.03789	-1.17259	-1.395
MW0063299	R-2 Methanandamide	1.94843	1.59294	0.737197	-0.0955872	-0.52598	1.32485	0.759981	0.859321	0.38604	1.52714	0.642208	0.803532	-0.414984	-0.88083	-0.606043	-0.604322	-0.703792	-0.792782	-0.623515	-0.650425	-0.974696	-1.04486	-1.23092	-1.43291
MW0168969	Conessine	1.41629	1.4339	1.10518	0.305582	-0.276721	1.00469	0.865323	1.04062	0.464986	1.21344	0.795383	1.04067	-0.110957	-0.871951	-0.404709	-0.610328	-0.587918	-0.818577	-0.562059	-0.835297	-1.64823	-1.23569	-1.28952	-1.4341
MW0122950	Asticolorin C	1.63246	1.34022	0.716141	1.37147	-0.306359	1.68582	-0.32508	0.726289	1.2322	1.31584	-0.274056	0.683163	-0.698714	-0.681871	-1.03626	-1.05493	-1.01671	-0.447749	-1.04189	-0.20463	-0.85697	-0.891994	-0.858089	-1.00831
MW0006134	Bensulfuron-methyl	1.65963	0.904047	0.532703	0.68732	0.241891	1.78665	0.69249	0.803482	1.41709	1.12944	0.288538	0.286297	-0.159364	-0.423389	-1.02959	-1.02687	-0.968273	-1.26136	-0.849336	-0.878375	-0.599316	-0.41996	-1.32744	-1.48629
MW0009816	trans-Sulindac	1.84675	0.669169	0.299122	0.265926	0.0806922	1.90923	0.704984	0.911711	1.06366	1.24045	0.321394	0.455918	0.243932	-0.080209	-0.94159	-0.861621	-0.35819	-0.97278	-0.826457	-0.818504	-0.937567	-1.19877	-1.3861	-1.63113
MW0128690	[3-(7-Hydroxy-4-oxochromen-2-yl)phenyl] hydrogen sulate	1.3095	1.24555	0.540516	0.242249	-0.614957	1.66502	0.916967	1.04855	1.28811	1.04456	0.692112	0.520233	0.128688	-0.91802	-0.760976	-1.05902	-0.263277	-0.492869	-0.93102	-0.968215	-1.1702	-0.459068	-1.39635	-1.60808
MEDL01999	Floionolic acid	2.5492	1.28025	0.635938	0.172423	-0.369585	1.04081	0.961073	1.01797	1.08545	0.358966	0.955068	0.408527	-0.596396	-0.727111	-0.996712	-0.922186	-0.975555	-0.575476	-0.630585	-0.972081	-0.683173	-1.04383	-0.931048	-1.04193
MW0106352	3-[[(2R)-2-hydroxy-3,3-dimethyl-4-phosphonooxybutanoyl]amino]propanoicacid	1.7165	0.878568	0.719063	1.00984	0.525631	0.977544	0.937889	1.47147	1.30458	0.335352	0.799695	0.386687	-0.472409	-0.534725	-0.704123	-0.874985	-0.95496	-0.976107	-1.1387	-0.925254	-1.01542	-1.01515	-1.14967	-1.30132
MW0011745	Strophanthidin semicarbazide	2.19987	0.563826	0.392283	1.10013	0.54128	1.27455	0.681037	0.606384	0.646287	0.424883	0.255389	0.332806	0.0552658	0.887077	-0.553775	-0.409242	-0.384259	-0.702877	-1.16269	-0.918678	-1.31274	-1.8368	-1.05247	-1.62754
MEDN0115	Chenodeoxycholic acid	2.45403	1.37888	0.423575	0.525977	-0.621227	-0.206746	0.386646	1.03014	1.14696	1.10128	0.533443	0.654208	0.13272	0.336724	-0.98097	-0.812257	-0.450938	-0.777756	-0.891203	-0.432441	-1.20236	-1.50244	-1.0224	-1.20385
MW0012654	17-phenyl trinor Prostaglandin D2	2.15627	0.988064	0.574061	0.79801	0.144825	0.615811	0.158646	0.395619	0.046478	2.51433	0.377778	-0.284078	0.25136	-0.137793	-0.425074	-0.713445	-0.0795476	-0.706841	-0.520247	-1.24894	-1.30051	-0.988696	-1.50729	-1.10881
MW0006923	1,6-Bis(acetyloxy)-5,7-dimethoxy-9H-fluoren-9-one	1.20586	1.60604	0.0853565	1.35819	0.368953	1.15176	0.67428	0.60865	0.388087	1.19213	-0.38797	0.288175	0.551408	0.25978	-0.541846	-0.775874	0.390715	-1.27939	-0.517406	-0.556009	-1.62686	-1.21119	-1.77242	-1.46043
MW0155421	Phe4Cl-Asn-OH	1.39764	1.31642	0.298323	1.37151	0.447598	1.24058	0.380996	0.132662	0.581133	1.21875	0.308711	-0.160262	1.18626	-0.336348	-0.54216	-1.09219	0.0250628	-1.312	-0.842826	-0.152337	-1.89487	-0.836361	-1.39056	-1.34573
MW0155433	Phe4Cl-Ser-OH	1.23856	1.24475	0.559696	1.16774	0.111229	0.657252	0.744705	0.796539	0.45593	1.37245	0.0881818	-0.482686	1.66674	0.0863231	-1.025	-0.590815	-0.405595	-1.31016	-0.475625	-0.590646	-1.50932	-0.721751	-1.32107	-1.75743
MW0142365	2-Hydroxy-2H-benzo[h]chromene-2-carboxylate	0.0338459	0.0455475	0.639916	-0.0481266	-0.146949	0.311583	0.126481	0.21294	0.385155	1.48024	1.45458	1.79178	-1.47869	0.11566	-0.455906	-0.449074	0.182663	0.715294	-0.484235	-3.21053	-0.931608	-0.353256	-0.12386	0.186552
MW0009671	Rhein	0.580613	-0.10232	0.1431	-0.253667	-0.339801	0.551943	0.31061	0.507941	0.906643	2.14725	1.28943	2.19329	-1.67831	-0.522451	-1.03315	-0.700892	0.384984	0.493785	-0.70038	-1.12327	-1.48845	-0.69223	-0.530432	-0.344246
MW0169886	Sulfamonomethoxine	0.0997392	-0.0257714	0.608359	-0.0754829	-0.786962	0.419819	0.257141	0.0173057	0.513987	1.87633	1.6328	2.16502	-1.98412	-0.643958	-0.699303	-0.774234	0.487996	0.751509	-0.355481	-1.21137	-1.56292	-0.557688	-0.152146	-0.000581572
MW0169179	Flufenamic acid	0.109015	-0.0536937	0.4275	-0.0914333	-0.694967	0.535786	0.292426	0.0152596	0.748921	1.65889	1.7525	2.21792	-1.99506	-0.587828	-0.503991	-0.813336	0.310143	0.873451	-0.562461	-1.22213	-1.51253	-0.632092	-0.149408	-0.122883
MW0169318	Isofraxidin	-0.0499731	-0.14092	0.696784	-0.326154	-0.547334	0.36256	0.011267	0.114201	0.503449	1.84373	1.67106	2.38997	-1.89754	-0.314103	-0.632916	-1.00613	0.321026	0.881057	-0.505091	-1.11928	-1.34836	-0.659974	-0.103941	-0.14339
MW0102906	cis,cis-Muconic acid	0.467251	-0.266782	1.49867	-0.0681301	-0.733007	1.21517	1.40298	1.28969	-0.705943	1.57415	1.01611	0.198635	-0.577587	-0.25527	0.22785	-0.744847	-0.0981294	1.25548	-0.707187	-0.702215	-1.29147	-1.45234	-0.979367	-1.5637
MW0143463	(5-Oxo-2-sulfo-2,5-dihydrofuran-2-yl)acetic acid	-0.0752432	-0.405661	1.53791	0.136739	-0.206487	-0.0732429	1.2377	0.256237	-1.06459	1.159	1.21671	0.28328	-0.136449	1.09751	0.232366	-0.831539	-0.101276	2.21103	-1.17706	-0.710768	-1.16739	-1.64352	-0.460341	-1.31492
MW0159839	Cytarabine	-0.213664	0.781598	1.46986	0.458552	1.12695	0.57485	0.091777	0.632772	-0.409167	0.0236631	2.2849	0.614501	-0.210431	-0.752923	-1.20366	-2.27512	-0.938912	0.446143	-1.78863	-0.614257	-0.441896	-0.0788448	0.129454	0.292483
MW0123524	Dehydro-L-(+)-ascorbic acid dimer	-0.942004	0.064391	1.6975	0.540378	-0.431675	0.500902	1.36037	-0.599426	1.10499	-0.240078	1.88122	1.31524	-0.232572	-0.414159	-0.0579756	-1.87387	-0.276132	-0.448347	-1.29811	-0.233875	-1.68808	-0.722161	0.253579	0.739902
MW0109251	Phosphocreatine	-0.926315	-0.093928	0.117011	-0.315242	0.239795	1.14368	0.288904	-0.296944	2.4322	2.0723	-0.574426	1.81063	-0.407878	-1.29285	-0.236011	0.430243	-0.0942381	0.0543847	0.0476436	-1.10715	-0.24156	-0.753463	-1.35127	-0.94551
MW0012407	15(S)-Hede	-0.0906437	0.106544	0.343671	-0.718808	0.315164	1.34044	1.71381	1.23563	1.31337	0.304905	-0.92601	2.00883	0.47718	-0.718276	-1.09738	0.477089	0.575454	-1.0212	-1.14451	-1.14445	-1.0871	-1.12727	-0.62895	-0.507479
MEDN1558	L-Ascorbyl 6-palmitate	-0.58239	-0.222915	0.340571	-0.572556	1.74141	1.1981	1.24607	-0.459426	1.89035	-1.10573	1.67098	1.37588	-0.496283	0.256244	-1.08283	-0.87838	0.455282	-0.00637655	-1.07713	-1.01716	-0.648773	-0.733217	-0.605086	-0.686636
MW0160313	Sulfolithocholic acid	-0.637785	0.607842	0.644259	0.437123	0.170858	0.599587	0.62147	0.0277647	0.597574	0.73011	1.67827	2.98711	-0.0645179	-0.318443	-0.710677	-0.657143	-0.564107	0.0952412	-0.907028	-0.70637	-0.924831	-1.0742	-1.47043	-1.16169
MW0149115	F4-Neuroprostane (4-series)	-0.351078	0.00147037	0.270688	0.413365	1.0718	0.34833	0.778642	1.33293	1.22724	0.828258	1.89196	1.9269	-1.4745	-0.173487	-0.884127	-0.595791	-0.723124	-0.710762	-0.595137	-0.99162	-1.17725	-0.514966	-1.35782	-0.541925
MEDP1170	9-Octadecenal	-0.0262198	-0.168927	0.105108	-0.744893	-0.118993	0.934656	1.78669	0.956192	0.814084	0.0749309	2.33459	1.34677	1.06256	-1.00072	-0.737286	0.159023	-0.0147294	-1.00427	-1.33139	-0.929808	-0.904757	-0.848318	-1.06366	-0.680637
MEDP1448	MG(18:0/0:0/0:0)	-0.165966	-0.491386	0.197832	-0.345663	0.590189	1.23913	-0.721286	-0.603572	0.919936	-0.00107813	2.75012	1.74477	1.07151	-0.433815	-0.959644	0.833495	0.262976	-0.928442	-1.03392	-1.04678	-0.880045	-1.02686	-0.514604	-0.456894
MW0141603	(8r,9s,10r,13s,14s,17r)-10,13-Dimethyl-7,8,9,10,11,12,13,14,15,16-decahydro-3'h-spiro[cyclopenta[a]phenanthrene-17,2'-furan]-3,5'(4'h,6h)-dione	-0.309574	0.454875	0.21589	0.460663	-0.657929	3.36105	1.34731	1.03773	0.914323	-0.339074	0.857422	0.0139321	-0.854435	-0.747519	-0.805918	-0.00433297	0.0559068	-0.635963	-0.955159	-0.036841	-0.774927	-0.838616	-0.980224	-0.778591
MW0143149	4-(3-Methylbut-2-enyl)-L-tryptophan	0.0828183	-0.0251999	0.0782924	-0.142996	-0.557943	3.0299	0.208144	0.226719	1.71183	-0.713712	-0.439817	0.323859	-0.582051	-0.505586	-0.55683	1.41834	1.41362	0.160938	-0.591387	-0.648828	-0.726165	-1.04056	-1.24335	-0.880031
MW0055369	Norethindrone acetate	-0.673039	-0.15278	0.505267	0.073054	0.671971	1.88072	0.115542	0.685528	2.8782	-0.569918	0.47958	0.320249	-0.904943	-1.04702	-0.489274	1.56856	-0.279374	-0.666453	-0.922234	-0.507699	-0.75834	-1.17829	-0.750363	-0.278949
MEDN0682	Octadecanamide	-0.0362563	-0.158215	0.443275	0.0906184	-0.146104	2.00698	2.304	0.900663	0.954457	-0.85346	2.29308	-0.354381	-0.779666	0.0272764	-0.831176	-0.492622	-0.668323	-0.537278	-1.07403	-0.603126	-0.883794	-0.84545	-0.372065	-0.384398
MW0008588	N,N-dimethylsphingosine	0.515974	0.23501	-0.202024	-0.500713	-0.68855	1.72413	1.04417	0.642129	0.832698	0.20616	3.31229	0.60492	-0.638645	-0.687463	-0.7138	-0.199291	-0.361651	-0.799167	-0.796765	-0.8148	-0.79055	-0.706657	-0.634302	-0.583106
MW0147056	(13R,17R)-17-[(1R,2S)-1,2-dihydroxyheptyl]-1,5,10-triazabicyclo[11.4.0]heptadec-15-en-11-one	0.66486	-0.142026	-0.197303	-0.572908	-0.617855	2.03829	1.06992	1.09404	1.92062	0.50087	2.21177	0.571898	-0.690988	-0.574189	-0.760444	-0.615698	-0.70817	-0.715099	-0.767053	-0.748785	-0.791872	-0.80583	-0.702078	-0.661972
MW0061080	Persin	0.660359	-0.17568	-0.209825	-0.253356	-0.646279	1.96565	1.07609	1.11147	1.94581	0.499067	2.21471	0.595391	-0.69588	-0.664015	-0.764085	-0.659378	-0.724962	-0.740623	-0.793253	-0.770497	-0.770057	-0.803237	-0.695824	-0.701596
MW0147936	Cyclofoetoside B	1.80066	-0.850626	-0.728179	-0.516975	-0.187747	1.84966	1.70826	1.70297	-0.880403	1.47748	1.44117	-0.877993	-0.669299	-0.57823	-0.41643	-0.642054	-0.69513	-0.591258	-0.376454	-0.410339	-0.478652	-0.446196	-0.405855	-0.228374
MEDP1395	Carnitine C17:0	2.14664	1.14858	1.19774	-0.0415197	-0.28186	0.267868	2.32113	0.793862	0.107807	-0.716215	0.775781	0.136704	0.611769	-1.12988	-0.664039	-0.706901	-1.01965	-0.925294	-0.93683	0.0290955	-0.149233	-0.94783	-1.01374	-1.00398
MW0052438	DL-alpha-Tocopherol	0.198002	1.71809	1.03835	-0.10258	-0.360757	1.50278	1.88264	1.54929	-0.155682	-0.712363	0.802727	0.97251	0.476725	-1.1266	-0.579202	-0.825893	-0.996932	-0.914065	-0.750079	-0.14549	-0.258596	-1.04449	-1.2052	-0.963174
MW0146971	Calcipotriol	1.33939	1.55025	0.893033	1.1604	0.378939	0.75014	1.05363	1.69866	-0.026002	0.649222	0.41035	0.532858	-0.267734	-0.669354	-0.466312	-0.575087	-0.758487	-1.1883	-0.491399	-0.581425	-1.08947	-1.63707	-1.44774	-1.21848
MW0014524	4-Methoxy-5-(3,7,11,15-tetramethyl-2,6,10,14-hexadecatetraenyl)-1,3-benzenediol	1.09075	1.31172	0.175972	0.903935	0.0103858	0.617556	1.98887	1.8311	-0.0829122	0.537062	0.274858	0.867371	0.25112	-1.38494	-1.30384	-0.470316	-0.492964	-0.808078	-0.266401	-0.54062	-0.89344	-0.980148	-1.4429	-1.19413
MW0168278	Ergosta-5,22-dien-3-ol, (3beta,22E)-	1.36949	0.781284	0.556336	-0.306421	-0.355425	1.17459	2.12449	1.84114	1.65629	-0.0883702	0.0998096	0.073087	-0.00745704	-0.886165	-0.435581	-0.859767	-0.95478	-0.623939	-1.06733	-0.507016	-0.422286	-1.14318	-1.02755	-0.991249
MW0015980	(3S,5S,9R,10S,13R,14R,17R)-10,13-dimethyl-17-[(E,2R)-5-methylhex-3-en-2-yl]-2,3,4,5,6,9,11,12,14,15,16,17-dodecahydro-1H-cyclopenta[a]phenanthren-3-ol	2.51723	0.899394	0.560419	-0.0975085	0.18239	1.31106	1.34877	1.15045	0.89171	-0.00374728	-0.0117044	-0.144768	0.702562	-1.00003	-0.523391	-1.06227	-0.920456	-0.794957	-1.14248	-0.262651	-0.140233	-0.952088	-1.24605	-1.26165
MW0103076	Valproic acid	1.26923	2.10855	0.259306	-1.05473	0.207198	0.939578	1.27773	0.885743	0.139531	0.332673	0.018782	1.46551	0.508787	-0.633543	-1.05695	0.212504	-0.332854	-1.73683	-0.733217	0.0636218	-0.619143	-0.997172	-1.05357	-1.47072
MW0144735	Ala-Ser-Ser-Thr-Lys	1.64308	2.05961	1.21309	0.212025	-0.890955	-0.24488	1.50887	-0.0913953	0.946894	0.524603	0.666801	1.18533	-0.891953	-0.841013	-0.420413	-0.539667	-0.466939	-0.432074	-0.624588	-1.02899	-0.887145	0.0919349	-1.08398	-1.60825
MW0156753	Ser-Gly-Glu-Leu-His	0.754803	1.93436	1.28437	-0.212899	-1.03618	0.898698	0.705876	0.945064	0.76091	0.0965912	1.14347	1.81413	-1.31681	-1.3603	-0.208506	-0.572792	-0.741934	-0.801948	-0.311514	-0.218129	-0.789993	-0.718613	-1.04395	-1.00469
MW0007543	Malonoben	2.26412	1.29266	0.767165	-0.00333458	0.180388	0.827928	1.42469	-0.227109	0.313098	-0.47419	0.778678	1.86318	-1.13672	-0.537695	-1.18604	-0.760263	-0.85846	-0.915368	-0.0594874	-0.190225	-1.26739	-0.898001	-0.826755	-0.370859
MW0146619	(2R,4S)-2-{(R)-carboxy[(phenylacetyl)amino]methyl}-5,5-dimethyl-1,3-thiazolidine-4-carboxylic acid	1.3186	0.98873	-0.366341	0.132883	-0.513871	0.176879	0.869813	0.913221	0.599536	1.07666	3.00594	0.604806	-0.606868	-0.596853	-0.808426	-0.652484	-0.717384	-0.440648	-1.09032	-0.682781	-0.710159	-0.759302	-0.341329	-1.4003
MW0153479	Messagenin	1.25701	1.35452	0.214994	-1.0889	-0.559189	0.923949	1.36146	1.44022	0.608241	1.25645	1.11978	1.49891	-0.617177	-0.891458	-0.578866	-0.485807	-0.606199	-0.760423	-0.795085	-0.801593	-0.98576	-0.699286	-0.947481	-1.21831
MW0016971	Celastrol	1.41514	1.41156	0.566458	-0.313597	-0.752659	0.937673	1.02251	1.21876	0.939721	1.54216	1.15125	1.07065	-0.948927	-0.908527	-0.805295	-0.855151	-0.879281	-0.826336	-0.622372	-0.771002	-0.784831	-0.804473	-1.17856	-0.824885
MW0117872	2,4,12-Octadecatrienoic acid piperidide	1.51457	1.70403	0.350674	-0.270051	-0.676252	1.0944	0.988879	0.92517	0.912142	1.30823	1.17326	1.1798	-0.791967	-0.883157	-0.694508	-0.97797	-0.8014	-0.754839	-0.727361	-0.779959	-0.914493	-0.878596	-0.979342	-1.02126
MW0142831	3beta-Cyclopentyl-5alpha-androstan-17beta-ol	1.37688	1.49051	0.351535	-0.432856	-0.754122	1.28662	1.28124	0.836663	0.984653	1.45862	1.13256	1.05067	-0.800927	-0.878698	-0.778141	-0.814071	-0.844868	-0.70856	-0.758071	-0.736865	-0.93285	-0.901593	-0.992852	-0.915481
MW0014099	beta-Elemolic acid	1.34868	1.71753	0.277308	-0.506652	-0.788558	1.18985	1.23263	0.932112	0.997495	1.30312	1.19658	1.0309	-0.777036	-0.910876	-0.731958	-0.813898	-0.757922	-0.768818	-0.750915	-0.784359	-0.915374	-0.859014	-0.94831	-0.912524
MW0052525	Elemonic acid	1.32871	1.71722	0.319915	-0.510159	-0.758175	1.12583	1.22532	0.924733	1.02	1.30128	1.24552	1.03175	-0.782452	-0.9438	-0.698981	-0.824303	-0.757651	-0.74513	-0.764588	-0.784543	-0.945542	-0.856319	-0.957139	-0.911493
MW0138954	Methyl cinnamate	1.08634	1.41632	0.386062	-0.619755	-0.825996	0.808101	0.942727	0.978964	0.920953	1.63533	1.11112	1.86467	-0.862305	-0.806159	-0.79584	-0.778403	-0.800933	-0.743436	-0.799698	-0.825372	-0.878469	-0.766777	-0.826255	-0.821178
MW0007841	Monoisobutyl phthalate	0.900684	1.25947	0.296463	-0.453763	-0.610358	1.15093	1.16076	1.11195	1.00488	1.30095	1.61617	1.42152	-0.939978	-0.762501	-0.759821	-0.813183	-0.786425	-0.945335	-0.719035	-0.736109	-0.923295	-0.941598	-0.902863	-0.929507
MW0006368	Bis(2-ethylhexyl) phthalate	0.901879	1.37955	0.228796	-0.579932	-0.753926	1.20029	1.20105	1.09003	0.945616	1.3339	1.60393	1.33177	-0.886837	-0.84411	-0.748097	-0.638652	-0.844186	-0.670639	-0.92792	-0.872076	-0.860189	-0.802032	-0.931309	-0.856911
MW0104009	(S)-3-Hydroxybutyric acid	0.842367	1.3887	0.420844	-0.500298	-0.715517	1.0239	1.07627	1.07219	0.974852	1.34071	1.60283	1.47034	-0.860818	-1.04249	-0.882018	-0.632459	-0.822945	-0.639868	-0.732529	-0.800943	-0.969173	-0.613571	-1.01354	-0.986841
MW0053460	ganoderol A	1.09803	2.09964	0.28448	-0.630307	-0.760557	1.01796	1.33025	1.02759	1.07792	1.02295	1.26298	0.855335	-0.812476	-0.911252	-0.607306	-0.786732	-0.787234	-0.745265	-0.755976	-0.684408	-0.93069	-0.869573	-0.947666	-0.847702
MW0141660	19-(4-Hydroxyphenyl)nonadecanoic acid	1.34508	1.7606	0.341636	-0.421481	-0.666004	1.13484	1.31247	0.907915	0.527724	1.29821	1.0342	1.37886	-0.573066	-0.979577	-0.662265	-0.636215	-0.720136	-0.850962	-0.751016	-0.754404	-0.937219	-0.928492	-1.05141	-1.10929
MW0005348	5-(10,13-Nonadecadienyl)-1,3-benzenediol	1.26668	1.80065	0.627203	-0.369892	-0.696387	1.25784	1.26566	0.835114	0.423298	1.29719	1.11191	1.19455	-0.501339	-0.959211	-0.76279	-0.676938	-0.639926	-0.783021	-0.749128	-0.795133	-1.01143	-0.992979	-1.04989	-1.09203
MW0169778	Methyl ricinoleate	1.49323	1.9218	0.761042	-0.553056	-0.775755	0.699873	1.46038	0.669866	0.890685	1.14842	0.413012	1.53723	-0.829878	-0.831118	-0.552402	-0.846053	-0.836985	-0.729664	-0.879387	-0.846521	-0.857019	-0.790639	-0.816675	-0.850388
MW0127046	Dihydro-5-propyl-2(3H)-furanone	1.1412	0.946862	0.722352	-0.441607	-0.517359	1.43976	1.01662	0.913558	0.702355	1.55134	1.26669	1.35641	-0.702906	-0.671578	-0.946195	-0.835363	-0.296057	-0.468406	-0.81485	-0.828722	-0.998556	-1.13503	-1.49064	-0.909879
MEDN1753	2,2-Dimethylpentanoic acid	1.25214	1.03429	1.05783	-0.381116	-0.732502	1.62984	1.18589	0.710205	0.561983	1.54025	1.09111	1.08054	-0.751992	-0.876944	-0.936183	-0.886776	-0.442794	-0.479029	-0.735153	-0.768649	-0.968498	-1.01455	-1.27538	-0.894513
MW0014532	4-Methylhexanoic acid	1.30087	1.21479	1.29868	-0.29591	-0.438961	1.30674	1.08802	0.628627	0.214524	1.56394	1.23174	1.07839	-0.706451	-0.922508	-0.838216	-0.754506	-0.347557	-0.557648	-0.736761	-0.854159	-0.93021	-1.06741	-1.31044	-1.16558
MW0146066	Asp-Cys-Asn	1.38513	0.863983	0.724318	-0.79784	-0.861311	1.28764	1.11764	0.76201	1.06017	1.43614	1.47544	1.24813	-0.922329	-0.748305	-0.482458	-0.746088	-0.826307	-0.755445	-0.728276	-0.904139	-0.883097	-0.935318	-0.86271	-0.906966
MEDP2111	2'-Hydroxy-4,4',6'-trimethoxychalcone	1.03412	1.05138	1.34404	-0.563688	-0.728517	1.30119	1.0549	1.02392	1.1694	0.943363	1.13529	1.39193	-0.97328	-0.915447	-0.888061	-0.684807	-0.743908	-0.590698	-0.777442	-0.925708	-1.07918	-0.714586	-0.852446	-1.01176
MW0148475	Digitogenin	1.538	1.06477	-0.22958	-0.588097	-0.684252	1.2315	0.620144	0.658233	0.52437	1.29697	1.54743	2.20434	-0.67359	-0.900829	-0.735475	-0.664758	-0.724935	-0.725373	-0.752948	-0.724585	-0.836156	-0.757113	-0.839652	-0.848408
MW0106147	Chlorthiophos	0.694994	0.978723	0.20939	-0.673869	-0.703194	1.71996	1.26729	0.824627	0.414982	1.45585	1.25557	1.03178	-0.586865	0.127605	-0.332563	-0.748872	-1.05053	0.212688	-0.316567	-0.731251	-1.1952	-1.0258	-0.675435	-2.15332
MW0063578	2-(((R)-2,3-Dihydroxypropyl)phosphoryloxy)-N,N,N-trimethylethanaminium	-0.419743	1.44096	-0.224571	0.857941	0.959369	0.193394	-0.075931	-0.594626	-1.69792	2.02842	0.376703	1.01477	0.439849	0.741183	1.05575	0.468105	-0.348746	-0.529787	-1.29224	-0.255556	-1.07469	-1.93117	0.0409969	-1.17246
MEDN0068	S-(5-Adenosy)-L-Homocysteine	-2.4934	1.06812	0.492515	1.22298	0.817181	-0.130136	-0.125163	-0.0669355	-0.172708	0.374869	-0.11593	-0.281591	2.38762	0.777552	0.827623	-0.132262	0.369061	-0.540624	0.0980882	-0.0996589	-0.294769	-1.58341	-1.13511	-1.26392
MW0155783	Pro-Arg-Phe	0.357965	0.788715	-0.31127	0.132179	0.440159	1.85003	0.552767	-0.658088	-1.38295	-0.415811	-0.611097	-0.698279	2.56565	1.47691	0.656197	0.324971	-0.39553	0.229053	-0.567043	-0.469001	-1.28898	-0.164228	-0.901632	-1.51068
MW0016082	beta-Acetyldigoxin	0.584833	0.818331	-0.542879	0.589661	0.176764	-0.369434	-0.645442	-0.788584	-1.01041	-0.0960244	-0.665667	-1.04935	2.028	2.09834	1.10702	0.750231	0.547874	0.642825	-1.18619	0.192754	-0.105078	0.109019	-1.55195	-1.63465
MW0049035	Cortexolone	-0.00809485	1.41205	-0.483441	0.0940264	-0.0539009	-0.512467	-0.826367	-0.638125	-1.29903	-0.308432	-0.894757	-1.21269	2.56731	2.05148	0.586231	0.463256	1.00905	0.781102	-0.247212	0.241135	-0.286523	-0.484661	-0.851461	-1.09847
FDATP00664	Methacholine chloride	0.212683	0.888986	-0.302693	0.177937	-0.0961497	-0.561538	0.0226259	-0.980002	-1.81132	-0.203997	-0.376605	-1.34903	2.07495	1.90696	0.866232	0.336132	0.933584	1.06936	-0.305208	0.366111	0.494807	-1.63188	-0.775845	-0.9561
MW0145296	Arg-Asp-Ile	1.97165	0.532028	-0.372752	0.529352	0.491985	-0.279603	-0.158835	-0.574917	-0.466186	-0.352956	-0.692854	-0.732053	1.84422	1.76828	0.331489	0.546472	0.699301	0.761374	-0.890617	0.000983726	-0.292116	-1.94509	-1.28047	-1.43869
MW0126264	e-64	1.23247	0.219593	0.320651	0.213964	-0.0655229	0.0396529	-0.345394	-0.288286	-0.566486	-0.553319	-0.954047	-1.10251	2.13436	1.90216	0.951909	0.892698	0.87949	0.397188	-0.446677	0.0937893	-0.370278	-1.7505	-1.20876	-1.62615
MEDP1720	2-Phenylglycine	1.14959	1.42886	1.003	0.155283	-0.116527	0.183234	-0.494676	-0.128242	-1.64657	0.249577	-0.63278	-1.55895	1.41028	1.65181	0.578692	0.639369	0.711436	0.362316	-0.82431	-0.149499	0.13144	-1.20816	-1.11147	-1.7837
MW0054328	leukotriene E4	0.568321	1.84855	1.10195	1.54557	0.395805	-0.992816	-0.0176028	-0.801513	-1.78631	-1.01554	-0.362308	-0.815237	1.4463	1.36632	0.829108	0.343386	-0.115088	-0.321977	0.755599	-0.415197	-0.894021	-0.688853	-0.930755	-1.0437
MW0136361	6-{4-[(E)-2-(3,5-dimethoxyphenyl)ethenyl]phenoxy}-3,4,5-trihydroxyoxane-2-carboxylic acid	0.209165	0.67417	0.604827	1.99876	1.02995	-0.0243625	-0.569832	-0.259592	-0.647819	-1.03591	-0.680893	-0.915924	1.34003	2.74324	-0.34575	0.295902	0.596785	-0.302768	-0.781223	-0.649389	-0.517576	-0.860644	-0.765679	-1.13546
MW0010444	(+)-Lyoniresinol 9-glucoside	-0.771408	0.766902	0.0743179	0.744448	0.997879	-0.693885	-0.179148	-0.578001	-1.6764	0.772934	-0.814913	-0.58953	1.92415	1.67289	1.26049	1.5229	0.0792073	-0.551945	-0.206811	-0.351644	-0.390182	-0.342188	-0.964901	-1.70516
MW0014550	4-Oxoisotretinoin	0.470955	0.318574	0.24638	1.16076	0.374685	-0.541396	-0.88567	-0.76474	-1.56098	0.384068	-0.832848	-1.08613	1.66172	1.55098	2.01554	0.64498	0.105514	-0.555473	0.504489	0.309992	0.00821117	-0.713674	-1.07728	-1.73866
MW0154719	Oleandolide	-0.388965	0.775555	-0.0775284	0.753717	0.05607	-0.513199	-0.184777	-0.681581	-1.72063	0.326247	-0.680966	-1.15375	2.45344	1.48923	1.57776	0.854054	0.233428	0.23788	-0.11713	0.452359	-0.655021	-0.410755	-0.983698	-1.64173
MW0053662	Glucoconvallasaponin B	0.153875	0.92902	0.0651505	0.581118	0.498329	-0.475694	-0.596575	-0.73912	-1.5388	-0.0764422	-0.798999	-1.3573	2.52933	1.57751	1.31508	0.790966	-0.363634	-0.295667	0.103288	0.656772	0.123589	-0.495738	-1.16576	-1.42031
MW0153024	Lys-Leu-Ala-Glu	0.0930931	0.462979	0.300084	0.511946	0.512112	-0.506476	-0.231694	-0.546871	-1.8881	-0.23189	-0.780658	-1.4375	2.43924	1.74115	1.06493	0.86122	0.354798	-0.157726	-0.138375	0.500984	-0.136587	-0.0902569	-0.949097	-1.74729
MW0108521	N-[(R)-4-phosphopantothenoyl]-L-cysteine	-0.103943	-0.369487	-0.149574	0.280032	-0.16619	0.267352	-1.29549	0.46719	-1.37571	-0.740832	0.061731	-0.758282	2.44304	1.35286	1.18043	1.06556	0.864519	0.0813534	0.164436	0.570468	-0.542734	-0.341802	-0.604272	-2.35064
MW0114854	Methyl cellulose	-0.516025	0.0860808	-0.667753	0.065494	0.496611	-0.662144	-0.920609	-0.687767	-1.07359	-0.638307	-0.707843	-1.03728	2.23107	1.5959	1.64432	0.862064	1.54289	0.906499	0.227207	0.284965	-0.369252	-0.469914	-0.914646	-1.27796
MW0103411	Kinetin riboside	0.213337	-0.424273	-0.211538	0.400541	-0.504456	-0.469194	-0.734858	-0.641927	-1.02815	-0.270587	-0.687726	-1.05875	2.63669	1.98432	0.749694	1.16431	1.30273	0.904676	-0.150913	0.0824975	-0.343058	-0.756634	-0.920297	-1.23643
MW0156876	Ser-Phe-Leu	0.256046	0.315823	-0.00362098	0.100381	-0.0679246	-0.200341	-0.559444	-0.0352749	-1.08402	-0.551426	-0.768724	-1.47909	2.5942	1.94728	0.934428	0.658258	1.01273	0.481763	0.481293	0.156049	-0.710034	-0.948928	-0.902549	-1.62687
MW0107510	Ile-Ser	0.273829	0.199868	-0.101113	0.419598	-0.586697	0.290558	-0.621163	-0.539205	-0.997189	-0.632416	-0.776894	-1.01916	1.61259	2.54912	0.555838	1.14744	1.724	0.0993804	-0.363981	-0.785329	0.144708	-1.84755	0.0678341	-0.81407
MW0105310	5-Hydroxy-2-oxo-4-ureido-2,5-dihydro-1H-imidazole-5-carboxylate	-0.312118	0.739973	1.29374	0.443231	-0.307712	-0.165777	-1.37276	-0.411284	-1.91815	-0.0672965	-0.147785	-0.0798368	1.82842	1.91478	0.738851	-0.0158601	0.4604	0.527625	0.325463	-0.619844	-0.454769	-1.50609	0.815689	-1.7089
MW0009539	Tyrphostin A25	-0.0611922	0.401502	0.790209	-0.0176466	-0.112201	0.373256	-1.22757	-0.376058	-2.06868	0.073846	-0.656087	-0.38112	2.43982	1.93955	0.287203	0.206448	0.484476	0.208761	0.573942	-0.794093	-0.308066	-1.27007	0.894779	-1.40101
MW0194041	Anaprel	0.787768	0.819218	0.672402	1.66366	0.0279274	0.309864	-0.663429	-1.36865	-1.42793	-0.347417	-0.202381	-1.20515	0.17653	0.3073	1.77333	0.953145	1.40019	0.895073	0.212685	-1.25536	-0.608405	-0.358157	-1.0777	-1.4845
MW0123463	Cycloheximide	1.13841	0.965141	0.739609	0.931722	0.550972	1.86743	-0.526592	-0.4167	-1.34079	0.74394	-0.565491	-0.611597	0.844903	0.676902	0.31477	-0.426616	1.75401	-0.885776	-0.708421	-0.593075	-0.612933	-1.31396	-1.81544	-0.710418
MEDP2235	7-[(1S,2R,3R)-3-hydroxy-5-oxo-2-(3-oxooct-1-enyl)cyclopentyl]heptanoic acid	1.35779	0.773455	0.657323	0.980825	0.698016	-0.0552324	-0.32439	-0.378004	-1.064	0.705865	-0.292704	-0.601719	0.941661	0.6004	0.393034	-0.307892	2.5219	-0.561153	-0.436089	-0.410775	-0.584496	-1.06287	-1.63163	-1.91933
MW0124398	Indacaterol	1.21316	0.826551	0.614335	1.1987	0.587998	0.0129003	0.293461	-0.0927029	-1.26126	0.863921	-0.0953852	-0.210676	0.878787	-0.143657	1.14028	-0.721904	1.8437	0.0187667	-0.240146	-0.922986	-0.850563	-1.38217	-1.42098	-2.15013
MW0056982	1-Vaccenoyl-2-pentadecanoyl-sn-glycero-3-phosphocholine	-0.31171	-0.242029	0.3607	0.255049	0.0150681	0.489691	-0.176448	-0.114652	0.0189389	-0.598481	-0.0336164	-0.474177	1.24586	0.902038	0.886765	0.464526	1.22622	0.512873	-0.507672	-3.18422	-0.388728	1.0144	0.759119	-2.11951
MW0145230	Arbutin 6-phosphate	-0.769592	0.188536	-0.366606	-0.476979	-0.0429365	-1.02232	-0.34332	-0.0173652	-0.445384	0.631856	-0.648709	0.822201	2.08834	0.735514	1.11999	0.795052	0.708035	1.11653	-1.57568	-0.061145	-0.600723	0.03304	0.800807	-2.66914
MW0112794	Keto-Deoxy-Nonulonic acid	-0.80804	0.0296263	-0.469646	-0.26081	-0.0223223	-1.0696	-0.424402	0.339573	-0.39508	0.523803	-0.651196	0.925233	1.81348	0.982055	0.807306	0.963998	0.868307	1.22245	-1.63428	0.0773496	-0.622385	-0.24031	0.724113	-2.67922
MW0001603	1-Hydroxy-2-naphthoic acid	-0.607617	0.118698	-0.276054	-0.286433	0.185369	-0.838886	-0.356833	-0.120936	-0.136283	0.586207	-0.592734	0.975843	1.64235	1.07471	0.921894	0.835824	0.922733	1.2509	-1.56212	-0.178117	-1.41262	-0.1549	0.681124	-2.67213
MW0148124	(4R,5S,6R)-2,4,5,6-tetrahydroxycyclohex-2-en-1-one	-1.09079	-0.427154	-0.748609	0.308637	0.59636	-0.474132	-0.818673	0.20175	0.273058	0.450743	-0.886994	0.415007	1.45068	1.29892	0.823792	0.998626	1.00697	1.47885	-0.785346	-0.0433639	-1.58907	-0.620104	0.605759	-2.4249
MW0155309	Phe-Phe-Val	0.5649	0.108244	0.388466	0.455594	-0.0242172	0.415912	-0.0893023	0.133901	0.603211	0.500445	-0.312943	-0.161344	0.833923	3.42526	-0.231125	-0.434685	-0.294317	0.565011	-0.564072	-0.361311	-1.19012	-1.71307	-1.12303	-1.49532
MW0141455	[4-[(4-acetamidobenzoyl)amino]phenyl] (Z)-7-[(1R,2R,3R)-3-hydroxy-2-[(E,3R)-3-hydroxy-4,4-dimethyloct-1-enyl]-5-oxocyclopentyl]hept-5-enoate	0.162921	1.01724	0.0549624	-0.303982	-0.261592	-0.0762044	-0.968608	0.362587	-0.470415	1.27894	-0.244009	-0.335607	-0.416115	2.8861	1.02991	1.58265	-0.653543	0.458093	-1.06769	-0.111806	-1.27206	-0.303607	-0.758562	-1.5896
MW0126734	Tetrahydrogambogic acid	0.223276	-0.0390339	-0.32185	-0.478915	0.0421934	-0.11326	0.229249	0.631916	-0.245693	2.25429	0.414946	0.610583	-0.0909719	2.77804	-0.351277	0.897557	-0.376758	-0.154918	-1.47942	-0.85362	-1.16871	-0.703428	-0.0121208	-1.69207
MEDN1837	3,5-Di-tert-butyl-4-hydroxybenzyl alcohol	0.164904	0.253048	-0.0463763	-0.364576	0.0706835	-0.99285	-0.679346	-1.53295	-1.14057	-0.350595	-0.752944	0.488258	1.7234	2.12128	-0.402508	1.07644	1.96902	1.15162	0.345032	-0.599265	-1.31772	-0.598867	-0.337559	-0.247563
MW0125214	Moreollin	1.03375	0.622982	-0.233008	-0.179564	-0.663814	-1.12746	-0.495977	-0.614815	-1.00535	0.258736	-0.678812	0.367847	1.70723	2.04884	-0.856072	0.90724	1.2766	1.55946	0.602666	-0.72816	-1.21782	-0.913943	-1.06983	-0.600726
MW0151722	[(2S,3S,5R,6R)-2,3,5,6-tetrahydroxy-4-[(2S,3R,4S,5S)-3,4,5-trihydroxytetrahydropyran-2-yl]oxy-cyclohexyl] 2-(1H-indol-3-yl)acetate	0.482152	0.425667	-0.412789	-0.370083	-0.60203	-1.39892	-0.37584	-0.916904	-0.925446	0.370537	-0.731846	0.710992	1.59815	2.09591	-0.70406	1.26864	1.53629	1.40507	0.372633	-0.607712	-1.22605	-0.581078	-1.02955	-0.383735
MW0156352	Coelenterazine h	0.63344	0.406357	-0.181658	-0.250627	-0.354243	-1.28546	-0.389683	-0.90156	-0.922119	0.264637	-0.682662	0.539518	1.77086	1.93963	-0.872638	1.26997	1.53287	1.24884	0.596512	-0.61742	-1.48388	-0.720726	-0.984429	-0.555519
MW0147378	Chivosazole F	1.03143	0.558254	-0.14962	-0.213192	-1.05313	-0.738305	0.512385	-1.05609	-0.719248	0.103688	-1.03955	0.0591114	1.80644	2.14491	-0.625252	1.12309	1.42289	0.925332	0.319317	-1.06872	-1.10345	-0.823208	-1.13981	-0.277262
MW0054376	Linoleic Acid-d4	1.12849	0.288879	-0.164298	0.321007	-0.246366	-1.20433	-0.968374	-0.726933	-0.847214	-0.177277	-0.742433	-0.0416902	2.34547	1.13614	-0.514773	1.45844	1.27156	0.772554	1.13594	-0.347108	-1.28672	-0.603051	-1.4575	-0.530413
MW0159193	Val-Thr-Tyr-Lys	0.975986	0.5847	-0.114197	-0.176619	-0.975102	-0.972512	-0.607197	-0.919551	-0.928782	0.237559	-0.804593	-0.0148234	1.90755	1.56562	-0.896271	1.32736	1.5767	1.13602	1.01335	-0.399774	-1.25102	-0.699152	-0.990733	-0.574519
MW0118564	2-heptylquinolin-4(1H)-one	0.745838	0.339058	-0.0126818	-0.048242	-0.227286	-1.14565	-0.450256	-0.750804	-0.966966	0.0444624	-0.72011	0.214963	1.99332	1.5307	-0.800797	1.35173	1.59078	1.1818	0.772042	-0.554349	-1.62657	-0.661251	-1.33344	-0.466296
MW0156195	PtdIns-(4)-P1(1,2-dioctanoyl)	0.173847	0.672443	-0.294751	-0.613339	-0.522098	-1.13587	-0.585827	-0.436405	-0.464547	0.694107	-0.799399	0.96209	1.52598	1.66239	-0.542722	0.760151	1.93418	1.49241	-0.0838282	-0.574489	-1.46179	-0.272001	-1.76287	-0.327656
MW0123105	Bilirubin	0.000317659	0.134123	-0.224169	-0.73176	-0.237642	-1.26773	-0.9097	-0.203074	-0.563137	0.299039	-0.870037	0.620855	2.38218	1.39454	-0.285653	0.946324	1.69257	1.52202	0.247608	-0.414766	-1.06684	-0.399231	-1.6933	-0.372532
MW0062139	Ponasterone A	0.683401	0.250403	0.254182	-0.0225614	0.315746	-0.280887	-0.549613	-1.22527	-1.27472	-0.597675	-1.19744	2.16888	1.3642	1.19546	-0.985251	0.8805	1.56274	0.681532	0.183367	0.210263	-1.17421	-0.0680781	-0.988853	-1.38611
MW0052482	(4R,5S,15R)-15-[(2S,3R,4R)-3,4-dihydroxy-6-methyl-5-methylideneheptan-2-yl]-4,5-dihydroxy-2,16-dimethyl-9-oxatetracyclo[9.7.0.02,7.012,16]octadecan-8-one	1.24896	1.08825	0.293768	0.171942	-0.17445	-0.307946	0.253828	-0.465429	-0.90487	0.655347	-0.175824	0.815154	1.15186	1.42342	-0.796202	0.466171	1.20249	1.16301	-0.146573	-0.515253	-1.61538	-1.35826	-1.66082	-1.81318
MW0153955	Montanin	1.39297	0.875981	0.00463319	0.0169512	-0.507689	-0.332441	0.413012	-1.26367	-0.867789	0.607487	-0.430225	1.15782	1.33365	1.20621	-1.13204	0.961731	1.46222	0.988849	-0.152695	-0.960346	-1.58475	-1.03001	-0.8539	-1.30597
MW0055335	N-octanoylsphingosine 1-phosphate	0.67951	0.578256	1.04458	0.162374	0.70206	0.62469	-0.410429	0.0587121	-0.158052	-0.889803	0.0496751	0.34375	1.60369	0.315061	-0.763976	1.38688	0.569783	0.646177	-1.05772	0.0679496	-1.12665	-1.32138	-3.0041	-0.101043
MW0145822	Asn-Lys-Ala-Val-Gly	0.558342	-1.07246	0.3623	-0.558563	0.437634	-1.31066	-0.623701	-1.27242	-0.0476571	-0.0052437	-0.0411204	-0.67584	2.42462	2.13118	1.23976	0.532957	1.2102	0.037336	0.227976	-0.451835	-0.706003	-0.704093	-1.25007	-0.442637
MW0103469	Adenosine-5'-diphosphate	0.157608	-0.299522	-0.445379	-0.106461	-0.495883	-0.492281	-0.463729	-0.346943	-0.289765	-0.421487	-0.564091	-0.593034	2.99117	1.5462	-0.218801	0.522715	2.29647	1.16783	-0.684014	-0.543901	-0.646093	-0.759821	-0.598005	-0.712768
MW0013225	16,16,17,17,18,18-Hexadeuterio-20-hydroxyicosa-5,8,11,14-tetraenoic acid	0.208971	-0.313731	-0.276723	-0.111762	-0.396402	0.0105003	-0.109194	-0.235615	-0.171669	-0.421617	-0.486007	-0.517901	2.83608	1.28748	0.0752097	0.113279	2.21072	1.57348	-0.839307	-0.644672	-0.937777	-1.01443	-0.795838	-1.04308
MW0153013	Lys-Ile-Ile	0.0223002	-0.192188	-0.270396	0.110318	-0.347421	0.0456985	-0.0190722	-0.278353	-0.178129	-0.503175	-0.581259	-0.660307	2.86972	1.3578	0.10864	-0.18737	2.26597	1.40721	-0.889677	-0.568546	-0.7702	-0.824465	-0.68301	-1.23409
MW0152919	Lys-Cys-Asp	-0.3254	-0.123314	-0.260669	-0.749476	0.252372	-0.33316	-0.679015	-0.522046	0.991921	-0.0755266	-0.494703	-0.891558	3.1216	1.36314	0.261389	0.109924	1.98708	0.660548	-0.709505	-0.360171	-0.742135	-0.847942	-0.876546	-0.756812
MW0062140	Ponasteroside A	1.00019	-0.127968	-0.362208	-0.315663	-0.15629	-0.767059	-0.272354	-0.375204	-0.108396	-0.277447	-0.816534	-0.943961	2.67633	0.862459	0.552149	1.48425	1.79702	1.10605	-0.653956	-0.41117	-0.980354	-0.998112	-0.83418	-1.07759
MW0004136	3-methyl-N-naphthalen-2-ylbutanamide	0.843737	0.422107	-1.08625	0.410632	-0.821742	-0.0785792	-0.540785	0.0479499	-0.0779521	-0.198664	-0.501143	-0.401447	2.86332	1.59967	0.182778	0.0661227	1.22782	1.07179	-0.384942	-0.357856	-1.42618	-1.62085	-0.328102	-0.911432
MW0145733	Asn-Gln-Val-Lys	0.819384	0.683127	-0.637203	-0.327986	-0.590286	-0.47558	-0.698513	-0.571677	-0.215299	0.507538	-0.0905766	-0.284619	2.78782	1.02637	1.06713	0.0454045	1.56211	0.95817	-1.27812	-0.00960799	-0.952701	-1.16762	-1.14878	-1.00848
MW0107891	Lisinopril	0.807048	-0.580313	-0.532583	-0.491663	-0.682023	0.661255	0.138068	-0.535866	0.631037	0.469152	-0.156695	-0.25769	2.5699	1.70993	-0.00656481	-0.115554	1.54925	0.95669	-1.00807	-1.06339	-0.528994	-1.19007	-0.922463	-1.4204
MW0056744	Palmitoyl 3-carbacyclic Phosphatidic Acid	1.55098	-0.103802	-0.456925	-0.256239	-0.13614	-0.557825	-0.842099	-0.596616	0.920071	-0.760966	0.808482	-0.88956	1.05468	0.791867	0.325513	0.0561133	0.845181	3.0846	-0.692703	-0.701341	-0.88122	-0.975291	-0.730328	-0.856432
MW0151391	Ile-Gln-Asn-Glu	-0.438642	0.0655425	0.0277685	-1.1298	0.0812066	-0.100606	-1.50273	-0.0912584	0.336248	0.403889	1.00952	0.121173	1.65407	0.980507	-0.119609	1.02291	1.65686	1.58572	-0.406421	-0.928243	-0.956766	-0.359827	-2.35157	-0.559946
MW0158751	UDP-3-ketoglucose	-1.29989	-0.523249	0.269538	-0.804865	-0.584264	-1.37726	-0.268297	0.537737	-0.723591	0.288068	1.68756	0.706579	0.719486	1.5632	-0.440101	1.25579	0.883043	2.08166	-0.332943	-0.553251	0.0854207	-1.08948	-0.774267	-1.30662
